# Supplementary material for: Structural and functional analysis of the role of the chaperonin CCT in mTOR complex assembly
Source: Nat Commun. 2019 Jun 28;10:2865. doi: 10.1038/s41467-019-10781-1 (PMC6599039; doi:10.1038/s41467-019-10781-1)
Supplement: Supplementary file 6 — Source Data [file 41467_2019_10781_MOESM6_ESM.xlsx]

## Sheet: Statistics
Sample	Average	n	Error	p		Values from individual experiments
Fig. 1g mlst8 atp
1	0.542	4	0.0394884	<.0005		0.546	0.652	0.492	0.478
2	0.4735	4	0.0206499	<.0005		0.491	0.501	0.412	0.49
3	0.332	4	0.0198872	<.0005		0.385	0.299	0.304	0.34
Fig. 1h raptor atp
1	0.680333	3	0.0279424	<.0005		0.667	0.734	0.64
2	0.570333	3	0.0551372	<.0005		0.57	0.666	0.475
3	0.542	3	0.0609617	<.0005		0.537	0.439	0.65
Fig. 2b endogenous mtor CCT kd
cct	0.165788	8	0.0440309	<.0005		0.115	0.094	0.059	0.077	0.0743	0.281	0.222	0.404
mtor	0.327	4	0.0631559	<.0005		0.355	0.141	0.407	0.405
raptor	0.510143	7	0.043008	<.0005		0.411	0.641	0.518	0.6	0.55	0.541	0.31
rictor	0.9966	5	0.166625	0.472		1.365	0.452	1.25	0.791	1.125
mlst8	0.580375	8	0.073841	0.0005		0.691	0.469	0.45	0.517	0.43	0.912	0.335	0.839
msin1	0.88425	8	0.162772	0.295		1.18	0.622	0.326	1.02	0.582	1.73	1.106	0.508
gapdh	1.09025	8	0.0825934	0.248		1	0.72	1.007	0.89	1.12	1.28	1.44	1.265
Fig. 2c and d mtorc1 cct kd
cct	0.193333	6	0.0169168	<.0005		0.213	0.163	0.124	0.207	0.233	0.22
mtor	0.62825	4	0.0679392	<.0005		0.454	0.695	0.596	0.768
raptor	0.568125	8	0.0451357	<.0005		0.483	0.481	0.594	0.614	0.709	0.34	0.721	0.603
mlst8	0.494077	13	0.0405062	<.0005		0.731	0.65	0.421	0.641	0.55	0.686	0.427	0.359	0.467	0.26	0.339	0.475	0.417
gfp	1.0205	4	0.0666802	0.4415		0.902	1.006	0.964	1.21
gapdh	0.931	6	0.0818767	0.308		0.884	0.663	1.122	1.037	1.139	0.741
mtorip	0.336	4	0.0352231	<.0005		0.338	0.24	0.408	0.358
raptorip	0.4355	4	0.0526284	<.0005		0.572	0.329	0.458	0.383
mlst8ip	0.264	6	0.0298418	<.0005		0.256	0.269	0.264	0.169	0.233	0.393
Fig. 2 e and f mtorc2 cct kd
cct	0.412429	7	0.0311439	<.0005		0.319	0.53	0.401	0.407	0.448	0.302	0.48
mtor	1.433	24	0.101157	0.007		1.28	0.47	1.356	1.48	0.981	0.482	2.07	2.12	2.38	1.81	1.45	1.71	1.82	1.35	1.85	0.946	1.9	1.02	0.894	0.993	1.64	1.71	1.41	1.27
rictor	3.0505	12	0.429923	0.0035		1.37	0.796	1.27	3	2.27	2.98	4.93	2.96	2.73	4.42	5.09	4.79
mlst8	0.648846	13	0.0422952	<.0005		0.681	0.394	0.729	0.512	0.471	0.796	0.43	0.839	0.745	0.811	0.586	0.741	0.7
msin1	0.941429	14	0.0589478	0.3215		1.03	0.54	1.14	0.595	0.9	0.75	0.8	0.81	1.16	1.16	0.925	1.16	0.98	1.23
gfp	1.11043	7	0.0744989	0.236		1.086	0.937	1.01	1.52	1.01	1.02	1.19
gapdh	1.00941	11	0.057317	0.2755		1.24	1.02	1.13	0.87	1.25	0.895	0.772727	0.982301	1.11321	1.15789	0.672414
mtorip	0.945364	11	0.150612	0.3475		0.405	0.714	0.975	0.676	0.533	0.376	1.1	1.35	1.11	1.05	2.11
rictorip	1.71955	11	0.169299	0.008		2.32	2.18	0.975	1.2	1.76	1.22	1.52	2.36	1.76	2.53	1.09
mlst8ip	0.532125	8	0.0642938	<.0005		0.609	0.621	0.367	0.287	0.507	0.361	0.793	0.712
msin1ip	0.691375	8	0.0716534	0.0135		0.848	0.75	0.587	0.376	0.73	0.579	1.05	0.611
Fig. 2 g and h bg cct kd
cct	0.28	5	0.0159028	<.0005		0.271	0.256	0.328	0.304	0.241
beta	0.6652	5	0.0140086	<.0005		0.611	0.689	0.675	0.683	0.668
gamma	0.439	5	0.0266721	<.0005		0.463	0.52	0.438	0.358	0.416
gfp	0.9418	5	0.0852628	0.337		0.945	1.2	0.809	0.715	1.04
gapdh	0.891	5	0.0661332	0.144		0.734	0.778	0.874	0.969	1.1
Gb ip	0.3886	5	0.0600946	<.0005		0.321	0.257	0.339	0.421	0.605
Gg ip	0.126	5	0.0116748	<.0005		0.126	0.145	0.113	0.156	0.09
Fig. 2i insulin signaling
cct irs1	0.669375	8	0.0509702	<.0005		0.705	0.632	0.661	0.631	0.957	0.448	0.592	0.729
cct akt	0.646	5	0.0363387	<.0005		0.592	0.756	0.593	0.579	0.71
mlst irs1	0.56975	8	0.0920646	0.0025		0.647	0.81	0.538	0.564	1.01	0.16	0.415	0.414
mlst8 akt	0.416778	9	0.0774365	<.0005		0.195	0.223	0.779	0.43	0.757	0.447	0.241	0.504	0.175
raptor irs1	0.506875	8	0.0575107	<.0005		0.564	0.485	0.631	0.569	0.766	0.237	0.405	0.398
raptor akt	1.05957	7	0.119757	0.4135		0.733	1.309	1.54	0.978	1.28	0.804	0.773
Supplemental Fig. 2a qPCR
mtor	1.30017	6	0.331214	0.2835		1.22	0.916	1.27	0.285	1.36	2.75
raptor	0.92	9	0.127444	0.4015		0.918	1.12	1.19	0.405	0.215	0.862	1.38	1	1.19
mlst8	1.22244	9	0.164027	0.225		1.69	0.998	1.21	1.33	1.23	1.07	0.353	0.991	2.13
hprt	1.05611	9	0.086417	0.3035			1.03	1.26	1.04	1.03	1.16	1.04	1.45	1.01	0.485
Supplemental Fig. 2b mtorc2 raptor kd
raptor	0.423824	17	0.0373857	<.0005		0.31	0.305	0.613	0.338	0.357	0.461	0.264	0.382	0.582	0.32	0.218	0.321	0.564	0.743	0.383	0.371	0.673
mtor	1.08374	15	0.111531	0.4415		1.00538	0.618442	1.03052	0.675174	0.928349	2.29602	0.9	0.793814	0.849057	1.58333	1.32613	0.918367	1.48397	0.868519	0.978979
rictor	1.54316	23	0.0947354	<.0005		2.85714	1.6633	1.90732	1.53184	1.57457	0.821285	1.79365	1.55556	1.55696	1.21591	1.8	1.87692	1.49565	1.49444	1.61074	0.924686	2.38095	1.16771	1.17391	1.20437	1.21688	1.09091	1.57798
mlst8	1.18184	17	0.0483526	0.0195		1.24429	1.13462	0.868421	1.21649	1.26445	1.76573	1.18689	1.11695	1.18203	0.861765	1.30508	1.25786	1.30189	1.01408	1.15625	1.08955	1.125
msin1	1.13767	17	0.0378326	0.014		1.13362	1.08088	1.08434	1.05575	1.36559	1.26074	1.07182	0.959538	1.18824	0.925357	0.799283	1.21289	1.3	1.10405	1.12838	1.3434	1.32653
gfp	0.998064	17	0.0529034	0.473		0.900447	1.16857	1.36951	1.11765	0.589713	1.13235	0.876437	1.08117	0.834052	0.926829	1.2921	0.568475	1.22	0.917012	1.03556	0.93722	1
gapdh	0.980776	16	0.0638962	0.331		0.791367	1.26424	1.07477	0.652542	0.932414	0.835924	0.869027	0.791444	0.813922	0.954955	0.868313	1.72059	0.792642	1.09712	1.14013	1.09302
Supplemental Fig. 3a endogenous mtor phlp kd
mtor	1.1866	5	0.0801346	0.0805		0.973	1.3	1.34	1.01	1.31
mlst8	1.1065	6	0.0504075	0.0955		0.984	1.27	0.955	1.13	1.09	1.21
msin1	1.17875	8	0.0444184	0.0085		1.02	1.14	1.31	1.11	1.09	1.19	1.16	1.41
raptor	1.19029	14	0.119941	0.186		2.05	0.956	1.84	1.45	0.961	1.33	0.788	0.734	1.59	1.27	0.648	1.46	0.943	0.644
rictor	1.1835	10	0.0748408	0.078		1.14	1.06	0.935	1.13	1.64	0.88	1.5	1.15	1.3	1.1
phlp	0.320545	11	0.0215269	<.0005		0.313	0.456	0.227	0.333	0.355	0.414	0.231	0.272	0.344	0.268	0.313
gapdh	1.06225	4	0.123579	0.3545		1.35	1.15	0.98	0.769
Supplemental Fig. 3b and c mtorc1 phlp kd
phlp	0.454375	8	0.0127068	<.0005		0.458	0.426	0.472	0.449	0.404	0.446	0.527	0.453
mtor	1.03622	9	0.131427	0.452		0.993	0.681	0.708	1.27	1.45	0.686	0.548	1.49	1.5
raptor	0.953357	14	0.0507923	0.269		0.886	1.04	0.856	0.683	0.855	1.14	1.01	0.64	1.02	1.38	0.859	1.09	0.858	1.03
mlst8	0.917692	13	0.0390117	0.078		0.86	0.875	0.938	1.029	0.766	0.765	0.933	1.29	0.971	0.839	0.839	0.815	1.01
gfp	1.05533	9	0.0509207	0.316		1.07	0.891	1.03	1.03	1.15	0.873	0.994	1.39	1.07
gapdh	0.9182	5	0.122106	0.2845		0.967	0.8	1.37	0.679	0.775
mtorip	1.23514	7	0.250581	0.325		2.46	0.908	1.8	0.731	1.17	0.625	0.952
raptorip	1.15456	9	0.12184	0.2435		1.1	1.59	1.39	1.66	1.3	0.824	1.15	0.704	0.673
mlst8ip	1.21071	7	0.116764	0.156		1.22	1.69	0.81	1.02	1.48	1.3	0.955
Supplemental Fig. 3d and e mtorc2 phlp kd
phlp	0.185856	9	0.0369358	<.0005		0.266	0.342	0.281	0.3	0.0667	0.098	0.13	0.137	0.052
mtor	0.906333	3	0.232165	0.377		1.37	0.696	0.653
rictor	0.871	5	0.02655	0.0005		0.803	0.885	0.962	0.84	0.865
mlst8	0.971429	7	0.0462426	0.373		0.828	0.971	1.16	0.935	0.826	1.07	1.01
msin1	1.05629	7	0.0845674	0.414		0.955	1.07	1.54	1.03	1.01	0.914	0.875
gfp	1.0836	5	0.0731427	0.2805		1.04	0.959	1.36	1.09	0.969
gapdh	0.967167	6	0.0940491	0.342		0.796	1.4	1	0.766	0.958	0.883
mtorip	1.006	6	0.172851	0.4925		0.806	1.45	0.81	0.39	1.49	1.09
rictorip	0.89525	4	0.0629687	0.163		1.05	0.879	0.909	0.743
mlst8ip	1.03769	10	0.0516509	0.2765		1.13	1.42	0.979	0.91	1.08	1.14	0.995	0.897	0.894569	0.931319
msin1ip	1.0993	8	0.0855489	0.2785		1.57	1.09	1.26	1	0.895	0.906	0.855643	1.21779
Supplemental Fig. 3f and g bg phlp kd
phlp	0.3654	5	0.0218257	<.0005		0.292	0.407	0.342	0.406	0.38
beta	0.99575	4	0.0529597	0.466		1.03	1.13	0.923	0.9
gamma	0.2195	4	0.012939	<.0005		0.257	0.209	0.198	0.214
gfp	0.916667	6	0.0570261	0.1905		0.93	0.889	1.08	0.892	0.679	1.03
gapdh	1.06083	6	0.129407	0.3925		0.902	0.733	1.15	1.44	0.74	1.4
Gb ip	0.984	5	0.113326	0.412		0.796	1.4	1	0.766	0.958
Gg ip	0.0815659	9	0.0118876	<.0005		0.0612	0.0773	0.0271	0.0844	0.0667	0.098	0.13	0.137037	0.052356

## Sheet: 1B
Figure 1b

## Sheet: qPCR1
Well	Well Position	Omit	Sample Name	Target Name	Task	Reporter	Quencher	Quantity	Quantity Mean	Quantity SD	RQ	RQ Min	RQ Max	CT	Ct Mean	Ct SD	Delta Ct	Delta Ct Mean	Delta Ct SD	Delta Ct SE	Delta Delta Ct	Automatic Ct Threshold	Ct Threshold	Automatic Baseline	Baseline Start	Baseline End	Amp Status	Comments
1	A1	FALSE	sample1	hprt	UNKNOWN	FAM	NFQ-MGB				1.38144	1.38144		25.5151	25.5151						-0.466173	TRUE	1.31067	TRUE	3	18	Amp
2	A2	FALSE	sample2	hprt	UNKNOWN	FAM	NFQ-MGB	hprt		1.45483	2.00975	2.00975		24.9742	24.9742						-1.00702	TRUE	1.31067	TRUE	3	17	Amp
3	A3	FALSE	sample3	hprt	UNKNOWN	FAM	NFQ-MGB				1.65443	1.65443		25.2549	25.2549						-0.726334	TRUE	1.31067	TRUE	3	16	Amp
4	A4	FALSE	sample4	hprt	UNKNOWN	FAM	NFQ-MGB			1.00822	1.66804	1.66804		25.2431	25.2431						-0.73815	TRUE	1.31067	TRUE	3	17	Amp
5	A5	FALSE	sample5	hprt	UNKNOWN	FAM	NFQ-MGB				2.06016	2.06016		24.9385	24.9385						-1.04276	TRUE	1.31067	TRUE	3	17	Amp
6	A6	FALSE	sample6	hprt	UNKNOWN	FAM	NFQ-MGB			0.485398	1	1		25.9812	25.9812						0	TRUE	1.31067	TRUE	3	17	Amp
13	B1	FALSE	sample1	mtor	UNKNOWN	FAM	NFQ-MGB				0.716885	0.716885		30.5621	30.5621			5.047			0.480186	TRUE	1.50855	TRUE	3	20	Amp
14	B2	FALSE	sample2	mtor	UNKNOWN	FAM	NFQ-MGB	mtor	1.46667	0.284949	0.204275			31.8324	31.8324			6.85823			2.29141	TRUE	1.50855	TRUE	3	23	Amp
15	B3	FALSE	sample3	mtor	UNKNOWN	FAM	NFQ-MGB				0.137343			32.6859	32.6859			7.43096			2.86415	TRUE	1.50855	TRUE	3	24	Amp
16	B4	FALSE	sample4	mtor	UNKNOWN	FAM	NFQ-MGB			1.36008	0.186797			32.2304	32.2304			6.98727			2.42045	TRUE	1.50855	TRUE	3	24	Amp
17	B5	FALSE	sample5	mtor	UNKNOWN	FAM	NFQ-MGB				0.362981			30.9673	30.9673			6.02885			1.46203	TRUE	1.50855	TRUE	3	22	Amp
18	B6	FALSE	sample6	mtor	UNKNOWN	FAM	NFQ-MGB			2.75497	1			30.5481	30.5481			4.56681			0	TRUE	1.50855	TRUE	3	21	Amp
37	D1	FALSE	sample1	rptor	UNKNOWN	FAM	NFQ-MGB				0.962457			30.1019	30.1019			4.5868			0.0552063	TRUE	1.28439	TRUE	3	23	Amp
38	D2	FALSE	sample2	rptor	UNKNOWN	FAM	NFQ-MGB	raptor	0.493899	0.404758	0.389563			30.8659	30.8659			5.89167			1.36007	TRUE	1.28439	TRUE	3	23	Amp
39	D3	FALSE	sample3	rptor	UNKNOWN	FAM	NFQ-MGB				0.259747			31.7313	31.7313			6.47641			1.94482	TRUE	1.28439	TRUE	3	23	Amp
40	D4	FALSE	sample4	rptor	UNKNOWN	FAM	NFQ-MGB			0.214891	0.0558174			33.9378	33.9378			8.69473			4.16314	TRUE	1.28439	TRUE	3	26	Amp
41	D5	FALSE	sample5	rptor	UNKNOWN	FAM	NFQ-MGB				1.16003			29.2559	29.2559			4.31743			-0.214161	TRUE	1.28439	TRUE	3	21	Amp
42	D6	FALSE	sample6	rptor	UNKNOWN	FAM	NFQ-MGB			0.862047	1			30.5128	30.5128			4.53159			0	TRUE	1.28439	TRUE	3	23	Amp
49	E1	FALSE	sample1	mlst8	UNKNOWN	FAM	NFQ-MGB				1.31753			27.4697	27.4697			1.95462			-0.39784	TRUE	1.31608	TRUE	3	20	Amp
50	E2	FALSE	sample2	mlst8	UNKNOWN	FAM	NFQ-MGB	mlst8	1.15814	0.35251	0.464444			28.4331	28.4331			3.45889			1.10642	TRUE	1.31608	TRUE	3	20	Amp
51	E3	FALSE	sample3	mlst8	UNKNOWN	FAM	NFQ-MGB				0.298871			29.3498	29.3498			4.09487			1.7424	TRUE	1.31608	TRUE	3	22	Amp
52	E4	FALSE	sample4	mlst8	UNKNOWN	FAM	NFQ-MGB			0.990778	0.296115			29.3513	29.3513			4.10823			1.75577	TRUE	1.31608	TRUE	3	20	Amp
53	E5	FALSE	sample5	mlst8	UNKNOWN	FAM	NFQ-MGB				0.469234			28.3826	28.3826			3.44408			1.09162	TRUE	1.31608	TRUE	3	18	Amp
54	E6	FALSE	sample6	mlst8	UNKNOWN	FAM	NFQ-MGB			2.13113	1			28.3337	28.3337			2.35246			0	TRUE	1.31608	TRUE	3	19	Amp

## Sheet: qPCR2
Block Type	96-Well 0.2-mL Block
Calibration Background is expired	No
Calibration Background performed on	08-19-2017
Calibration Pure Dye ABY is expired	No
Calibration Pure Dye ABY performed on	08-19-2017
Calibration Pure Dye CY5 is expired	No
Calibration Pure Dye CY5 performed on	08-19-2017
Calibration Pure Dye FAM is expired	No
Calibration Pure Dye FAM performed on	08-19-2017
Calibration Pure Dye JUN is expired	No
Calibration Pure Dye JUN performed on	08-19-2017
Calibration Pure Dye MUSTANG PURPLE is expired	No
Calibration Pure Dye MUSTANG PURPLE performed on	08-19-2017
Calibration Pure Dye NED is expired	No
Calibration Pure Dye NED performed on	08-19-2017
Calibration Pure Dye ROX is expired	No
Calibration Pure Dye ROX performed on	08-19-2017
Calibration Pure Dye SYBR is expired	No
Calibration Pure Dye SYBR performed on	08-19-2017
Calibration Pure Dye TAMRA is expired	No
Calibration Pure Dye TAMRA performed on	08-19-2017
Calibration Pure Dye VIC is expired	No
Calibration Pure Dye VIC performed on	08-19-2017
Calibration ROI is expired	No
Calibration ROI performed on	08-19-2017
Calibration Uniformity is expired	No
Calibration Uniformity performed on	08-19-2017
Chemistry	TAQMAN
Date Created	2018-10-17 04:45:50 AM MDT
Experiment Barcode
Experiment Comment
Experiment File Name	D:\CCT\Comparative Ct_01.eds
Experiment Name	Comparative-Ct-TaqMan
Experiment Run End Time	2018-10-15 15:27:38 PM MDT
Experiment Type	Comparative Cт (ΔΔCт)
Instrument Name	VanRyLab_QuantStudio5
Instrument Serial Number	272521258
Instrument Type	QuantStudio™ 5 System
Passive Reference	ROX
Post-read Stage/Step
Pre-read Stage/Step
Quantification Cycle Method	Ct
Signal Smoothing On	true
Stage/ Cycle where Ct Analysis is performed	Stage2, Step2
User Name
Well	Well Position	Omit	Sample Name	Target Name	Task	Reporter	Quencher	Quantity	Quantity Mean	Quantity SD	RQ	RQ Min	RQ Max	CT	Ct Mean	Ct SD	Delta Ct	Delta Ct Mean	Delta Ct SD	Delta Ct SE	Delta Delta Ct	Automatic Ct Threshold	Ct Threshold	Automatic Baseline	Baseline Start	Baseline End	Amp Status	Comments
1	A1	FALSE	Sample 1	hprt	UNKNOWN	FAM	NFQ-MGB			1.03113	1			24.7773	24.7773						0	TRUE	0.276541	TRUE	3	19	Amp
2	A2	FALSE	sample 2	hprt	UNKNOWN	FAM	NFQ-MGB			1.25575	1.32872			24.3672	24.3672						-0.410032	TRUE	0.276541	TRUE	3	18	Amp
3	A3	FALSE	sample 3	hprt	UNKNOWN	FAM	NFQ-MGB			1.03802	1.01777			24.7519	24.7519						-0.0254078	TRUE	0.276541	TRUE	3	19	Amp
4	A4	FALSE	sample 4	hprt	UNKNOWN	FAM	NFQ-MGB				0.969808			24.8215	24.8215						0.0442295	TRUE	0.276541	TRUE	3	19	Amp
5	A5	FALSE	sample 5	hprt	UNKNOWN	FAM	NFQ-MGB				1.05811			24.6958	24.6958						-0.0814877	TRUE	0.276541	TRUE	3	19	Amp
6	A6	FALSE	sample 6	hprt	UNKNOWN	FAM	NFQ-MGB				0.980485			24.8057	24.8057						0.0284328	TRUE	0.276541	TRUE	3	19	Amp
13	B1	FALSE	Sample 1	mlst8	UNKNOWN	FAM	NFQ-MGB			1.69327	1			27.2107	27.2107			2.43339			0	TRUE	0.123982	TRUE	3	22	Amp
14	B2	FALSE	sample 2	mlst8	UNKNOWN	FAM	NFQ-MGB			0.998275	0.498799			27.8041	27.8041			3.43686			1.00347	TRUE	0.123982	TRUE	3	23	Amp
15	B3	FALSE	sample 3	mlst8	UNKNOWN	FAM	NFQ-MGB			1.21372	0.683544			27.7342	27.7342			2.98229			0.548895	TRUE	0.123982	TRUE	3	23	Amp
16	B4	FALSE	sample 4	mlst8	UNKNOWN	FAM	NFQ-MGB				0.590574			28.0147	28.0147			3.1932			0.759811	TRUE	0.123982	TRUE	3	23	Amp
17	B5	FALSE	sample 5	mlst8	UNKNOWN	FAM	NFQ-MGB				0.499661			28.1302	28.1302			3.43437			1.00098	TRUE	0.123982	TRUE	3	23	Amp
18	B6	FALSE	sample 6	mlst8	UNKNOWN	FAM	NFQ-MGB				0.563183			28.0674	28.0674			3.26172			0.828325	TRUE	0.123982	TRUE	3	24	Amp
25	C1	FALSE	Sample 1	Raptor	UNKNOWN	FAM	NFQ-MGB			1.37738	1			27.8827	27.8827			3.10538			0	TRUE	0.0610168	TRUE	3	24	Amp
26	C2	FALSE	sample 2	Raptor	UNKNOWN	FAM	NFQ-MGB			1.00198	0.862424			27.6862	27.6862			3.31891			0.213531	TRUE	0.0610168	TRUE	3	24	Amp
27	C3	FALSE	sample 3	Raptor	UNKNOWN	FAM	NFQ-MGB			1.19275	0.842639			28.1043	28.1043			3.3524			0.247013	TRUE	0.0610168	TRUE	3	24	Amp
28	C4	FALSE	sample 4	Raptor	UNKNOWN	FAM	NFQ-MGB				0.726018			28.3888	28.3888			3.56731			0.461924	TRUE	0.0610168	TRUE	3	25	Amp
29	C5	FALSE	sample 5	Raptor	UNKNOWN	FAM	NFQ-MGB				0.860722			28.0176	28.0176			3.32176			0.216381	TRUE	0.0610168	TRUE	3	24	Amp
30	C6	FALSE	sample 6	Raptor	UNKNOWN	FAM	NFQ-MGB				0.706469			28.4124	28.4124			3.60669			0.501303	TRUE	0.0610168	TRUE	3	25	Amp
Analysis Type	Singleplex
Endogenous Control	hprt
RQ Min/Max Confidence Level	95.0
Reference Sample	Sample 1

## Sheet: qPCR3
Block Type	96-Well 0.2-mL Block
Calibration Background is expired	No
Calibration Background performed on	08-19-2017
Calibration Pure Dye ABY is expired	No
Calibration Pure Dye ABY performed on	08-19-2017
Calibration Pure Dye CY5 is expired	No
Calibration Pure Dye CY5 performed on	08-19-2017
Calibration Pure Dye FAM is expired	No
Calibration Pure Dye FAM performed on	08-19-2017
Calibration Pure Dye JUN is expired	No
Calibration Pure Dye JUN performed on	08-19-2017
Calibration Pure Dye MUSTANG PURPLE is expired	No
Calibration Pure Dye MUSTANG PURPLE performed on	08-19-2017
Calibration Pure Dye NED is expired	No
Calibration Pure Dye NED performed on	08-19-2017
Calibration Pure Dye ROX is expired	No
Calibration Pure Dye ROX performed on	08-19-2017
Calibration Pure Dye SYBR is expired	No
Calibration Pure Dye SYBR performed on	08-19-2017
Calibration Pure Dye TAMRA is expired	No
Calibration Pure Dye TAMRA performed on	08-19-2017
Calibration Pure Dye VIC is expired	No
Calibration Pure Dye VIC performed on	08-19-2017
Calibration ROI is expired	No
Calibration ROI performed on	08-19-2017
Calibration Uniformity is expired	No
Calibration Uniformity performed on	08-19-2017
Chemistry	TAQMAN
Date Created	2019-05-03 11:29:00 AM MDT
Experiment Barcode
Experiment Comment
Experiment File Name	D:\2016_test_Test_050\Comparative Ct_03.eds
Experiment Name	Comparative-Ct-TaqMan
Experiment Run End Time	2018-11-01 11:09:32 AM MDT
Experiment Type	Comparative Cт (ΔΔCт)
Instrument Name	VanRyLab_QuantStudio5
Instrument Serial Number	272521258
Instrument Type	QuantStudio™ 5 System
Passive Reference	ROX
Post-read Stage/Step
Pre-read Stage/Step
Quantification Cycle Method	Ct
Signal Smoothing On	true
Stage/ Cycle where Ct Analysis is performed	Stage2, Step2
User Name
Well	Well Position	Omit	Sample Name	Target Name	Task	Reporter	Quencher	Quantity	Quantity Mean	Quantity SD	RQ	RQ Min	RQ Max	CT	Ct Mean	Ct SD	Delta Ct	Delta Ct Mean	Delta Ct SD	Delta Ct SE	Delta Delta Ct	Automatic Ct Threshold	Ct Threshold	Automatic Baseline	Baseline Start	Baseline End	Amp Status	Comments
1	A1	FALSE	Sample 1	mtor	UNKNOWN	FAM	NFQ-MGB				1			29.708	29.708			3.6847			0	TRUE	0.480637	TRUE	3	20	Amp
2	A2	FALSE	sample2	mtor	UNKNOWN	FAM	NFQ-MGB				0.506323			30.1013	30.1013			4.66657			0.981871	TRUE	0.480637	TRUE	3	24	Amp
3	A3	FALSE	sample 3	mtor	UNKNOWN	FAM	NFQ-MGB				0.600333			30.0816	30.0816			4.42086			0.736164	TRUE	0.480637	TRUE	3	24	Amp
4	A4	FALSE	sample4	mtor	UNKNOWN	FAM	NFQ-MGB				0.820063			30.0416	30.0416			3.97089			0.286194	TRUE	0.480637	TRUE	3	24	Amp
5	A5	FALSE	sample 5	mtor	UNKNOWN	FAM	NFQ-MGB				0.552496			30.1838	30.1838			4.54066			0.855965	TRUE	0.480637	TRUE	3	23	Amp
6	A6	FALSE	sample 6	mtor	UNKNOWN	FAM	NFQ-MGB				0.473869			30.4741	30.4741			4.76213			1.07744	TRUE	0.480637	TRUE	3	24	Amp
13	B1	FALSE	Sample 1	raptor	UNKNOWN	FAM	NFQ-MGB				1			30.7821	30.7821			4.7588			0	TRUE	0.391751	TRUE	3	26	Amp
14	B2	FALSE	sample2	raptor	UNKNOWN	FAM	NFQ-MGB				0.744439			30.6193	30.6193			5.18457			0.425774	TRUE	0.391751	TRUE	3	23	Amp
15	B3	FALSE	sample 3	raptor	UNKNOWN	FAM	NFQ-MGB				0.756673			30.8218	30.8218			5.16105			0.402258	TRUE	0.391751	TRUE	3	24	Amp
16	B4	FALSE	sample4	raptor	UNKNOWN	FAM	NFQ-MGB				1.08918			30.7063	30.7063			4.63555			-0.123247	TRUE	0.391751	TRUE	3	23	Amp
17	B5	FALSE	sample 5	raptor	UNKNOWN	FAM	NFQ-MGB				0.663996			30.9927	30.9927			5.34955			0.590754	TRUE	0.391751	TRUE	3	25	Amp
18	B6	FALSE	sample 6	raptor	UNKNOWN	FAM	NFQ-MGB				0.635832			31.124	31.124			5.41208			0.653282	TRUE	0.391751	TRUE	3	25	Amp
25	C1	FALSE	Sample 1	hprt	UNKNOWN	FAM	NFQ-MGB							26.0233	26.0233							TRUE	0.907662	TRUE	3	18	Amp
26	C2	FALSE	sample2	hprt	UNKNOWN	FAM	NFQ-MGB							25.4347	25.4347							TRUE	0.907662	TRUE	3	18	Amp
27	C3	FALSE	sample 3	hprt	UNKNOWN	FAM	NFQ-MGB							25.6608	25.6608							TRUE	0.907662	TRUE	3	17	Amp
28	C4	FALSE	sample4	hprt	UNKNOWN	FAM	NFQ-MGB							26.0707	26.0707							TRUE	0.907662	TRUE	3	19	Amp
29	C5	FALSE	sample 5	hprt	UNKNOWN	FAM	NFQ-MGB							25.6431	25.6431							TRUE	0.907662	TRUE	3	18	Amp
30	C6	FALSE	sample 6	hprt	UNKNOWN	FAM	NFQ-MGB							25.7119	25.7119							TRUE	0.907662	TRUE	3	18	Amp
37	D1	FALSE	Sample 1	mlst8	UNKNOWN	FAM	NFQ-MGB				1			29.1385	29.1385			3.11527			0	TRUE	0.603177	TRUE	3	22	Amp
38	D2	FALSE	sample2	mlst8	UNKNOWN	FAM	NFQ-MGB				0.588153			29.3157	29.3157			3.88101			0.765738	TRUE	0.603177	TRUE	3	23	Amp
39	D3	FALSE	sample 3	mlst8	UNKNOWN	FAM	NFQ-MGB				0.399133			30.1011	30.1011			4.44033			1.32506	TRUE	0.603177	TRUE	3	23	Amp
40	D4	FALSE	sample4	mlst8	UNKNOWN	FAM	NFQ-MGB				0.752045			29.5971	29.5971			3.52638			0.41111	TRUE	0.603177	TRUE	3	23	Amp
41	D5	FALSE	sample 5	mlst8	UNKNOWN	FAM	NFQ-MGB				0.477376			29.8252	29.8252			4.18208			1.0668	TRUE	0.603177	TRUE	3	23	Amp
42	D6	FALSE	sample 6	mlst8	UNKNOWN	FAM	NFQ-MGB				0.371724			30.2549	30.2549			4.54297			1.4277	TRUE	0.603177	TRUE	3	23	Amp
Analysis Type	Singleplex
Endogenous Control	hprt
RQ Min/Max Confidence Level	95.0
Reference Sample	Sample 1

## Sheet: pLink
Order	Title	Charge	Precursor_Mass	Peptide	Peptide_Type	Linker	Peptide_Mass	Modifications	Evalue	Score	Precursor_Mass_Error(Da)	Precursor_Mass_Error(ppm)	Proteins	Protein_Type	FileID	LabelID	Alpha_Matched	Beta_Matched	Alpha_Evalue	Beta_Evalue
1	2M8.3139.3139.3 File:"2M8.raw", NativeID:"controllerType=0 controllerNumber=1 scan=3139"	3	2619.44	TPGKEAVAMESYAK(4)-EAESLIAKK(8)	Cross-Linked	DSS_heavy	2619.43	null	1	1.47956e-17	0.005806	2.21651	hCCT_beta(431)-hCCT_beta(119)/	Intra-Protein	3	1	23	18	1	1
2	M83.1254.1254.4 File:"M83.raw", NativeID:"controllerType=0 controllerNumber=1 scan=1254"	4	1969.02	AEKDNAEIR(3)-KYHNPK(1)	Cross-Linked	DSS	1969.01	null	1	2.31787e-17	0.000996	0.505837	hCCT_eta(250)-hCCT_eta(231)/	Intra-Protein	17	1	10	9	1	1
3	2M8.3174.3174.3 File:"2M8.raw", NativeID:"controllerType=0 controllerNumber=1 scan=3174"	3	2607.36	TPGKEAVAMESYAK(4)-EAESLIAKK(8)	Cross-Linked	DSS	2607.36	null	1	3.98942e-17	0.004414	1.6929	hCCT_beta(431)-hCCT_beta(119)/	Intra-Protein	3	1	21	20	1	1
4	M83_141224001703.6248.6248.5 File:"M83_141224001703.raw", NativeID:"controllerType=0 controllerNumber=1 scan=6248"	5	3462.97	LGSCKLIEEVMIGEDK(5)-LKGSGNLEAIHIIK(2)	Cross-Linked	DSS_heavy	3462.93	Carbamidomethyl[C](4)	1	5.86643e-17	0.030803	8.89506	hCCT_beta(347)-hCCT_beta(191)/	Intra-Protein	18	1	15.5	16.5	1	1
5	M83.5958.5958.5 File:"M83.raw", NativeID:"controllerType=0 controllerNumber=1 scan=5958"	5	3128.8	DHFTKLAVEAVLR(5)-LKGSGNLEAIHIIK(2)	Cross-Linked	DSS	3128.78	null	1	9.28172e-17	0.014552	4.65101	hCCT_beta(181)-hCCT_beta(191)/	Intra-Protein	17	1	15	24	1	1
6	2M8.5999.5999.5 File:"2M8.raw", NativeID:"controllerType=0 controllerNumber=1 scan=5999"	5	3462.95	LGSCKLIEEVMIGEDK(5)-LKGSGNLEAIHIIK(2)	Cross-Linked	DSS_heavy	3462.93	Carbamidomethyl[C](4)	1	2.68764e-16	0.020428	5.89904	hCCT_beta(347)-hCCT_beta(191)/	Intra-Protein	3	1	20	22	1	1
7	M83.9515.9515.3 File:"M83.raw", NativeID:"controllerType=0 controllerNumber=1 scan=9515"	3	3202.9	LQTYKTAVETAVLLLR(5)-ALDDMISTLKK(10)	Cross-Linked	DSS_heavy	3202.88	null	1	5.98862e-16	0.024719	7.71775	hCCT_gamma(506)-hCCT_gamma(137)/	Intra-Protein	17	1	18	20	1	1
8	M83_141224001703.2204.2204.5 File:"M83_141224001703.raw", NativeID:"controllerType=0 controllerNumber=1 scan=2204"	5	2574.45	LLEKCAMTALSSK(4)-KADKVEQR(1)	Cross-Linked	DSS_heavy	2574.44	Carbamidomethyl[C](5)	1	1.02488e-15	0.006534	2.53803	hCCT_eta(157)-hCCT_eta(145)/	Intra-Protein	18	1	17	12	1	1
9	MP2B.3642.3642.3 File:"MP2B.raw", NativeID:"controllerType=0 controllerNumber=1 scan=3642"	3	2619.44	TPGKEAVAMESYAK(4)-EAESLIAKK(8)	Cross-Linked	DSS_heavy	2619.43	null	1	3.26669e-15	0.006172	2.35623	hCCT_beta(431)-hCCT_beta(119)/	Intra-Protein	22	1	20	17	1	1
10	MP2B.3695.3695.3 File:"MP2B.raw", NativeID:"controllerType=0 controllerNumber=1 scan=3695"	3	2607.37	TPGKEAVAMESYAK(4)-EAESLIAKK(8)	Cross-Linked	DSS	2607.36	null	1	5.49356e-15	0.008443	3.23814	hCCT_beta(431)-hCCT_beta(119)/	Intra-Protein	22	1	22	19	1	1
11	M83_141224001703.2230.2230.4 File:"M83_141224001703.raw", NativeID:"controllerType=0 controllerNumber=1 scan=2230"	4	2562.36	LLEKCAMTALSSK(4)-KADKVEQR(1)	Cross-Linked	DSS	2562.36	Carbamidomethyl[C](5)	1	1.06502e-14	-0.004304	-1.6797	hCCT_eta(157)-hCCT_eta(145)/	Intra-Protein	18	1	16	13	1	1
12	M83.6886.6886.4 File:"M83.raw", NativeID:"controllerType=0 controllerNumber=1 scan=6886"	4	3618.02	VVLSKLPIGDVATQYFADR(5)-GKATISNDGATILK(2)	Cross-Linked	DSS	3617.98	null	1	1.42104e-14	0.043643	12.0628	hCCT_eta(292)-hCCT_eta(55)/	Intra-Protein	17	1	18	13	1	1
13	M2_151105044652.7849.7849.5 File:"M2_151105044652.raw", NativeID:"controllerType=0 controllerNumber=1 scan=7849"	5	3450.86	LGSCKLIEEVMIGEDK(5)-LKGSGNLEAIHIIK(2)	Cross-Linked	DSS	3450.86	Carbamidomethyl[C](4)	1	2.22396e-14	0.002862	0.829359	hCCT_beta(347)-hCCT_beta(191)/	Intra-Protein	11	1	18.5	20.5	1	1
14	M83.1978.1978.3 File:"M83.raw", NativeID:"controllerType=0 controllerNumber=1 scan=1978"	3	2117.11	TSLGPKGMDK(6)-LACKEAVR(4)	Cross-Linked	DSS	2117.11	Carbamidomethyl[C](16)	1	2.65406e-14	-5.5e-05	-0.025979	hCCT_delta(55)-hCCT_alpha(126)/	Inter-Protein	17	1	18.5	14.5	1	1
15	M83.1455.1455.4 File:"M83.raw", NativeID:"controllerType=0 controllerNumber=1 scan=1455"	4	2066.13	IDDIVSGHKK(9)-KGDDQSR(1)	Cross-Linked	DSS_heavy	2066.13	null	1	2.70011e-14	0.004008	1.93986	hCCT_gamma(526)-hCCT_gamma(528)/	Intra-Protein	17	1	23	7	1	1
16	M83.6845.6845.4 File:"M83.raw", NativeID:"controllerType=0 controllerNumber=1 scan=6845"	4	3630.07	VVLSKLPIGDVATQYFADR(5)-GKATISNDGATILK(2)	Cross-Linked	DSS_heavy	3630.05	null	1	3.62224e-14	0.020559	5.66355	hCCT_eta(292)-hCCT_eta(55)/	Intra-Protein	17	1	17	13	1	1
17	M83_141224001703.1897.1897.3 File:"M83_141224001703.raw", NativeID:"controllerType=0 controllerNumber=1 scan=1897"	3	1672.02	KFIEDR(1)-LVKAER(3)	Cross-Linked	DSS_heavy	1672.02	null	1	6.3942e-14	0.001971	1.17881	hCCT_zeta(265)-hCCT_zeta(261)/	Intra-Protein	18	1	9.5	10.5	1	1
18	MP2B.6854.6854.5 File:"MP2B.raw", NativeID:"controllerType=0 controllerNumber=1 scan=6854"	5	3450.88	LGSCKLIEEVMIGEDK(5)-LKGSGNLEAIHIIK(2)	Cross-Linked	DSS	3450.86	Carbamidomethyl[C](4)	1	6.54559e-14	0.016595	4.80895	hCCT_beta(347)-hCCT_beta(191)/	Intra-Protein	22	1	19.5	20.5	1	1
19	2M8.4038.4038.4 File:"2M8.raw", NativeID:"controllerType=0 controllerNumber=1 scan=4038"	4	3050.7	TPGKEAVAMESYAK(4)-KIHPQTIIAGWR(1)	Cross-Linked	DSS_heavy	3050.69	null	1	1.11506e-13	0.009521	3.12093	hCCT_beta(431)-hCCT_beta(120)/	Intra-Protein	3	1	21	20	1	1
20	M83.2849.2849.4 File:"M83.raw", NativeID:"controllerType=0 controllerNumber=1 scan=2849"	4	1688	KFIEDR(1)-KIIELK(1)	Cross-Linked	DSS	1688	null	1	1.52015e-13	-0.001257	-0.744669	hCCT_zeta(265)-hCCT_zeta(273)/	Intra-Protein	17	1	12	10	1	1
21	2M8.1697.1697.5 File:"2M8.raw", NativeID:"controllerType=0 controllerNumber=1 scan=1697"	5	2111.24	IKEIAVTVK(2)-KADKVEQR(1)	Cross-Linked	DSS	2111.24	null	1	1.80779e-13	-0.000368	-0.174305	hCCT_eta(137)-hCCT_eta(145)/	Intra-Protein	3	1	15	14	1	1
22	2M8.4064.4064.4 File:"2M8.raw", NativeID:"controllerType=0 controllerNumber=1 scan=4064"	4	3038.63	TPGKEAVAMESYAK(4)-KIHPQTIIAGWR(1)	Cross-Linked	DSS	3038.61	null	1	2.77904e-13	0.017224	5.66838	hCCT_beta(431)-hCCT_beta(120)/	Intra-Protein	3	1	20	20	1	1
23	M83_141224001703.9451.9451.3 File:"M83_141224001703.raw", NativeID:"controllerType=0 controllerNumber=1 scan=9451"	3	3202.9	LQTYKTAVETAVLLLR(5)-ALDDMISTLKK(10)	Cross-Linked	DSS_heavy	3202.88	null	1	3.15316e-13	0.026916	8.4037	hCCT_gamma(506)-hCCT_gamma(137)/	Intra-Protein	18	1	19	17	1	1
24	M83_141224001703.9490.9490.3 File:"M83_141224001703.raw", NativeID:"controllerType=0 controllerNumber=1 scan=9490"	3	3202.89	LQTYKTAVETAVLLLR(5)-ALDDMISTLKK(10)	Cross-Linked	DSS_heavy	3202.88	null	1	3.62229e-13	0.012268	3.83031	hCCT_gamma(506)-hCCT_gamma(137)/	Intra-Protein	18	1	18	17	1	1
25	M83.2204.2204.4 File:"M83.raw", NativeID:"controllerType=0 controllerNumber=1 scan=2204"	4	2562.38	LLEKCAMTALSSK(4)-KADKVEQR(1)	Cross-Linked	DSS	2562.36	Carbamidomethyl[C](5)	1	3.64846e-13	0.014983	5.84734	hCCT_eta(157)-hCCT_eta(145)/	Intra-Protein	17	1	18	13	1	1
26	M83.1873.1873.3 File:"M83.raw", NativeID:"controllerType=0 controllerNumber=1 scan=1873"	3	1672.03	KFIEDR(1)-LVKAER(3)	Cross-Linked	DSS_heavy	1672.02	null	1	3.66089e-13	0.008929	5.34025	hCCT_zeta(265)-hCCT_zeta(261)/	Intra-Protein	17	1	9.5	10.5	1	1
27	M83_141224001703.1933.1933.4 File:"M83_141224001703.raw", NativeID:"controllerType=0 controllerNumber=1 scan=1933"	4	1788.98	KVCGDSDK(1)-KIIELK(1)	Cross-Linked	DSS	1788.98	Carbamidomethyl[C](3)	1	4.92343e-13	-0.000649	-0.362777	hCCT_zeta(280)-hCCT_zeta(273)/	Intra-Protein	18	1	10.5	9.5	1	1
28	M83_141224001703.1907.1907.3 File:"M83_141224001703.raw", NativeID:"controllerType=0 controllerNumber=1 scan=1907"	3	1659.94	KFIEDR(1)-LVKAER(3)	Cross-Linked	DSS	1659.94	null	1	5.42331e-13	0.001495	0.900633	hCCT_zeta(265)-hCCT_zeta(261)/	Intra-Protein	18	1	10.5	10.5	1	1
29	M83.1877.1877.3 File:"M83.raw", NativeID:"controllerType=0 controllerNumber=1 scan=1877"	3	1659.94	KFIEDR(1)-LVKAER(3)	Cross-Linked	DSS	1659.94	null	1	8.24499e-13	0.000397	0.239165	hCCT_zeta(265)-hCCT_zeta(261)/	Intra-Protein	17	1	11.5	10.5	1	1
30	M83.9345.9345.4 File:"M83.raw", NativeID:"controllerType=0 controllerNumber=1 scan=9345"	4	3238.97	LTSFIGAIAIGDLVKSTLGPK(15)-EAESLIAKK(8)	Cross-Linked	DSS_heavy	3238.93	null	1	8.79432e-13	0.040814	12.6011	hCCT_beta(40)-hCCT_beta(119)/	Intra-Protein	17	1	19.5	10.5	1	1
31	2M8.5648.5648.5 File:"2M8.raw", NativeID:"controllerType=0 controllerNumber=1 scan=5648"	5	3128.79	DHFTKLAVEAVLR(5)-LKGSGNLEAIHIIK(2)	Cross-Linked	DSS	3128.78	null	1	1.46085e-12	0.005092	1.62747	hCCT_beta(181)-hCCT_beta(191)/	Intra-Protein	3	1	15	23	1	1
32	M83_141224001703.2842.2842.4 File:"M83_141224001703.raw", NativeID:"controllerType=0 controllerNumber=1 scan=2842"	4	1688	KFIEDR(1)-KIIELK(1)	Cross-Linked	DSS	1688	null	1	1.48873e-12	-0.002356	-1.39573	hCCT_zeta(265)-hCCT_zeta(273)/	Intra-Protein	18	1	11	11	1	1
33	2M8.4030.4030.5 File:"2M8.raw", NativeID:"controllerType=0 controllerNumber=1 scan=4030"	5	3050.7	TPGKEAVAMESYAK(4)-KIHPQTIIAGWR(1)	Cross-Linked	DSS_heavy	3050.69	null	1	1.72516e-12	0.010912	3.5769	hCCT_beta(431)-hCCT_beta(120)/	Intra-Protein	3	1	17	25	1	1
34	M2_151105044652.11465.11465.3 File:"M2_151105044652.raw", NativeID:"controllerType=0 controllerNumber=1 scan=11465"	3	3202.88	LQTYKTAVETAVLLLR(5)-ALDDMISTLKK(10)	Cross-Linked	DSS_heavy	3202.88	null	1	1.75474e-12	0.004211	1.31476	hCCT_gamma(506)-hCCT_gamma(137)/	Intra-Protein	11	1	20	20	1	1
35	M83.1814.1814.4 File:"M83.raw", NativeID:"controllerType=0 controllerNumber=1 scan=1814"	4	1786.02	LEDTKLIK(5)-KVEDAK(1)	Cross-Linked	DSS	1786.02	null	1	1.88518e-12	-0.000437	-0.244678	hCCT_epsilon(223)-hCCT_epsilon(242)/	Intra-Protein	17	1	17.5	11.5	1	1
36	M83_141224001703.1944.1944.3 File:"M83_141224001703.raw", NativeID:"controllerType=0 controllerNumber=1 scan=1944"	3	2020.07	EAESLIAKK(8)-GKGAYQDR(2)	Cross-Linked	DSS	2020.07	null	1	1.88744e-12	-0.001908	-0.944521	hCCT_beta(119)-hCCT_delta(21)/	Inter-Protein	18	1	21	8	1	1
37	M83.2187.2187.5 File:"M83.raw", NativeID:"controllerType=0 controllerNumber=1 scan=2187"	5	2562.36	LLEKCAMTALSSK(4)-KADKVEQR(1)	Cross-Linked	DSS	2562.36	Carbamidomethyl[C](5)	1	2.70803e-12	0.002396	0.935074	hCCT_eta(157)-hCCT_eta(145)/	Intra-Protein	17	1	19	14	1	1
38	M83_141224001703.2224.2224.4 File:"M83_141224001703.raw", NativeID:"controllerType=0 controllerNumber=1 scan=2224"	4	2574.44	LLEKCAMTALSSK(4)-KADKVEQR(1)	Cross-Linked	DSS_heavy	2574.44	Carbamidomethyl[C](5)	1	2.96929e-12	0.003618	1.40535	hCCT_eta(157)-hCCT_eta(145)/	Intra-Protein	18	1	16	11	1	1
39	TAM3.9369.9369.4 File:"TAM3.raw", NativeID:"controllerType=0 controllerNumber=1 scan=9369"	4	4655.39	TAEELMNFSKGEENLMDAQVK(10)-VADMALHYANKYNIMLVR(11)	Cross-Linked	DSS_heavy	4655.34	null	1	3.24534e-12	0.050889	10.9313	hCCT_theta(270)-hCCT_theta(307)/	Intra-Protein	32	1	25	23	1	1
40	TAM3.8010.8010.5 File:"TAM3.raw", NativeID:"controllerType=0 controllerNumber=1 scan=8010"	5	3450.88	LGSCKLIEEVMIGEDK(5)-LKGSGNLEAIHIIK(2)	Cross-Linked	DSS	3450.86	Carbamidomethyl[C](4)	1	3.56734e-12	0.0169	4.89733	hCCT_beta(347)-hCCT_beta(191)/	Intra-Protein	32	1	20	22	1	1
41	M83.1815.1815.3 File:"M83.raw", NativeID:"controllerType=0 controllerNumber=1 scan=1815"	3	1798.1	LEDTKLIK(5)-KVEDAK(1)	Cross-Linked	DSS_heavy	1798.1	null	1	3.84788e-12	-0.000559	-0.310884	hCCT_epsilon(223)-hCCT_epsilon(242)/	Intra-Protein	17	1	11.5	5.5	1	1
42	M2_151105044652.5738.5738.5 File:"M2_151105044652.raw", NativeID:"controllerType=0 controllerNumber=1 scan=5738"	5	3038.6	TPGKEAVAMESYAK(4)-KIHPQTIIAGWR(1)	Cross-Linked	DSS	3038.61	null	1	3.98613e-12	-0.010621	-3.49534	hCCT_beta(431)-hCCT_beta(120)/	Intra-Protein	11	1	21	24	1	1
43	TAM3.9390.9390.4 File:"TAM3.raw", NativeID:"controllerType=0 controllerNumber=1 scan=9390"	4	4643.29	TAEELMNFSKGEENLMDAQVK(10)-VADMALHYANKYNIMLVR(11)	Cross-Linked	DSS	4643.27	null	1	4.20141e-12	0.024168	5.20496	hCCT_theta(270)-hCCT_theta(307)/	Intra-Protein	32	1	23	22	1	1
44	2M8.6950.6950.6 File:"2M8.raw", NativeID:"controllerType=0 controllerNumber=1 scan=6950"	6	3555.02	SLHDALCVLAQTVKDSR(14)-LKGSGNLEAIHIIK(2)	Cross-Linked	DSS_heavy	3555.01	Carbamidomethyl[C](7)	1	4.42036e-12	0.005491	1.54458	hCCT_beta(402)-hCCT_beta(191)/	Intra-Protein	3	1	25	19	1	1
45	M83_141224001703.8709.8709.5 File:"M83_141224001703.raw", NativeID:"controllerType=0 controllerNumber=1 scan=8709"	5	4086.12	VHTVEDYQAIVDAEWNILYDKLEK(21)-AEKDNAEIR(3)	Cross-Linked	DSS_heavy	4086.11	null	1	4.78134e-12	0.008002	1.95834	hCCT_eta(277)-hCCT_eta(250)/	Intra-Protein	18	1	28	8	1	1
46	M83.2191.2191.4 File:"M83.raw", NativeID:"controllerType=0 controllerNumber=1 scan=2191"	4	2574.44	LLEKCAMTALSSK(4)-KADKVEQR(1)	Cross-Linked	DSS_heavy	2574.44	Carbamidomethyl[C](5)	1	4.90336e-12	0.002641	1.02585	hCCT_eta(157)-hCCT_eta(145)/	Intra-Protein	17	1	18	11	1	1
47	M2_151105044652.11453.11453.3 File:"M2_151105044652.raw", NativeID:"controllerType=0 controllerNumber=1 scan=11453"	3	3202.88	LQTYKTAVETAVLLLR(5)-ALDDMISTLKK(10)	Cross-Linked	DSS_heavy	3202.88	null	1	5.04613e-12	0.002014	0.62881	hCCT_gamma(506)-hCCT_gamma(137)/	Intra-Protein	11	1	18	20	1	1
48	2M8.1686.1686.5 File:"2M8.raw", NativeID:"controllerType=0 controllerNumber=1 scan=1686"	5	2123.32	IKEIAVTVK(2)-KADKVEQR(1)	Cross-Linked	DSS_heavy	2123.32	null	1	5.33144e-12	-0.003096	-1.45809	hCCT_eta(137)-hCCT_eta(145)/	Intra-Protein	3	1	16	12	1	1
49	2M8.4071.4071.5 File:"2M8.raw", NativeID:"controllerType=0 controllerNumber=1 scan=4071"	5	3050.7	TPGKEAVAMESYAK(4)-KIHPQTIIAGWR(1)	Cross-Linked	DSS_heavy	3050.69	null	1	6.03045e-12	0.00786	2.57647	hCCT_beta(431)-hCCT_beta(120)/	Intra-Protein	3	1	19	22	1	1
50	M83.7089.7089.4 File:"M83.raw", NativeID:"controllerType=0 controllerNumber=1 scan=7089"	4	3306.94	ISDSVLVDIKDTEPLIQTAK(10)-LIKGVIVDK(3)	Cross-Linked	DSS	3306.9	null	1	6.42452e-12	0.036823	11.1352	hCCT_epsilon(160)-hCCT_epsilon(226)/	Intra-Protein	17	1	25	10	1	1
51	M83_141224001703.7059.7059.4 File:"M83_141224001703.raw", NativeID:"controllerType=0 controllerNumber=1 scan=7059"	4	3306.92	ISDSVLVDIKDTEPLIQTAK(10)-LIKGVIVDK(3)	Cross-Linked	DSS	3306.9	null	1	7.47692e-12	0.020466	6.18887	hCCT_epsilon(160)-hCCT_epsilon(226)/	Intra-Protein	18	1	25.5	8.5	1	1
52	M2.12002.12002.4 File:"M2.raw", NativeID:"controllerType=0 controllerNumber=1 scan=12002"	4	3478.92	ATEEQLKTVMENFVAFVDK(7)-KQTALVELLK(1)	Cross-Linked	DSS	3478.88	null	1	8.03833e-12	0.043918	12.6242	gi|CON_IPI00708398.1|SWISS-PROT:P02769 (568)-gi|CON_IPI00708398.1|SWISS-PROT:P02769 (548)/	Intra-Protein	10	1	21.5	12.5	1	1
53	2M8.9595.9595.3 File:"2M8.raw", NativeID:"controllerType=0 controllerNumber=1 scan=9595"	3	3202.89	LQTYKTAVETAVLLLR(5)-ALDDMISTLKK(10)	Cross-Linked	DSS_heavy	3202.88	null	1	8.37559e-12	0.015198	4.74511	hCCT_gamma(506)-hCCT_gamma(137)/	Intra-Protein	3	1	20	19	1	1
54	M83_141224001703.1849.1849.4 File:"M83_141224001703.raw", NativeID:"controllerType=0 controllerNumber=1 scan=1849"	4	1786.02	LEDTKLIK(5)-KVEDAK(1)	Cross-Linked	DSS	1786.02	null	1	8.71566e-12	0.003225	1.80569	hCCT_epsilon(223)-hCCT_epsilon(242)/	Intra-Protein	18	1	15.5	12.5	1	1
55	M83_141224001703.2820.2820.4 File:"M83_141224001703.raw", NativeID:"controllerType=0 controllerNumber=1 scan=2820"	4	1700.07	KFIEDR(1)-KIIELK(1)	Cross-Linked	DSS_heavy	1700.08	null	1	9.39635e-12	-0.001392	-0.818788	hCCT_zeta(265)-hCCT_zeta(273)/	Intra-Protein	18	1	9	10	1	1
56	20140313_mLST8CCT_E_HCD.3496.3496.3 File:"20140313_mLST8CCT_E_HCD.raw", NativeID:"controllerType=0 controllerNumber=1 scan=3496"	3	2619.44	TPGKEAVAMESYAK(4)-EAESLIAKK(8)	Cross-Linked	DSS_heavy	2619.43	null	1	1.05447e-11	0.004524	1.72709	hCCT_beta(431)-hCCT_beta(119)/	Intra-Protein	7	1	24.5	18.5	1	1
57	M83_141224001703.3720.3720.5 File:"M83_141224001703.raw", NativeID:"controllerType=0 controllerNumber=1 scan=3720"	5	2596.47	VDSTAKVAEIEHAEK(6)-IKIFGSR(2)	Cross-Linked	DSS_heavy	2596.47	null	1	1.50281e-11	0.000523	0.201427	hCCT_beta(263)-hCCT_beta(250)/	Intra-Protein	18	1	20	10	1	1
58	20140313_mLST8CCT_E_HCD.3529.3529.3 File:"20140313_mLST8CCT_E_HCD.raw", NativeID:"controllerType=0 controllerNumber=1 scan=3529"	3	2607.37	TPGKEAVAMESYAK(4)-EAESLIAKK(8)	Cross-Linked	DSS	2607.36	null	1	1.5835e-11	0.008443	3.23814	hCCT_beta(431)-hCCT_beta(119)/	Intra-Protein	7	1	24	20	1	1
59	M2_151105044652.5728.5728.5 File:"M2_151105044652.raw", NativeID:"controllerType=0 controllerNumber=1 scan=5728"	5	3050.69	TPGKEAVAMESYAK(4)-KIHPQTIIAGWR(1)	Cross-Linked	DSS_heavy	3050.69	null	1	1.60871e-11	-0.002821	-0.924709	hCCT_beta(431)-hCCT_beta(120)/	Intra-Protein	11	1	20	21	1	1
60	2M8.4050.4050.5 File:"2M8.raw", NativeID:"controllerType=0 controllerNumber=1 scan=4050"	5	3038.63	TPGKEAVAMESYAK(4)-KIHPQTIIAGWR(1)	Cross-Linked	DSS	3038.61	null	1	1.83095e-11	0.012877	4.23779	hCCT_beta(431)-hCCT_beta(120)/	Intra-Protein	3	1	19	23	1	1
61	M2_151105044652.7581.7581.5 File:"M2_151105044652.raw", NativeID:"controllerType=0 controllerNumber=1 scan=7581"	5	3128.78	DHFTKLAVEAVLR(5)-LKGSGNLEAIHIIK(2)	Cross-Linked	DSS	3128.78	null	1	2.72982e-11	-0.004674	-1.49387	hCCT_beta(181)-hCCT_beta(191)/	Intra-Protein	11	1	16	27	1	1
62	TAM3.8023.8023.5 File:"TAM3.raw", NativeID:"controllerType=0 controllerNumber=1 scan=8023"	5	3462.95	LGSCKLIEEVMIGEDK(5)-LKGSGNLEAIHIIK(2)	Cross-Linked	DSS_heavy	3462.93	Carbamidomethyl[C](4)	1	2.91257e-11	0.017681	5.10579	hCCT_beta(347)-hCCT_beta(191)/	Intra-Protein	32	1	20.5	20.5	1	1
63	20140313_mLST8CCT_E_HCD.1721.1721.5 File:"20140313_mLST8CCT_E_HCD.raw", NativeID:"controllerType=0 controllerNumber=1 scan=1721"	5	1945.08	KVCGDSDK(1)-KIIELKR(1)	Cross-Linked	DSS	1945.08	Carbamidomethyl[C](3)	1	2.99917e-11	0.00288	1.48066	hCCT_zeta(280)-hCCT_zeta(273)/	Intra-Protein	7	1	12	13	1	1
64	M2_151105044652.8721.8721.6 File:"M2_151105044652.raw", NativeID:"controllerType=0 controllerNumber=1 scan=8721"	6	3555.01	SLHDALCVLAQTVKDSR(14)-LKGSGNLEAIHIIK(2)	Cross-Linked	DSS_heavy	3555.01	Carbamidomethyl[C](7)	1	3.30203e-11	-0.004396	-1.23656	hCCT_beta(402)-hCCT_beta(191)/	Intra-Protein	11	1	22	19	1	1
65	M83.2181.2181.5 File:"M83.raw", NativeID:"controllerType=0 controllerNumber=1 scan=2181"	5	2574.45	LLEKCAMTALSSK(4)-KADKVEQR(1)	Cross-Linked	DSS_heavy	2574.44	Carbamidomethyl[C](5)	1	3.39477e-11	0.011112	4.31628	hCCT_eta(157)-hCCT_eta(145)/	Intra-Protein	17	1	20	11	1	1
66	M2_151105044652.7576.7576.5 File:"M2_151105044652.raw", NativeID:"controllerType=0 controllerNumber=1 scan=7576"	5	3140.85	DHFTKLAVEAVLR(5)-LKGSGNLEAIHIIK(2)	Cross-Linked	DSS_heavy	3140.86	null	1	3.63655e-11	-0.005724	-1.82243	hCCT_beta(181)-hCCT_beta(191)/	Intra-Protein	11	1	18	26	1	1
67	2M8.9289.9289.4 File:"2M8.raw", NativeID:"controllerType=0 controllerNumber=1 scan=9289"	4	3238.95	LTSFIGAIAIGDLVKSTLGPK(15)-EAESLIAKK(8)	Cross-Linked	DSS_heavy	3238.93	null	1	3.91586e-11	0.022992	7.09864	hCCT_beta(40)-hCCT_beta(119)/	Intra-Protein	3	1	29.5	12.5	1	1
68	M83.1907.1907.4 File:"M83.raw", NativeID:"controllerType=0 controllerNumber=1 scan=1907"	4	1788.98	KVCGDSDK(1)-KIIELK(1)	Cross-Linked	DSS	1788.98	Carbamidomethyl[C](3)	1	3.96353e-11	0.007896	4.41369	hCCT_zeta(280)-hCCT_zeta(273)/	Intra-Protein	17	1	11.5	9.5	1	1
69	M83_141224001703.5661.5661.4 File:"M83_141224001703.raw", NativeID:"controllerType=0 controllerNumber=1 scan=5661"	4	3239.71	VEKIPGGIIEDSCVLR(3)-GASKEILSEVER(4)	Cross-Linked	DSS	3239.72	Carbamidomethyl[C](13)	1	4.14763e-11	-0.008422	-2.59961	hCCT_gamma(202)-hCCT_gamma(380)/	Intra-Protein	18	1	19.5	13.5	1	1
70	M83.3746.3746.5 File:"M83.raw", NativeID:"controllerType=0 controllerNumber=1 scan=3746"	5	2584.41	VDSTAKVAEIEHAEK(6)-IKIFGSR(2)	Cross-Linked	DSS	2584.4	null	1	4.25986e-11	0.008897	3.44258	hCCT_beta(263)-hCCT_beta(250)/	Intra-Protein	17	1	19	8	1	1
71	M2_151105044652.7602.7602.6 File:"M2_151105044652.raw", NativeID:"controllerType=0 controllerNumber=1 scan=7602"	6	3128.78	DHFTKLAVEAVLR(5)-LKGSGNLEAIHIIK(2)	Cross-Linked	DSS	3128.78	null	1	4.59301e-11	7.4e-05	0.023651	hCCT_beta(181)-hCCT_beta(191)/	Intra-Protein	11	1	18	20	1	1
72	M83_141224001703.1927.1927.4 File:"M83_141224001703.raw", NativeID:"controllerType=0 controllerNumber=1 scan=1927"	4	1801.06	KVCGDSDK(1)-KIIELK(1)	Cross-Linked	DSS_heavy	1801.05	Carbamidomethyl[C](3)	1	5.07251e-11	0.00178	0.988311	hCCT_zeta(280)-hCCT_zeta(273)/	Intra-Protein	18	1	9.5	7.5	1	1
73	M83.10841.10841.4 File:"M83.raw", NativeID:"controllerType=0 controllerNumber=1 scan=10841"	4	3514.92	MVVDAVMMLDDLLQLKMIGIK(16)-VPEEDLKR(7)	Cross-Linked	DSS	3514.86	Oxidation[M](1)	1	5.73012e-11	0.051521	14.658	hCCT_eta(193)-hCCT_eta(320)/	Intra-Protein	17	1	40.5	6.5	1	1
74	TAM3.5253.5253.5 File:"TAM3.raw", NativeID:"controllerType=0 controllerNumber=1 scan=5253"	5	3038.61	TPGKEAVAMESYAK(4)-KIHPQTIIAGWR(1)	Cross-Linked	DSS	3038.61	null	1	6.17887e-11	-0.005433	-1.78799	hCCT_beta(431)-hCCT_beta(120)/	Intra-Protein	32	1	18	27	1	1
75	M83_141224001703.5758.5758.5 File:"M83_141224001703.raw", NativeID:"controllerType=0 controllerNumber=1 scan=5758"	5	3902.14	ALEKGIEILTDMSRPVELSDR(4)-HAQGEKTAGINVR(6)	Cross-Linked	DSS_heavy	3902.12	null	1	6.60374e-11	0.025127	6.43932	hCCT_delta(143)-hCCT_delta(489)/	Intra-Protein	18	1	25.5	15.5	1	1
76	M83_141224001703.6845.6845.4 File:"M83_141224001703.raw", NativeID:"controllerType=0 controllerNumber=1 scan=6845"	4	3618	VVLSKLPIGDVATQYFADR(5)-GKATISNDGATILK(2)	Cross-Linked	DSS	3617.98	null	1	6.95761e-11	0.025332	7.0017	hCCT_eta(292)-hCCT_eta(55)/	Intra-Protein	18	1	21	12	1	1
77	M83_141224001703.3741.3741.5 File:"M83_141224001703.raw", NativeID:"controllerType=0 controllerNumber=1 scan=3741"	5	2584.4	VDSTAKVAEIEHAEK(6)-IKIFGSR(2)	Cross-Linked	DSS	2584.4	null	1	8.68013e-11	0.003404	1.31713	hCCT_beta(263)-hCCT_beta(250)/	Intra-Protein	18	1	18	10	1	1
78	MP2B.4682.4682.5 File:"MP2B.raw", NativeID:"controllerType=0 controllerNumber=1 scan=4682"	5	3050.7	TPGKEAVAMESYAK(4)-KIHPQTIIAGWR(1)	Cross-Linked	DSS_heavy	3050.69	null	1	9.65172e-11	0.008165	2.67645	hCCT_beta(431)-hCCT_beta(120)/	Intra-Protein	22	1	20	22	1	1
79	20140313_mLST8CCT_E_HCD.7159.7159.5 File:"20140313_mLST8CCT_E_HCD.raw", NativeID:"controllerType=0 controllerNumber=1 scan=7159"	5	3462.97	LGSCKLIEEVMIGEDK(5)-LKGSGNLEAIHIIK(2)	Cross-Linked	DSS_heavy	3462.93	Carbamidomethyl[C](4)	1	9.80739e-11	0.036907	10.6577	hCCT_beta(347)-hCCT_beta(191)/	Intra-Protein	7	1	20.5	19.5	1	1
80	2M8.2125.2125.5 File:"2M8.raw", NativeID:"controllerType=0 controllerNumber=1 scan=2125"	5	2574.43	LLEKCAMTALSSK(4)-KADKVEQR(1)	Cross-Linked	DSS_heavy	2574.44	Carbamidomethyl[C](5)	1	9.96059e-11	-0.004147	-1.61084	hCCT_eta(157)-hCCT_eta(145)/	Intra-Protein	3	1	19	13	1	1
81	M83_141224001703.1992.1992.3 File:"M83_141224001703.raw", NativeID:"controllerType=0 controllerNumber=1 scan=1992"	3	2129.19	TSLGPKGMDK(6)-LACKEAVR(4)	Cross-Linked	DSS_heavy	2129.18	Carbamidomethyl[C](16)	1	1.01995e-10	0.001337	0.62794	hCCT_delta(55)-hCCT_alpha(126)/	Inter-Protein	18	1	17	15	1	1
82	M2.7778.7778.5 File:"M2.raw", NativeID:"controllerType=0 controllerNumber=1 scan=7778"	5	3462.97	LGSCKLIEEVMIGEDK(5)-LKGSGNLEAIHIIK(2)	Cross-Linked	DSS_heavy	3462.93	Carbamidomethyl[C](4)	1	1.25301e-10	0.041179	11.8914	hCCT_beta(347)-hCCT_beta(191)/	Intra-Protein	10	1	18.5	20.5	1	1
83	M2_151105044652.11476.11476.3 File:"M2_151105044652.raw", NativeID:"controllerType=0 controllerNumber=1 scan=11476"	3	3202.88	LQTYKTAVETAVLLLR(5)-ALDDMISTLKK(10)	Cross-Linked	DSS_heavy	3202.88	null	1	1.25414e-10	0.007507	2.34383	hCCT_gamma(506)-hCCT_gamma(137)/	Intra-Protein	11	1	19	17	1	1
84	M83_141224001703.5780.5780.5 File:"M83_141224001703.raw", NativeID:"controllerType=0 controllerNumber=1 scan=5780"	5	3890.07	ALEKGIEILTDMSRPVELSDR(4)-HAQGEKTAGINVR(6)	Cross-Linked	DSS	3890.04	null	1	1.29518e-10	0.025567	6.57242	hCCT_delta(143)-hCCT_delta(489)/	Intra-Protein	18	1	28.5	15.5	1	1
85	M2_151105044652.11442.11442.3 File:"M2_151105044652.raw", NativeID:"controllerType=0 controllerNumber=1 scan=11442"	3	3202.89	LQTYKTAVETAVLLLR(5)-ALDDMISTLKK(10)	Cross-Linked	DSS_heavy	3202.88	null	1	1.3948e-10	0.014831	4.63053	hCCT_gamma(506)-hCCT_gamma(137)/	Intra-Protein	11	1	17	18	1	1
86	M2_151105044652.8745.8745.5 File:"M2_151105044652.raw", NativeID:"controllerType=0 controllerNumber=1 scan=8745"	5	3542.95	SLHDALCVLAQTVKDSR(14)-LKGSGNLEAIHIIK(2)	Cross-Linked	DSS	3542.94	Carbamidomethyl[C](7)	1	1.64749e-10	0.008935	2.52192	hCCT_beta(402)-hCCT_beta(191)/	Intra-Protein	11	1	29	16	1	1
87	2M8.3917.3917.5 File:"2M8.raw", NativeID:"controllerType=0 controllerNumber=1 scan=3917"	5	2665.61	KIHPQTIIAGWR(1)-VDNIIKAAPR(6)	Cross-Linked	DSS_heavy	2665.61	null	1	1.6764e-10	0.006754	2.53376	hCCT_beta(120)-hCCT_beta(522)/	Intra-Protein	3	1	21.5	11.5	1	1
88	2M8.2884.2884.4 File:"2M8.raw", NativeID:"controllerType=0 controllerNumber=1 scan=2884"	4	1688	KFIEDR(1)-KIIELK(1)	Cross-Linked	DSS	1688	null	1	1.7014e-10	-0.00028	-0.165877	hCCT_zeta(265)-hCCT_zeta(273)/	Intra-Protein	3	1	12	11	1	1
89	20140313_mLST8CCT_E_HCD.4767.4767.5 File:"20140313_mLST8CCT_E_HCD.raw", NativeID:"controllerType=0 controllerNumber=1 scan=4767"	5	3038.61	TPGKEAVAMESYAK(4)-KIHPQTIIAGWR(1)	Cross-Linked	DSS	3038.61	null	1	1.83611e-10	-0.004823	-1.58724	hCCT_beta(431)-hCCT_beta(120)/	Intra-Protein	7	1	16	23	1	1
90	2M8.2151.2151.4 File:"2M8.raw", NativeID:"controllerType=0 controllerNumber=1 scan=2151"	4	2574.44	LLEKCAMTALSSK(4)-KADKVEQR(1)	Cross-Linked	DSS_heavy	2574.44	Carbamidomethyl[C](5)	1	2.03288e-10	0.0002	0.077687	hCCT_eta(157)-hCCT_eta(145)/	Intra-Protein	3	1	18	12	1	1
91	M2.7781.7781.5 File:"M2.raw", NativeID:"controllerType=0 controllerNumber=1 scan=7781"	5	3450.89	LGSCKLIEEVMIGEDK(5)-LKGSGNLEAIHIIK(2)	Cross-Linked	DSS	3450.86	Carbamidomethyl[C](4)	1	2.22744e-10	0.033074	9.58428	hCCT_beta(347)-hCCT_beta(191)/	Intra-Protein	10	1	18.5	21.5	1	1
92	MP2B.10225.10225.3 File:"MP2B.raw", NativeID:"controllerType=0 controllerNumber=1 scan=10225"	3	3202.89	LQTYKTAVETAVLLLR(5)-ALDDMISTLKK(10)	Cross-Linked	DSS_heavy	3202.88	null	1	2.31463e-10	0.014831	4.63053	hCCT_gamma(506)-hCCT_gamma(137)/	Intra-Protein	22	1	19	18	1	1
93	TAM3.7977.7977.5 File:"TAM3.raw", NativeID:"controllerType=0 controllerNumber=1 scan=7977"	5	3462.95	LGSCKLIEEVMIGEDK(5)-LKGSGNLEAIHIIK(2)	Cross-Linked	DSS_heavy	3462.93	Carbamidomethyl[C](4)	1	2.33486e-10	0.020733	5.98712	hCCT_beta(347)-hCCT_beta(191)/	Intra-Protein	32	1	18.5	18.5	1	1
94	TAM2.6385.6385.5 File:"TAM2.raw", NativeID:"controllerType=0 controllerNumber=1 scan=6385"	5	3450.84	LGSCKLIEEVMIGEDK(5)-LKGSGNLEAIHIIK(2)	Cross-Linked	DSS	3450.86	Carbamidomethyl[C](4)	1	2.4455e-10	-0.016059	-4.65362	hCCT_beta(347)-hCCT_beta(191)/	Intra-Protein	31	1	15.5	16.5	1	1
95	M83.1478.1478.5 File:"M83.raw", NativeID:"controllerType=0 controllerNumber=1 scan=1478"	5	2054.06	IDDIVSGHKK(9)-KGDDQSR(1)	Cross-Linked	DSS	2054.05	null	1	2.46761e-10	0.006266	3.05056	hCCT_gamma(526)-hCCT_gamma(528)/	Intra-Protein	17	1	20	11	1	1
96	20140313_mLST8CCT_E_HCD.4747.4747.5 File:"20140313_mLST8CCT_E_HCD.raw", NativeID:"controllerType=0 controllerNumber=1 scan=4747"	5	3050.69	TPGKEAVAMESYAK(4)-KIHPQTIIAGWR(1)	Cross-Linked	DSS_heavy	3050.69	null	1	2.51771e-10	0.001146	0.375653	hCCT_beta(431)-hCCT_beta(120)/	Intra-Protein	7	1	19	19	1	1
97	M83_141224001703.5646.5646.4 File:"M83_141224001703.raw", NativeID:"controllerType=0 controllerNumber=1 scan=5646"	4	3251.81	VEKIPGGIIEDSCVLR(3)-GASKEILSEVER(4)	Cross-Linked	DSS_heavy	3251.79	Carbamidomethyl[C](13)	1	2.59128e-10	0.018299	5.62735	hCCT_gamma(202)-hCCT_gamma(380)/	Intra-Protein	18	1	19.5	12.5	1	1
98	M83_141224001703.6852.6852.4 File:"M83_141224001703.raw", NativeID:"controllerType=0 controllerNumber=1 scan=6852"	4	3630.08	VVLSKLPIGDVATQYFADR(5)-GKATISNDGATILK(2)	Cross-Linked	DSS_heavy	3630.05	null	1	2.59543e-10	0.029592	8.15194	hCCT_eta(292)-hCCT_eta(55)/	Intra-Protein	18	1	16	13	1	1
99	2M8.2136.2136.5 File:"2M8.raw", NativeID:"controllerType=0 controllerNumber=1 scan=2136"	5	2562.36	LLEKCAMTALSSK(4)-KADKVEQR(1)	Cross-Linked	DSS	2562.36	Carbamidomethyl[C](5)	1	2.86037e-10	-0.001876	-0.732137	hCCT_eta(157)-hCCT_eta(145)/	Intra-Protein	3	1	17	13	1	1
100	MP2B.4706.4706.5 File:"MP2B.raw", NativeID:"controllerType=0 controllerNumber=1 scan=4706"	5	3038.62	TPGKEAVAMESYAK(4)-KIHPQTIIAGWR(1)	Cross-Linked	DSS	3038.61	null	1	2.96285e-10	0.00952	3.13301	hCCT_beta(431)-hCCT_beta(120)/	Intra-Protein	22	1	19	24	1	1
101	M2_151105044652.8748.8748.6 File:"M2_151105044652.raw", NativeID:"controllerType=0 controllerNumber=1 scan=8748"	6	3542.95	SLHDALCVLAQTVKDSR(14)-LKGSGNLEAIHIIK(2)	Cross-Linked	DSS	3542.94	Carbamidomethyl[C](7)	1	3.03209e-10	0.010143	2.86288	hCCT_beta(402)-hCCT_beta(191)/	Intra-Protein	11	1	28	19	1	1
102	2M8.1647.1647.5 File:"2M8.raw", NativeID:"controllerType=0 controllerNumber=1 scan=1647"	5	2578.36	LLEKCAMTALSSK(4)-KADKVEQR(1)	Cross-Linked	DSS	2578.36	Carbamidomethyl[C](5);Oxidation[M](7)	1	3.35802e-10	-0.000696	-0.269939	hCCT_eta(157)-hCCT_eta(145)/	Intra-Protein	3	1	26	13	1	1
103	2M8_150505114736.2898.2898.3 File:"2M8_150505114736.raw", NativeID:"controllerType=0 controllerNumber=1 scan=2898"	3	2607.37	TPGKEAVAMESYAK(4)-EAESLIAKK(8)	Cross-Linked	DSS	2607.36	null	1	3.47832e-10	0.009358	3.58907	hCCT_beta(431)-hCCT_beta(119)/	Intra-Protein	4	1	22	21	1	1
104	M2_151105044652.11212.11212.4 File:"M2_151105044652.raw", NativeID:"controllerType=0 controllerNumber=1 scan=11212"	4	3226.86	LTSFIGAIAIGDLVKSTLGPK(15)-EAESLIAKK(8)	Cross-Linked	DSS	3226.86	null	1	3.48843e-10	0.00506	1.56809	hCCT_beta(40)-hCCT_beta(119)/	Intra-Protein	11	1	22.5	10.5	1	1
105	TAM3.5257.5257.4 File:"TAM3.raw", NativeID:"controllerType=0 controllerNumber=1 scan=5257"	4	3038.62	TPGKEAVAMESYAK(4)-KIHPQTIIAGWR(1)	Cross-Linked	DSS	3038.61	null	1	3.70673e-10	0.005505	1.81168	hCCT_beta(431)-hCCT_beta(120)/	Intra-Protein	32	1	20	17	1	1
106	20140313_mLST8CCT_E_HCD.1719.1719.4 File:"20140313_mLST8CCT_E_HCD.raw", NativeID:"controllerType=0 controllerNumber=1 scan=1719"	4	1945.08	KVCGDSDK(1)-KIIELKR(1)	Cross-Linked	DSS	1945.08	Carbamidomethyl[C](3)	1	4.09535e-10	0.000422	0.216958	hCCT_zeta(280)-hCCT_zeta(273)/	Intra-Protein	7	1	13	14	1	1
107	TAM3.9431.9431.5 File:"TAM3.raw", NativeID:"controllerType=0 controllerNumber=1 scan=9431"	5	3555.04	SLHDALCVLAQTVKDSR(14)-LKGSGNLEAIHIIK(2)	Cross-Linked	DSS_heavy	3555.01	Carbamidomethyl[C](7)	1	4.26077e-10	0.027111	7.62614	hCCT_beta(402)-hCCT_beta(191)/	Intra-Protein	32	1	24	20	1	1
108	20140313_mLST8CCT_E_HCD.7177.7177.5 File:"20140313_mLST8CCT_E_HCD.raw", NativeID:"controllerType=0 controllerNumber=1 scan=7177"	5	3450.88	LGSCKLIEEVMIGEDK(5)-LKGSGNLEAIHIIK(2)	Cross-Linked	DSS	3450.86	Carbamidomethyl[C](4)	1	4.4227e-10	0.02514	7.28514	hCCT_beta(347)-hCCT_beta(191)/	Intra-Protein	7	1	18.5	19.5	1	1
109	M83_141224001703.1984.1984.4 File:"M83_141224001703.raw", NativeID:"controllerType=0 controllerNumber=1 scan=1984"	4	2128.15	VDNIIKAAPR(6)-GKGAYQDR(2)	Cross-Linked	DSS	2128.15	null	1	4.80353e-10	-0.002001	-0.940253	hCCT_beta(522)-hCCT_delta(21)/	Inter-Protein	18	1	22	11	1	1
110	TAM3.5208.5208.5 File:"TAM3.raw", NativeID:"controllerType=0 controllerNumber=1 scan=5208"	5	3050.7	TPGKEAVAMESYAK(4)-KIHPQTIIAGWR(1)	Cross-Linked	DSS_heavy	3050.69	null	1	5.07411e-10	0.012438	4.07711	hCCT_beta(431)-hCCT_beta(120)/	Intra-Protein	32	1	18	22	1	1
111	MP2B.2556.2556.5 File:"MP2B.raw", NativeID:"controllerType=0 controllerNumber=1 scan=2556"	5	2562.38	LLEKCAMTALSSK(4)-KADKVEQR(1)	Cross-Linked	DSS	2562.36	Carbamidomethyl[C](5)	1	5.30342e-10	0.016129	6.29458	hCCT_eta(157)-hCCT_eta(145)/	Intra-Protein	22	1	19	14	1	1
112	M2_151105044652.11229.11229.4 File:"M2_151105044652.raw", NativeID:"controllerType=0 controllerNumber=1 scan=11229"	4	3226.87	LTSFIGAIAIGDLVKSTLGPK(15)-EAESLIAKK(8)	Cross-Linked	DSS	3226.86	null	1	5.37496e-10	0.011652	3.61095	hCCT_beta(40)-hCCT_beta(119)/	Intra-Protein	11	1	24.5	10.5	1	1
113	TAM3.11532.11532.4 File:"TAM3.raw", NativeID:"controllerType=0 controllerNumber=1 scan=11532"	4	4074.05	VHTVEDYQAIVDAEWNILYDKLEK(21)-AEKDNAEIR(3)	Cross-Linked	DSS	4074.03	null	1	5.73823e-10	0.019564	4.80212	hCCT_eta(277)-hCCT_eta(250)/	Intra-Protein	32	1	38	9	1	1
114	2M8.1513.1513.4 File:"2M8.raw", NativeID:"controllerType=0 controllerNumber=1 scan=1513"	4	2660.26	SHLDEEEEQQKQK(11)-KLSMTCR(1)	Cross-Linked	DSS	2660.26	Carbamidomethyl[C](22)	1	6.39458e-10	-0.002723	-1.02358	hPhlp1(107)-hPhlp1(90)/	Intra-Protein	3	1	23	12	1	1
115	TAM2.6378.6378.5 File:"TAM2.raw", NativeID:"controllerType=0 controllerNumber=1 scan=6378"	5	3462.93	LGSCKLIEEVMIGEDK(5)-LKGSGNLEAIHIIK(2)	Cross-Linked	DSS_heavy	3462.93	Carbamidomethyl[C](4)	1	7.02905e-10	0.000591	0.170665	hCCT_beta(347)-hCCT_beta(191)/	Intra-Protein	31	1	14.5	15.5	1	1
116	M83.9367.9367.4 File:"M83.raw", NativeID:"controllerType=0 controllerNumber=1 scan=9367"	4	3226.88	LTSFIGAIAIGDLVKSTLGPK(15)-EAESLIAKK(8)	Cross-Linked	DSS	3226.86	null	1	7.13385e-10	0.025812	7.99912	hCCT_beta(40)-hCCT_beta(119)/	Intra-Protein	17	1	23	11	1	1
117	M2.11334.11334.3 File:"M2.raw", NativeID:"controllerType=0 controllerNumber=1 scan=11334"	3	3202.9	LQTYKTAVETAVLLLR(5)-ALDDMISTLKK(10)	Cross-Linked	DSS_heavy	3202.88	null	1	7.88412e-10	0.026916	8.4037	hCCT_gamma(506)-hCCT_gamma(137)/	Intra-Protein	10	1	19	20	1	1
118	MP2B.6502.6502.5 File:"MP2B.raw", NativeID:"controllerType=0 controllerNumber=1 scan=6502"	5	3140.88	DHFTKLAVEAVLR(5)-LKGSGNLEAIHIIK(2)	Cross-Linked	DSS_heavy	3140.86	null	1	8.98226e-10	0.024183	7.69949	hCCT_beta(181)-hCCT_beta(191)/	Intra-Protein	22	1	17	24	1	1
119	M83_141224001703.2004.2004.3 File:"M83_141224001703.raw", NativeID:"controllerType=0 controllerNumber=1 scan=2004"	3	2117.12	TSLGPKGMDK(6)-LACKEAVR(4)	Cross-Linked	DSS	2117.11	Carbamidomethyl[C](16)	1	9.12256e-10	0.010382	4.90386	hCCT_delta(55)-hCCT_alpha(126)/	Inter-Protein	18	1	20.5	15.5	1	1
120	2M8.2863.2863.4 File:"2M8.raw", NativeID:"controllerType=0 controllerNumber=1 scan=2863"	4	1700.08	KFIEDR(1)-KIIELK(1)	Cross-Linked	DSS_heavy	1700.08	null	1	1.00147e-09	0.000195	0.114701	hCCT_zeta(265)-hCCT_zeta(273)/	Intra-Protein	3	1	11	9	1	1
121	TAM3.5231.5231.5 File:"TAM3.raw", NativeID:"controllerType=0 controllerNumber=1 scan=5231"	5	3038.64	TPGKEAVAMESYAK(4)-KIHPQTIIAGWR(1)	Cross-Linked	DSS	3038.61	null	1	1.02846e-09	0.031798	10.4646	hCCT_beta(431)-hCCT_beta(120)/	Intra-Protein	32	1	20	25	1	1
122	M2_151105044652.3001.3001.4 File:"M2_151105044652.raw", NativeID:"controllerType=0 controllerNumber=1 scan=3001"	4	3097.8	KVPQVSTPTLVEVSR(1)-HKPKATEEQLK(4)	Cross-Linked	DSS_heavy	3097.8	null	1	1.1224e-09	0.003586	1.15759	gi|CON_IPI00708398.1|SWISS-PROT:P02769 (437)-gi|CON_IPI00708398.1|SWISS-PROT:P02769 (561)/gi|CON_IPI00745872.2|SWISS-PROT:P02768-1 (438)-gi|CON_IPI00708398.1|SWISS-PROT:P02769 (561)/	Intra-Protein	11	1	22	11	1	1
123	M83.4804.4804.4 File:"M83.raw", NativeID:"controllerType=0 controllerNumber=1 scan=4804"	4	2667.47	VEKIPGGIIEDSCVLR(3)-KEIDIK(1)	Cross-Linked	DSS	2667.46	Carbamidomethyl[C](13)	1	1.156e-09	0.009197	3.44785	hCCT_gamma(202)-hCCT_gamma(190)/	Intra-Protein	17	1	19.5	6.5	1	1
124	MP2B_151101105419.3630.3630.3 File:"MP2B_151101105419.raw", NativeID:"controllerType=0 controllerNumber=1 scan=3630"	3	2619.44	TPGKEAVAMESYAK(4)-EAESLIAKK(8)	Cross-Linked	DSS_heavy	2619.43	null	1	1.37254e-09	0.009285	3.54466	hCCT_beta(431)-hCCT_beta(119)/	Intra-Protein	23	1	23	18	1	1
125	M2.5664.5664.5 File:"M2.raw", NativeID:"controllerType=0 controllerNumber=1 scan=5664"	5	3038.64	TPGKEAVAMESYAK(4)-KIHPQTIIAGWR(1)	Cross-Linked	DSS	3038.61	null	1	1.37447e-09	0.031493	10.3643	hCCT_beta(431)-hCCT_beta(120)/	Intra-Protein	10	1	19	24	1	1
126	M83_141224001703.1496.1496.5 File:"M83_141224001703.raw", NativeID:"controllerType=0 controllerNumber=1 scan=1496"	5	2066.13	IDDIVSGHKK(9)-KGDDQSR(1)	Cross-Linked	DSS_heavy	2066.13	null	1	1.40687e-09	0.005826	2.81977	hCCT_gamma(526)-hCCT_gamma(528)/	Intra-Protein	18	1	20	10	1	1
127	20140313_mLST8CCT_E_HCD.4791.4791.4 File:"20140313_mLST8CCT_E_HCD.raw", NativeID:"controllerType=0 controllerNumber=1 scan=4791"	4	3038.62	TPGKEAVAMESYAK(4)-KIHPQTIIAGWR(1)	Cross-Linked	DSS	3038.61	null	1	1.48879e-09	0.010388	3.41866	hCCT_beta(431)-hCCT_beta(120)/	Intra-Protein	7	1	21	18	1	1
128	M83_141224001703.1794.1794.4 File:"M83_141224001703.raw", NativeID:"controllerType=0 controllerNumber=1 scan=1794"	4	1945.08	RKVCGDSDK(2)-KIIELK(1)	Cross-Linked	DSS	1945.08	Carbamidomethyl[C](4)	1	1.88771e-09	0.003351	1.72281	hCCT_zeta(280)-hCCT_zeta(273)/	Intra-Protein	18	1	15.5	11.5	1	1
129	TAM3.7633.7633.5 File:"TAM3.raw", NativeID:"controllerType=0 controllerNumber=1 scan=7633"	5	3140.86	DHFTKLAVEAVLR(5)-LKGSGNLEAIHIIK(2)	Cross-Linked	DSS_heavy	3140.86	null	1	1.8932e-09	-0.002978	-0.948148	hCCT_beta(181)-hCCT_beta(191)/	Intra-Protein	32	1	15	21	1	1
130	M83.5833.5833.4 File:"M83.raw", NativeID:"controllerType=0 controllerNumber=1 scan=5833"	4	2617.48	SLKFATEAAITILR(3)-LACKEAVR(4)	Cross-Linked	DSS	2617.47	Carbamidomethyl[C](20)	1	1.90116e-09	0.005438	2.07757	hCCT_alpha(515)-hCCT_alpha(126)/	Intra-Protein	17	1	20.5	11.5	1	1
131	M2_151105044652.5928.5928.4 File:"M2_151105044652.raw", NativeID:"controllerType=0 controllerNumber=1 scan=5928"	4	3402.73	TSNFSLMTELSIKSGNPGESSR(13)-TKIPAHTR(2)	Cross-Linked	DSS	3402.73	null	1	1.99924e-09	0.002241	0.658588	hmLST8(303)-hmLST8(257)/	Intra-Protein	11	1	32	11	1	1
132	20140313_mLST8CCT_E_HCD.10491.10491.4 File:"20140313_mLST8CCT_E_HCD.raw", NativeID:"controllerType=0 controllerNumber=1 scan=10491"	4	3126.72	DALSDLALHFLNKMK(13)-KTGCNVLLIQK(1)	Cross-Linked	DSS	3126.7	Carbamidomethyl[C](22)	1	2.16402e-09	0.009763	3.12246	hCCT_delta(319)-hCCT_delta(292)/	Intra-Protein	7	1	22.5	12.5	1	1
133	2M8.8723.8723.5 File:"2M8.raw", NativeID:"controllerType=0 controllerNumber=1 scan=8723"	5	4074.06	VHTVEDYQAIVDAEWNILYDKLEK(21)-AEKDNAEIR(3)	Cross-Linked	DSS	4074.03	null	1	2.55785e-09	0.028584	7.01614	hCCT_eta(277)-hCCT_eta(250)/	Intra-Protein	3	1	37	9	1	1
134	M83.3725.3725.5 File:"M83.raw", NativeID:"controllerType=0 controllerNumber=1 scan=3725"	5	2596.48	VDSTAKVAEIEHAEK(6)-IKIFGSR(2)	Cross-Linked	DSS_heavy	2596.47	null	1	2.8736e-09	0.010899	4.19762	hCCT_beta(263)-hCCT_beta(250)/	Intra-Protein	17	1	14	9	1	1
135	M83.1811.1811.4 File:"M83.raw", NativeID:"controllerType=0 controllerNumber=1 scan=1811"	4	1798.09	LEDTKLIK(5)-KVEDAK(1)	Cross-Linked	DSS_heavy	1798.1	null	1	2.92082e-09	-0.002037	-1.13287	hCCT_epsilon(223)-hCCT_epsilon(242)/	Intra-Protein	17	1	13.5	7.5	1	1
136	2M8.5960.5960.4 File:"2M8.raw", NativeID:"controllerType=0 controllerNumber=1 scan=5960"	4	3032.67	NIGVDNPAAKVLVDMSR(10)-VDNIIKAAPR(6)	Cross-Linked	DSS	3032.66	null	1	2.93547e-09	0.015805	5.2116	hCCT_beta(82)-hCCT_beta(522)/	Intra-Protein	3	1	21.5	15.5	1	1
137	M2_151105044652.10054.10054.6 File:"M2_151105044652.raw", NativeID:"controllerType=0 controllerNumber=1 scan=10054"	6	4617.45	NAIDDGCVVPGAGAVEVAMAEALIKHKPSVK(25)-EKALQFLEEVK(2)	Cross-Linked	DSS	4617.43	Carbamidomethyl[C](7)	1	2.94753e-09	0.016085	3.48354	hCCT_zeta(424)-hCCT_zeta(129)/	Intra-Protein	11	1	33	12	1	1
138	M2_151105044652.7338.7338.6 File:"M2_151105044652.raw", NativeID:"controllerType=0 controllerNumber=1 scan=7338"	6	3902.12	ALEKGIEILTDMSRPVELSDR(4)-HAQGEKTAGINVR(6)	Cross-Linked	DSS_heavy	3902.12	null	1	2.97388e-09	-0.00162	-0.415159	hCCT_delta(143)-hCCT_delta(489)/	Intra-Protein	11	1	28.5	17.5	1	1
139	TAM3.8786.8786.4 File:"TAM3.raw", NativeID:"controllerType=0 controllerNumber=1 scan=8786"	4	3630.1	VVLSKLPIGDVATQYFADR(5)-GKATISNDGATILK(2)	Cross-Linked	DSS_heavy	3630.05	null	1	3.06598e-09	0.04717	12.9943	hCCT_eta(292)-hCCT_eta(55)/	Intra-Protein	32	1	20	12	1	1
140	20140313_mLST8CCT_E_HCD.6807.6807.5 File:"20140313_mLST8CCT_E_HCD.raw", NativeID:"controllerType=0 controllerNumber=1 scan=6807"	5	3140.88	DHFTKLAVEAVLR(5)-LKGSGNLEAIHIIK(2)	Cross-Linked	DSS_heavy	3140.86	null	1	3.24419e-09	0.017164	5.46475	hCCT_beta(181)-hCCT_beta(191)/	Intra-Protein	7	1	14	21	1	1
141	M2_151105044652.10034.10034.6 File:"M2_151105044652.raw", NativeID:"controllerType=0 controllerNumber=1 scan=10034"	6	4629.53	NAIDDGCVVPGAGAVEVAMAEALIKHKPSVK(25)-EKALQFLEEVK(2)	Cross-Linked	DSS_heavy	4629.51	Carbamidomethyl[C](7)	1	3.55113e-09	0.023518	5.08002	hCCT_zeta(424)-hCCT_zeta(129)/	Intra-Protein	11	1	29	11	1	1
142	M2.8651.8651.6 File:"M2.raw", NativeID:"controllerType=0 controllerNumber=1 scan=8651"	6	3555.04	SLHDALCVLAQTVKDSR(14)-LKGSGNLEAIHIIK(2)	Cross-Linked	DSS_heavy	3555.01	Carbamidomethyl[C](7)	1	3.63921e-09	0.030394	8.54962	hCCT_beta(402)-hCCT_beta(191)/	Intra-Protein	10	1	26	18	1	1
143	M83.3904.3904.3 File:"M83.raw", NativeID:"controllerType=0 controllerNumber=1 scan=3904"	3	2564.38	EAVAMESYAKALR(10)-EAESLIAKK(8)	Cross-Linked	DSS	2564.36	null	1	3.80519e-09	0.011506	4.48688	hCCT_beta(441)-hCCT_beta(119)/	Intra-Protein	17	1	17.5	14.5	1	1
144	20140313_mLST8CCT_E_HCD.1708.1708.5 File:"20140313_mLST8CCT_E_HCD.raw", NativeID:"controllerType=0 controllerNumber=1 scan=1708"	5	1957.15	KVCGDSDK(1)-KIIELKR(1)	Cross-Linked	DSS_heavy	1957.15	Carbamidomethyl[C](3)	1	3.82809e-09	0.001372	0.701018	hCCT_zeta(280)-hCCT_zeta(273)/	Intra-Protein	7	1	11	11	1	1
145	M83.5888.5888.4 File:"M83.raw", NativeID:"controllerType=0 controllerNumber=1 scan=5888"	4	2617.49	SLKFATEAAITILR(3)-LACKEAVR(4)	Cross-Linked	DSS	2617.47	Carbamidomethyl[C](20)	1	3.91324e-09	0.019842	7.58059	hCCT_alpha(515)-hCCT_alpha(126)/	Intra-Protein	17	1	27.5	12.5	1	1
146	M2_151105044652.5245.5245.4 File:"M2_151105044652.raw", NativeID:"controllerType=0 controllerNumber=1 scan=5245"	4	2965.55	LAKEYEATLEECCAK(3)-ALKAWSVAR(3)	Cross-Linked	DSS_heavy	2965.55	Carbamidomethyl[C](12);Carbamidomethyl[C](13)	1	4.01833e-09	-0.000642	-0.216486	gi|CON_IPI00708398.1|SWISS-PROT:P02769 (374)-gi|CON_IPI00708398.1|SWISS-PROT:P02769 (235)/	Intra-Protein	11	1	15	9	1	1
147	M83_141224001703.1846.1846.4 File:"M83_141224001703.raw", NativeID:"controllerType=0 controllerNumber=1 scan=1846"	4	1798.1	LEDTKLIK(5)-KVEDAK(1)	Cross-Linked	DSS_heavy	1798.1	null	1	4.12871e-09	0.003579	1.99044	hCCT_epsilon(223)-hCCT_epsilon(242)/	Intra-Protein	18	1	14.5	11.5	1	1
148	2M8.1711.1711.3 File:"2M8.raw", NativeID:"controllerType=0 controllerNumber=1 scan=1711"	3	1798.09	LEDTKLIK(5)-KVEDAK(1)	Cross-Linked	DSS_heavy	1798.1	null	1	4.16354e-09	-0.00715	-3.97643	hCCT_epsilon(223)-hCCT_epsilon(242)/	Intra-Protein	3	1	14.5	6.5	1	1
149	2M8.3935.3935.4 File:"2M8.raw", NativeID:"controllerType=0 controllerNumber=1 scan=3935"	4	2653.53	KIHPQTIIAGWR(1)-VDNIIKAAPR(6)	Cross-Linked	DSS	2653.53	null	1	4.40291e-09	0.003423	1.28998	hCCT_beta(120)-hCCT_beta(522)/	Intra-Protein	3	1	15.5	18.5	1	1
150	M2.7505.7505.6 File:"M2.raw", NativeID:"controllerType=0 controllerNumber=1 scan=7505"	6	3140.88	DHFTKLAVEAVLR(5)-LKGSGNLEAIHIIK(2)	Cross-Linked	DSS_heavy	3140.86	null	1	4.67611e-09	0.019592	6.23779	hCCT_beta(181)-hCCT_beta(191)/	Intra-Protein	10	1	16	22	1	1
151	TAM3.5214.5214.4 File:"TAM3.raw", NativeID:"controllerType=0 controllerNumber=1 scan=5214"	4	3050.72	TPGKEAVAMESYAK(4)-KIHPQTIIAGWR(1)	Cross-Linked	DSS_heavy	3050.69	null	1	4.73824e-09	0.034423	11.2837	hCCT_beta(431)-hCCT_beta(120)/	Intra-Protein	32	1	21	19	1	1
152	20140313_mLST8CCT_E_HCD.3561.3561.3 File:"20140313_mLST8CCT_E_HCD.raw", NativeID:"controllerType=0 controllerNumber=1 scan=3561"	3	2619.45	TPGKEAVAMESYAK(4)-EAESLIAKK(8)	Cross-Linked	DSS_heavy	2619.43	null	1	5.09249e-09	0.018257	6.96983	hCCT_beta(431)-hCCT_beta(119)/	Intra-Protein	7	1	18	13	1	1
153	MP2B_151101105419.3656.3656.3 File:"MP2B_151101105419.raw", NativeID:"controllerType=0 controllerNumber=1 scan=3656"	3	2607.36	TPGKEAVAMESYAK(4)-EAESLIAKK(8)	Cross-Linked	DSS	2607.36	null	1	5.1037e-09	0.006062	2.32496	hCCT_beta(431)-hCCT_beta(119)/	Intra-Protein	23	1	19	20	1	1
154	2M8.8712.8712.5 File:"2M8.raw", NativeID:"controllerType=0 controllerNumber=1 scan=8712"	5	4086.12	VHTVEDYQAIVDAEWNILYDKLEK(21)-AEKDNAEIR(3)	Cross-Linked	DSS_heavy	4086.11	null	1	5.47431e-09	0.015632	3.82564	hCCT_eta(277)-hCCT_eta(250)/	Intra-Protein	3	1	36	9	1	1
155	M2.8670.8670.6 File:"M2.raw", NativeID:"controllerType=0 controllerNumber=1 scan=8670"	6	3542.97	SLHDALCVLAQTVKDSR(14)-LKGSGNLEAIHIIK(2)	Cross-Linked	DSS	3542.94	Carbamidomethyl[C](7)	1	5.59888e-09	0.033214	9.37471	hCCT_beta(402)-hCCT_beta(191)/	Intra-Protein	10	1	27	21	1	1
156	M2_151105044652.9177.9177.4 File:"M2_151105044652.raw", NativeID:"controllerType=0 controllerNumber=1 scan=9177"	4	4467.26	SQMESMLISGYALNCVVGSQGMPKR(24)-ICDDELILIKNTK(10)	Cross-Linked	DSS_heavy	4467.28	Carbamidomethyl[C](15);Carbamidomethyl[C](30)	1	5.72056e-09	-0.022326	-4.99767	hCCT_alpha(227)-hCCT_alpha(365)/	Intra-Protein	11	1	20.5	17.5	1	1
157	M2_151105044652.7316.7316.4 File:"M2_151105044652.raw", NativeID:"controllerType=0 controllerNumber=1 scan=7316"	4	3251.8	VEKIPGGIIEDSCVLR(3)-GASKEILSEVER(4)	Cross-Linked	DSS_heavy	3251.79	Carbamidomethyl[C](13)	1	5.73373e-09	0.007801	2.39898	hCCT_gamma(202)-hCCT_gamma(380)/	Intra-Protein	11	1	22.5	14.5	1	1
158	M2.11312.11312.3 File:"M2.raw", NativeID:"controllerType=0 controllerNumber=1 scan=11312"	3	3202.9	LQTYKTAVETAVLLLR(5)-ALDDMISTLKK(10)	Cross-Linked	DSS_heavy	3202.88	null	1	5.75901e-09	0.025452	7.94661	hCCT_gamma(506)-hCCT_gamma(137)/	Intra-Protein	10	1	18	18	1	1
159	M2_151105044652.3012.3012.4 File:"M2_151105044652.raw", NativeID:"controllerType=0 controllerNumber=1 scan=3012"	4	3085.74	KVPQVSTPTLVEVSR(1)-HKPKATEEQLK(4)	Cross-Linked	DSS	3085.72	null	1	6.49457e-09	0.014219	4.60799	gi|CON_IPI00708398.1|SWISS-PROT:P02769 (437)-gi|CON_IPI00708398.1|SWISS-PROT:P02769 (561)/gi|CON_IPI00745872.2|SWISS-PROT:P02768-1 (438)-gi|CON_IPI00708398.1|SWISS-PROT:P02769 (561)/	Intra-Protein	11	1	21	11	1	1
160	M2_151105044652.9186.9186.4 File:"M2_151105044652.raw", NativeID:"controllerType=0 controllerNumber=1 scan=9186"	4	4455.2	SQMESMLISGYALNCVVGSQGMPKR(24)-ICDDELILIKNTK(10)	Cross-Linked	DSS	4455.21	Carbamidomethyl[C](15);Carbamidomethyl[C](30)	1	6.62378e-09	-0.005102	-1.14518	hCCT_alpha(227)-hCCT_alpha(365)/	Intra-Protein	11	1	20.5	17.5	1	1
161	M2_151105044652.9191.9191.4 File:"M2_151105044652.raw", NativeID:"controllerType=0 controllerNumber=1 scan=9191"	4	4467.3	SQMESMLISGYALNCVVGSQGMPKR(24)-ICDDELILIKNTK(10)	Cross-Linked	DSS_heavy	4467.28	Carbamidomethyl[C](15);Carbamidomethyl[C](30)	1	6.6304e-09	0.013318	2.98123	hCCT_alpha(227)-hCCT_alpha(365)/	Intra-Protein	11	1	22.5	17.5	1	1
162	2M8_150505114736.2897.2897.3 File:"2M8_150505114736.raw", NativeID:"controllerType=0 controllerNumber=1 scan=2897"	3	2619.45	TPGKEAVAMESYAK(4)-EAESLIAKK(8)	Cross-Linked	DSS_heavy	2619.43	null	1	6.80506e-09	0.010933	4.1738	hCCT_beta(431)-hCCT_beta(119)/	Intra-Protein	4	1	23	18	1	1
163	M2_151105044652.7346.7346.5 File:"M2_151105044652.raw", NativeID:"controllerType=0 controllerNumber=1 scan=7346"	5	3890.05	ALEKGIEILTDMSRPVELSDR(4)-HAQGEKTAGINVR(6)	Cross-Linked	DSS	3890.04	null	1	7.12113e-09	0.001763	0.453208	hCCT_delta(143)-hCCT_delta(489)/	Intra-Protein	11	1	27.5	17.5	1	1
164	M2.5671.5671.5 File:"M2.raw", NativeID:"controllerType=0 controllerNumber=1 scan=5671"	5	3050.72	TPGKEAVAMESYAK(4)-KIHPQTIIAGWR(1)	Cross-Linked	DSS_heavy	3050.69	null	1	7.63823e-09	0.029222	9.57882	hCCT_beta(431)-hCCT_beta(120)/	Intra-Protein	10	1	19	24	1	1
165	M2_151105044652.7336.7336.5 File:"M2_151105044652.raw", NativeID:"controllerType=0 controllerNumber=1 scan=7336"	5	3902.12	ALEKGIEILTDMSRPVELSDR(4)-HAQGEKTAGINVR(6)	Cross-Linked	DSS_heavy	3902.12	null	1	7.7405e-09	0.001934	0.495628	hCCT_delta(143)-hCCT_delta(489)/	Intra-Protein	11	1	26.5	15.5	1	1
166	TAM3.12643.12643.3 File:"TAM3.raw", NativeID:"controllerType=0 controllerNumber=1 scan=12643"	3	3202.91	LQTYKTAVETAVLLLR(5)-ALDDMISTLKK(10)	Cross-Linked	DSS_heavy	3202.88	null	1	8.06284e-09	0.030945	9.66163	hCCT_gamma(506)-hCCT_gamma(137)/	Intra-Protein	32	1	19	21	1	1
167	M83_141224001703.3948.3948.4 File:"M83_141224001703.raw", NativeID:"controllerType=0 controllerNumber=1 scan=3948"	4	2629.43	GKATISNDGATILK(2)-GMDKLIVDGR(4)	Cross-Linked	DSS	2629.42	null	1	8.34169e-09	0.00581	2.20961	hCCT_eta(55)-hCCT_eta(47)/	Intra-Protein	18	1	15	15	1	1
168	M2.7503.7503.5 File:"M2.raw", NativeID:"controllerType=0 controllerNumber=1 scan=7503"	5	3140.88	DHFTKLAVEAVLR(5)-LKGSGNLEAIHIIK(2)	Cross-Linked	DSS_heavy	3140.86	null	1	8.47369e-09	0.025709	8.18534	hCCT_beta(181)-hCCT_beta(191)/	Intra-Protein	10	1	18	30	1	1
169	TAM3.9452.9452.5 File:"TAM3.raw", NativeID:"controllerType=0 controllerNumber=1 scan=9452"	5	3542.95	SLHDALCVLAQTVKDSR(14)-LKGSGNLEAIHIIK(2)	Cross-Linked	DSS	3542.94	Carbamidomethyl[C](7)	1	8.60175e-09	0.018396	5.1923	hCCT_beta(402)-hCCT_beta(191)/	Intra-Protein	32	1	25	14	1	1
170	M2.7490.7490.5 File:"M2.raw", NativeID:"controllerType=0 controllerNumber=1 scan=7490"	5	3140.89	DHFTKLAVEAVLR(5)-LKGSGNLEAIHIIK(2)	Cross-Linked	DSS_heavy	3140.86	null	1	8.65525e-09	0.027845	8.86541	hCCT_beta(181)-hCCT_beta(191)/	Intra-Protein	10	1	20	24	1	1
171	M2.11327.11327.3 File:"M2.raw", NativeID:"controllerType=0 controllerNumber=1 scan=11327"	3	3202.92	LQTYKTAVETAVLLLR(5)-ALDDMISTLKK(10)	Cross-Linked	DSS_heavy	3202.88	null	1	8.77991e-09	0.041199	12.8631	hCCT_gamma(506)-hCCT_gamma(137)/	Intra-Protein	10	1	19	21	1	1
172	M2_151105044652.10117.10117.5 File:"M2_151105044652.raw", NativeID:"controllerType=0 controllerNumber=1 scan=10117"	5	4086.11	VHTVEDYQAIVDAEWNILYDKLEK(21)-AEKDNAEIR(3)	Cross-Linked	DSS_heavy	4086.11	null	1	8.93401e-09	0.00434	1.06214	hCCT_eta(277)-hCCT_eta(250)/	Intra-Protein	11	1	35	9	1	1
173	TAM3.7606.7606.5 File:"TAM3.raw", NativeID:"controllerType=0 controllerNumber=1 scan=7606"	5	3128.8	DHFTKLAVEAVLR(5)-LKGSGNLEAIHIIK(2)	Cross-Linked	DSS	3128.78	null	1	9.12179e-09	0.014857	4.74849	hCCT_beta(181)-hCCT_beta(191)/	Intra-Protein	32	1	16	21	1	1
174	2M8.1709.1709.4 File:"2M8.raw", NativeID:"controllerType=0 controllerNumber=1 scan=1709"	4	1786.02	LEDTKLIK(5)-KVEDAK(1)	Cross-Linked	DSS	1786.02	null	1	9.40053e-09	-0.003123	-1.74858	hCCT_epsilon(223)-hCCT_epsilon(242)/	Intra-Protein	3	1	16.5	9.5	1	1
175	2M8.2150.2150.4 File:"2M8.raw", NativeID:"controllerType=0 controllerNumber=1 scan=2150"	4	2562.36	LLEKCAMTALSSK(4)-KADKVEQR(1)	Cross-Linked	DSS	2562.36	Carbamidomethyl[C](5)	1	9.51877e-09	-0.004548	-1.77492	hCCT_eta(157)-hCCT_eta(145)/	Intra-Protein	3	1	16	13	1	1
176	M83_141224001703.2219.2219.5 File:"M83_141224001703.raw", NativeID:"controllerType=0 controllerNumber=1 scan=2219"	5	2562.39	LLEKCAMTALSSK(4)-KADKVEQR(1)	Cross-Linked	DSS	2562.36	Carbamidomethyl[C](5)	1	9.55119e-09	0.024064	9.39133	hCCT_eta(157)-hCCT_eta(145)/	Intra-Protein	18	1	17	14	1	1
177	TAM3.9653.9653.4 File:"TAM3.raw", NativeID:"controllerType=0 controllerNumber=1 scan=9653"	4	4484.35	KLGGTIDDCELVEGLVLTQKVSNSGITR(20)-GSNKLVIEEAER(4)	Cross-Linked	DSS	4484.35	Carbamidomethyl[C](9)	1	9.71786e-09	-0.008697	-1.93941	hCCT_delta(232)-hCCT_delta(395)/	Intra-Protein	32	1	42.5	8.5	1	1
178	TAM2.6072.6072.5 File:"TAM2.raw", NativeID:"controllerType=0 controllerNumber=1 scan=6072"	5	3140.87	DHFTKLAVEAVLR(5)-LKGSGNLEAIHIIK(2)	Cross-Linked	DSS_heavy	3140.86	null	1	9.98182e-09	0.010755	3.42422	hCCT_beta(181)-hCCT_beta(191)/	Intra-Protein	31	1	13	20	1	1
179	MP2B_151101105419.6933.6933.5 File:"MP2B_151101105419.raw", NativeID:"controllerType=0 controllerNumber=1 scan=6933"	5	3450.87	LGSCKLIEEVMIGEDK(5)-LKGSGNLEAIHIIK(2)	Cross-Linked	DSS	3450.86	Carbamidomethyl[C](4)	1	1.0384e-08	0.011102	3.21717	hCCT_beta(347)-hCCT_beta(191)/	Intra-Protein	23	1	20.5	20.5	1	1
180	MP2B.10235.10235.3 File:"MP2B.raw", NativeID:"controllerType=0 controllerNumber=1 scan=10235"	3	3202.89	LQTYKTAVETAVLLLR(5)-ALDDMISTLKK(10)	Cross-Linked	DSS_heavy	3202.88	null	1	1.05599e-08	0.01593	4.97365	hCCT_gamma(506)-hCCT_gamma(137)/	Intra-Protein	22	1	16	17	1	1
181	2M8.4009.4009.4 File:"2M8.raw", NativeID:"controllerType=0 controllerNumber=1 scan=4009"	4	3529.85	FSPDSTLLATCSADQTCKIWR(18)-TKIPAHTR(2)	Cross-Linked	DSS_heavy	3529.83	Carbamidomethyl[C](11);Carbamidomethyl[C](17)	1	1.1769e-08	0.019661	5.56995	hmLST8(287)-hmLST8(257)/	Intra-Protein	3	1	27.5	11.5	1	1
182	TAM3.9424.9424.6 File:"TAM3.raw", NativeID:"controllerType=0 controllerNumber=1 scan=9424"	6	3555.03	SLHDALCVLAQTVKDSR(14)-LKGSGNLEAIHIIK(2)	Cross-Linked	DSS_heavy	3555.01	Carbamidomethyl[C](7)	1	1.38497e-08	0.014647	4.1201	hCCT_beta(402)-hCCT_beta(191)/	Intra-Protein	32	1	25	21	1	1
183	2M8.1703.1703.4 File:"2M8.raw", NativeID:"controllerType=0 controllerNumber=1 scan=1703"	4	1798.1	LEDTKLIK(5)-KVEDAK(1)	Cross-Linked	DSS_heavy	1798.1	null	1	1.41677e-08	-0.000328	-0.182415	hCCT_epsilon(223)-hCCT_epsilon(242)/	Intra-Protein	3	1	18.5	11.5	1	1
184	2M8.10573.10573.3 File:"2M8.raw", NativeID:"controllerType=0 controllerNumber=1 scan=10573"	3	3167.88	DALSDLALHFLNKMK(13)-AYILNLVKQIK(8)	Cross-Linked	DSS_heavy	3167.86	null	1	1.45788e-08	0.018616	5.87651	hCCT_delta(319)-hCCT_delta(288)/	Intra-Protein	3	1	23.5	14.5	1	1
185	2M8.3468.3468.3 File:"2M8.raw", NativeID:"controllerType=0 controllerNumber=1 scan=3468"	3	2701.41	NIQACKELAQTTR(6)-LNSKWDLR(4)	Cross-Linked	DSS	2701.41	Carbamidomethyl[C](5)	1	1.50634e-08	0.0043	1.59176	hCCT_theta(37)-hCCT_theta(318)/	Intra-Protein	3	1	17.5	11.5	1	1
186	M83.10758.10758.4 File:"M83.raw", NativeID:"controllerType=0 controllerNumber=1 scan=10758"	4	3155.83	DALSDLALHFLNKMK(13)-AYILNLVKQIK(8)	Cross-Linked	DSS	3155.79	null	1	1.52681e-08	0.035644	11.2948	hCCT_delta(319)-hCCT_delta(288)/	Intra-Protein	17	1	15.5	12.5	1	1
187	TAM3.12685.12685.3 File:"TAM3.raw", NativeID:"controllerType=0 controllerNumber=1 scan=12685"	3	3202.9	LQTYKTAVETAVLLLR(5)-ALDDMISTLKK(10)	Cross-Linked	DSS_heavy	3202.88	null	1	1.5628e-08	0.021423	6.68868	hCCT_gamma(506)-hCCT_gamma(137)/	Intra-Protein	32	1	20	20	1	1
188	M83.5826.5826.4 File:"M83.raw", NativeID:"controllerType=0 controllerNumber=1 scan=5826"	4	2629.56	SLKFATEAAITILR(3)-LACKEAVR(4)	Cross-Linked	DSS_heavy	2629.55	Carbamidomethyl[C](20)	1	1.60525e-08	0.01336	5.08072	hCCT_alpha(515)-hCCT_alpha(126)/	Intra-Protein	17	1	21.5	11.5	1	1
189	2M8.1608.1608.4 File:"2M8.raw", NativeID:"controllerType=0 controllerNumber=1 scan=1608"	4	1945.08	RKVCGDSDK(2)-KIIELK(1)	Cross-Linked	DSS	1945.08	Carbamidomethyl[C](4)	1	1.78511e-08	-0.000677	-0.348058	hCCT_zeta(280)-hCCT_zeta(273)/	Intra-Protein	3	1	21.5	14.5	1	1
190	M2_151105044652.4474.4474.5 File:"M2_151105044652.raw", NativeID:"controllerType=0 controllerNumber=1 scan=4474"	5	2982.69	LLQKGIHPTIISESFQK(4)-GKGAYQDR(2)	Cross-Linked	DSS_heavy	2982.68	null	1	1.87795e-08	0.013079	4.38498	hCCT_delta(126)-hCCT_delta(21)/	Intra-Protein	11	1	21	11	1	1
191	TAM3.11960.11960.4 File:"TAM3.raw", NativeID:"controllerType=0 controllerNumber=1 scan=11960"	4	4638.57	LGGTIDDCELVEGLVLTQKVSNSGITR(19)-TGCNVLLIQKSILR(10)	Cross-Linked	DSS_heavy	4638.56	Carbamidomethyl[C](8);Carbamidomethyl[C](33)	1	1.95537e-08	0.014281	3.07876	hCCT_delta(232)-hCCT_delta(302)/	Intra-Protein	32	1	30.5	16.5	1	1
192	20140313_mLST8CCT_E_HCD.2452.2452.3 File:"20140313_mLST8CCT_E_HCD.raw", NativeID:"controllerType=0 controllerNumber=1 scan=2452"	3	2090.08	DKMLVIEQCK(2)-KVEDAK(1)	Cross-Linked	DSS	2090.09	Carbamidomethyl[C](9)	1	1.95909e-08	-0.003376	-1.61524	hCCT_epsilon(370)-hCCT_epsilon(242)/	Intra-Protein	7	1	11.5	6.5	1	1
193	2M8.3924.3924.5 File:"2M8.raw", NativeID:"controllerType=0 controllerNumber=1 scan=3924"	5	2653.54	KIHPQTIIAGWR(1)-VDNIIKAAPR(6)	Cross-Linked	DSS	2653.53	null	1	2.0892e-08	0.011772	4.43635	hCCT_beta(120)-hCCT_beta(522)/	Intra-Protein	3	1	21.5	12.5	1	1
194	TAM3.9446.9446.6 File:"TAM3.raw", NativeID:"controllerType=0 controllerNumber=1 scan=9446"	6	3542.96	SLHDALCVLAQTVKDSR(14)-LKGSGNLEAIHIIK(2)	Cross-Linked	DSS	3542.94	Carbamidomethyl[C](7)	1	2.09506e-08	0.024425	6.894	hCCT_beta(402)-hCCT_beta(191)/	Intra-Protein	32	1	28	21	1	1
195	TAM1.5947.5947.5 File:"TAM1.raw", NativeID:"controllerType=0 controllerNumber=1 scan=5947"	5	3140.86	DHFTKLAVEAVLR(5)-LKGSGNLEAIHIIK(2)	Cross-Linked	DSS_heavy	3140.86	null	1	2.20512e-08	0.005567	1.77245	hCCT_beta(181)-hCCT_beta(191)/	Intra-Protein	30	1	12	9	1	1
196	M2_151105044652.10135.10135.5 File:"M2_151105044652.raw", NativeID:"controllerType=0 controllerNumber=1 scan=10135"	5	4074.04	VHTVEDYQAIVDAEWNILYDKLEK(21)-AEKDNAEIR(3)	Cross-Linked	DSS	4074.03	null	1	2.24024e-08	0.008137	1.99728	hCCT_eta(277)-hCCT_eta(250)/	Intra-Protein	11	1	31	10	1	1
197	M83_141224001703.5730.5730.4 File:"M83_141224001703.raw", NativeID:"controllerType=0 controllerNumber=1 scan=5730"	4	3089.65	LGGSLADSYLDEGFLLDKK(18)-IGVNQPKR(7)	Cross-Linked	DSS	3089.65	null	1	2.33096e-08	0.000402	0.130112	hCCT_beta(222)-hCCT_beta(230)/	Intra-Protein	18	1	25.5	8.5	1	1
198	TAM1.5980.5980.5 File:"TAM1.raw", NativeID:"controllerType=0 controllerNumber=1 scan=5980"	5	3128.78	DHFTKLAVEAVLR(5)-LKGSGNLEAIHIIK(2)	Cross-Linked	DSS	3128.78	null	1	2.48552e-08	-0.004979	-1.59135	hCCT_beta(181)-hCCT_beta(191)/	Intra-Protein	30	1	13	8	1	1
199	20140313_mLST8CCT_E_HCD.1711.1711.4 File:"20140313_mLST8CCT_E_HCD.raw", NativeID:"controllerType=0 controllerNumber=1 scan=1711"	4	1957.15	KVCGDSDK(1)-KIIELKR(1)	Cross-Linked	DSS_heavy	1957.15	Carbamidomethyl[C](3)	1	2.52006e-08	4.3e-05	0.021971	hCCT_zeta(280)-hCCT_zeta(273)/	Intra-Protein	7	1	11	12	1	1
200	M2.4470.4470.5 File:"M2.raw", NativeID:"controllerType=0 controllerNumber=1 scan=4470"	5	2970.61	LLQKGIHPTIISESFQK(4)-GKGAYQDR(2)	Cross-Linked	DSS	2970.61	null	1	2.89846e-08	0.008636	2.90715	hCCT_delta(126)-hCCT_delta(21)/	Intra-Protein	10	1	23	11	1	1
201	M83.1755.1755.4 File:"M83.raw", NativeID:"controllerType=0 controllerNumber=1 scan=1755"	4	1945.08	RKVCGDSDK(2)-KIIELK(1)	Cross-Linked	DSS	1945.08	Carbamidomethyl[C](4)	1	3.01585e-08	-0.001287	-0.66167	hCCT_zeta(280)-hCCT_zeta(273)/	Intra-Protein	17	1	18.5	12.5	1	1
202	2M8.12302.12302.5 File:"2M8.raw", NativeID:"controllerType=0 controllerNumber=1 scan=12302"	5	4760.66	MVVDAVMMLDDLLQLKMIGIK(16)-ATISNDGATILKLLDVVHPAAK(12)	Cross-Linked	DSS	4760.61	null	1	3.05164e-08	0.047968	10.076	hCCT_eta(193)-hCCT_eta(67)/	Intra-Protein	3	1	15.5	14.5	1	1
203	M2.7504.7504.5 File:"M2.raw", NativeID:"controllerType=0 controllerNumber=1 scan=7504"	5	3128.81	DHFTKLAVEAVLR(5)-LKGSGNLEAIHIIK(2)	Cross-Linked	DSS	3128.78	null	1	3.28045e-08	0.030116	9.62547	hCCT_beta(181)-hCCT_beta(191)/	Intra-Protein	10	1	17	24	1	1
204	TAM2.6094.6094.5 File:"TAM2.raw", NativeID:"controllerType=0 controllerNumber=1 scan=6094"	5	3128.8	DHFTKLAVEAVLR(5)-LKGSGNLEAIHIIK(2)	Cross-Linked	DSS	3128.78	null	1	3.32304e-08	0.011806	3.77335	hCCT_beta(181)-hCCT_beta(191)/	Intra-Protein	31	1	13	20	1	1
205	M2_151105044652.5649.5649.4 File:"M2_151105044652.raw", NativeID:"controllerType=0 controllerNumber=1 scan=5649"	4	3517.75	FSPDSTLLATCSADQTCKIWR(18)-TKIPAHTR(2)	Cross-Linked	DSS	3517.76	Carbamidomethyl[C](11);Carbamidomethyl[C](17)	1	3.41296e-08	-0.010722	-3.04797	hmLST8(287)-hmLST8(257)/	Intra-Protein	11	1	23.5	8.5	1	1
206	20140313_mLST8CCT_E_HCD.10781.10781.3 File:"20140313_mLST8CCT_E_HCD.raw", NativeID:"controllerType=0 controllerNumber=1 scan=10781"	3	3202.9	LQTYKTAVETAVLLLR(5)-ALDDMISTLKK(10)	Cross-Linked	DSS_heavy	3202.88	null	1	3.50462e-08	0.027649	8.63255	hCCT_gamma(506)-hCCT_gamma(137)/	Intra-Protein	7	1	21	18	1	1
207	2M8.1506.1506.4 File:"2M8.raw", NativeID:"controllerType=0 controllerNumber=1 scan=1506"	4	2672.33	SHLDEEEEQQKQK(11)-KLSMTCR(1)	Cross-Linked	DSS_heavy	2672.34	Carbamidomethyl[C](22)	1	3.57041e-08	-0.013111	-4.90619	hPhlp1(107)-hPhlp1(90)/	Intra-Protein	3	1	20	6	1	1
208	20140313_mLST8CCT_E_HCD.2822.2822.4 File:"20140313_mLST8CCT_E_HCD.raw", NativeID:"controllerType=0 controllerNumber=1 scan=2822"	4	2546.33	ADDGRPFPQVIKSK(12)-KDGADFAK(1)	Cross-Linked	DSS	2546.32	null	1	3.71724e-08	0.006631	2.60414	gi|CON_ALDOA_RABIT|SWISS-PROT:P00883 (99)-gi|CON_ALDOA_RABIT|SWISS-PROT:P00883 (140)/gi|CON_ALDOA_RABIT|SWISS-PROT:P00883 (99)-gi|CON_ALDOA_RABIT|SWISS-PROT:P00883 (140)/gi|CON_ALDOA_RABIT|SWISS-PROT:P00883 (99)-gi|CON_ALDOA_RABIT|SWISS-PROT:P00883 (140)/gi|CON_ALDOA_RABIT|SWISS-PROT:P00883 (99)-gi|CON_ALDOA_RABIT|SWISS-PROT:P00883 (140)/	Intra-Protein	7	1	30.5	13.5	1	1
209	M83_141224001703.1783.1783.4 File:"M83_141224001703.raw", NativeID:"controllerType=0 controllerNumber=1 scan=1783"	4	1957.16	RKVCGDSDK(2)-KIIELK(1)	Cross-Linked	DSS_heavy	1957.15	Carbamidomethyl[C](4)	1	3.72021e-08	0.00932	4.76202	hCCT_zeta(280)-hCCT_zeta(273)/	Intra-Protein	18	1	15	14	1	1
210	TAM2.7291.7291.4 File:"TAM2.raw", NativeID:"controllerType=0 controllerNumber=1 scan=7291"	4	4643.27	TAEELMNFSKGEENLMDAQVK(10)-VADMALHYANKYNIMLVR(11)	Cross-Linked	DSS	4643.27	null	1	4.07056e-08	0.003172	0.68314	hCCT_theta(270)-hCCT_theta(307)/	Intra-Protein	31	1	22	22	1	1
211	M2_151105044652.3053.3053.5 File:"M2_151105044652.raw", NativeID:"controllerType=0 controllerNumber=1 scan=3053"	5	3085.74	KVPQVSTPTLVEVSR(1)-HKPKATEEQLK(4)	Cross-Linked	DSS	3085.72	null	1	4.46103e-08	0.017197	5.57308	gi|CON_IPI00708398.1|SWISS-PROT:P02769 (437)-gi|CON_IPI00708398.1|SWISS-PROT:P02769 (561)/gi|CON_IPI00745872.2|SWISS-PROT:P02768-1 (438)-gi|CON_IPI00708398.1|SWISS-PROT:P02769 (561)/	Intra-Protein	11	1	18	11	1	1
212	M83.3872.3872.3 File:"M83.raw", NativeID:"controllerType=0 controllerNumber=1 scan=3872"	3	2576.46	EAVAMESYAKALR(10)-EAESLIAKK(8)	Cross-Linked	DSS_heavy	2576.44	null	1	4.69774e-08	0.024249	9.41183	hCCT_beta(441)-hCCT_beta(119)/	Intra-Protein	17	1	18.5	12.5	1	1
213	M83.2826.2826.4 File:"M83.raw", NativeID:"controllerType=0 controllerNumber=1 scan=2826"	4	1700.08	KFIEDR(1)-KIIELK(1)	Cross-Linked	DSS_heavy	1700.08	null	1	4.74353e-08	0.00105	0.61762	hCCT_zeta(265)-hCCT_zeta(273)/	Intra-Protein	17	1	8	10	1	1
214	TAM3.12298.12298.4 File:"TAM3.raw", NativeID:"controllerType=0 controllerNumber=1 scan=12298"	4	3532.9	WSSLACNIALDAVKMVQFEENGR(14)-KEIDIK(1)	Cross-Linked	DSS_heavy	3532.86	Carbamidomethyl[C](6)	1	4.86312e-08	0.04001	11.3251	hCCT_gamma(180)-hCCT_gamma(190)/	Intra-Protein	32	1	31	5	1	1
215	TAM3.10475.10475.4 File:"TAM3.raw", NativeID:"controllerType=0 controllerNumber=1 scan=10475"	4	4356.3	LGGTIDDCELVEGLVLTQKVSNSGITR(19)-GSNKLVIEEAER(4)	Cross-Linked	DSS	4356.26	Carbamidomethyl[C](8)	1	4.88213e-08	0.036454	8.36819	hCCT_delta(232)-hCCT_delta(395)/	Intra-Protein	32	1	36.5	9.5	1	1
216	M2_151105044652.4500.4500.5 File:"M2_151105044652.raw", NativeID:"controllerType=0 controllerNumber=1 scan=4500"	5	2970.63	LLQKGIHPTIISESFQK(4)-GKGAYQDR(2)	Cross-Linked	DSS	2970.61	null	1	5.02578e-08	0.024505	8.24916	hCCT_delta(126)-hCCT_delta(21)/	Intra-Protein	11	1	29	13	1	1
217	MP2B.6276.6276.5 File:"MP2B.raw", NativeID:"controllerType=0 controllerNumber=1 scan=6276"	5	3902.15	ALEKGIEILTDMSRPVELSDR(4)-HAQGEKTAGINVR(6)	Cross-Linked	DSS_heavy	3902.12	null	1	5.1002e-08	0.030315	7.76886	hCCT_delta(143)-hCCT_delta(489)/	Intra-Protein	22	1	29.5	16.5	1	1
218	TAM3.8859.8859.4 File:"TAM3.raw", NativeID:"controllerType=0 controllerNumber=1 scan=8859"	4	3630.07	VVLSKLPIGDVATQYFADR(5)-GKATISNDGATILK(2)	Cross-Linked	DSS_heavy	3630.05	null	1	5.21574e-08	0.019338	5.32719	hCCT_eta(292)-hCCT_eta(55)/	Intra-Protein	32	1	21	13	1	1
219	M83_141224001703.3260.3260.5 File:"M83_141224001703.raw", NativeID:"controllerType=0 controllerNumber=1 scan=3260"	5	2396.43	KIHPQTIIAGWR(1)-DKPAQIR(2)	Cross-Linked	DSS_heavy	2396.43	null	1	5.5638e-08	0.000232	0.096811	hCCT_beta(120)-hCCT_delta(29)/	Inter-Protein	18	1	24.5	7.5	1	1
220	M2.5535.5535.4 File:"M2.raw", NativeID:"controllerType=0 controllerNumber=1 scan=5535"	4	3517.76	FSPDSTLLATCSADQTCKIWR(18)-TKIPAHTR(2)	Cross-Linked	DSS	3517.76	Carbamidomethyl[C](11);Carbamidomethyl[C](17)	1	5.7075e-08	0.004414	1.25478	hmLST8(287)-hmLST8(257)/	Intra-Protein	10	1	22	11	1	1
221	TAM3.9211.9211.4 File:"TAM3.raw", NativeID:"controllerType=0 controllerNumber=1 scan=9211"	4	4471.26	SQMESMLISGYALNCVVGSQGMPKR(24)-ICDDELILIKNTK(10)	Cross-Linked	DSS	4471.2	Carbamidomethyl[C](15);Oxidation[M](6);Carbamidomethyl[C](30)	1	6.07742e-08	0.050764	11.3535	hCCT_alpha(227)-hCCT_alpha(365)/	Intra-Protein	32	1	29.5	16.5	1	1
222	M2.5531.5531.4 File:"M2.raw", NativeID:"controllerType=0 controllerNumber=1 scan=5531"	4	3529.84	FSPDSTLLATCSADQTCKIWR(18)-TKIPAHTR(2)	Cross-Linked	DSS_heavy	3529.83	Carbamidomethyl[C](11);Carbamidomethyl[C](17)	1	6.15079e-08	0.005012	1.4199	hmLST8(287)-hmLST8(257)/	Intra-Protein	10	1	24.5	9.5	1	1
223	TAM3.13127.13127.5 File:"TAM3.raw", NativeID:"controllerType=0 controllerNumber=1 scan=13127"	5	4760.67	MVVDAVMMLDDLLQLKMIGIK(16)-ATISNDGATILKLLDVVHPAAK(12)	Cross-Linked	DSS	4760.61	null	1	6.77257e-08	0.060785	12.7683	hCCT_eta(193)-hCCT_eta(67)/	Intra-Protein	32	1	17.5	14.5	1	1
224	M2_151105044652.7582.7582.6 File:"M2_151105044652.raw", NativeID:"controllerType=0 controllerNumber=1 scan=7582"	6	3140.86	DHFTKLAVEAVLR(5)-LKGSGNLEAIHIIK(2)	Cross-Linked	DSS_heavy	3140.86	null	1	7.18202e-08	-0.002747	-0.874602	hCCT_beta(181)-hCCT_beta(191)/	Intra-Protein	11	1	17	21	1	1
225	M83.1966.1966.3 File:"M83.raw", NativeID:"controllerType=0 controllerNumber=1 scan=1966"	3	2129.18	TSLGPKGMDK(6)-LACKEAVR(4)	Cross-Linked	DSS_heavy	2129.18	Carbamidomethyl[C](16)	1	7.21297e-08	-0.00379	-1.78002	hCCT_delta(55)-hCCT_alpha(126)/	Inter-Protein	17	1	18.5	14.5	1	1
226	2M8.3943.3943.3 File:"2M8.raw", NativeID:"controllerType=0 controllerNumber=1 scan=3943"	3	2564.37	EAVAMESYAKALR(10)-EAESLIAKK(8)	Cross-Linked	DSS	2564.36	null	1	7.25202e-08	0.01059	4.12968	hCCT_beta(441)-hCCT_beta(119)/	Intra-Protein	3	1	19.5	15.5	1	1
227	M83_141224001703.3918.3918.4 File:"M83_141224001703.raw", NativeID:"controllerType=0 controllerNumber=1 scan=3918"	4	2641.52	GKATISNDGATILK(2)-GMDKLIVDGR(4)	Cross-Linked	DSS_heavy	2641.5	null	1	7.28692e-08	0.022033	8.3411	hCCT_eta(55)-hCCT_eta(47)/	Intra-Protein	18	1	15	11	1	1
228	M2_151105044652.5909.5909.5 File:"M2_151105044652.raw", NativeID:"controllerType=0 controllerNumber=1 scan=5909"	5	3414.8	TSNFSLMTELSIKSGNPGESSR(13)-TKIPAHTR(2)	Cross-Linked	DSS_heavy	3414.81	null	1	7.355e-08	-0.007428	-2.17523	hmLST8(303)-hmLST8(257)/	Intra-Protein	11	1	31	13	1	1
229	M2_151105044652.8097.8097.4 File:"M2_151105044652.raw", NativeID:"controllerType=0 controllerNumber=1 scan=8097"	4	3669.93	KLGGTIDDCELVEGLVLTQK(1)-GSNKLVIEEAER(4)	Cross-Linked	DSS	3669.93	Carbamidomethyl[C](9)	1	7.38005e-08	-0.000165	-0.04496	hCCT_delta(213)-hCCT_delta(395)/	Intra-Protein	11	1	20	11	1	1
230	M83_141224001703.9480.9480.4 File:"M83_141224001703.raw", NativeID:"controllerType=0 controllerNumber=1 scan=9480"	4	3202.88	LQTYKTAVETAVLLLR(5)-ALDDMISTLKK(10)	Cross-Linked	DSS_heavy	3202.88	null	1	7.46989e-08	0.008043	2.51118	hCCT_gamma(506)-hCCT_gamma(137)/	Intra-Protein	18	1	20	18	1	1
231	2M8_150505114736.5641.5641.5 File:"2M8_150505114736.raw", NativeID:"controllerType=0 controllerNumber=1 scan=5641"	5	3462.96	LGSCKLIEEVMIGEDK(5)-LKGSGNLEAIHIIK(2)	Cross-Linked	DSS_heavy	3462.93	Carbamidomethyl[C](4)	1	7.66512e-08	0.023479	6.78009	hCCT_beta(347)-hCCT_beta(191)/	Intra-Protein	4	1	21	22	1	1
232	M83.7052.7052.5 File:"M83.raw", NativeID:"controllerType=0 controllerNumber=1 scan=7052"	5	3381.97	ATISNDGATILKLLDVVHPAAK(12)-NPSLLLGKR(8)	Cross-Linked	DSS	3381.95	null	1	7.79031e-08	0.01791	5.29577	hCCT_eta(67)-gi|CON_IPI00703333.3|TREMBL:Q0V8M9;Q9TRI0 (32)/	Inter-Protein	17	1	27	10	1	1
233	M2_151105044652.9194.9194.4 File:"M2_151105044652.raw", NativeID:"controllerType=0 controllerNumber=1 scan=9194"	4	4455.22	SQMESMLISGYALNCVVGSQGMPKR(24)-ICDDELILIKNTK(10)	Cross-Linked	DSS	4455.21	Carbamidomethyl[C](15);Carbamidomethyl[C](30)	1	8.00191e-08	0.010035	2.25242	hCCT_alpha(227)-hCCT_alpha(365)/	Intra-Protein	11	1	17.5	17.5	1	1
234	TAM3.11983.11983.4 File:"TAM3.raw", NativeID:"controllerType=0 controllerNumber=1 scan=11983"	4	4626.56	LGGTIDDCELVEGLVLTQKVSNSGITR(19)-TGCNVLLIQKSILR(10)	Cross-Linked	DSS	4626.48	Carbamidomethyl[C](8);Carbamidomethyl[C](33)	1	8.00912e-08	0.074474	16.0973	hCCT_delta(232)-hCCT_delta(302)/	Intra-Protein	32	1	32.5	16.5	1	1
235	TAM3.11519.11519.5 File:"TAM3.raw", NativeID:"controllerType=0 controllerNumber=1 scan=11519"	5	4074.07	VHTVEDYQAIVDAEWNILYDKLEK(21)-AEKDNAEIR(3)	Cross-Linked	DSS	4074.03	null	1	8.41218e-08	0.03835	9.41327	hCCT_eta(277)-hCCT_eta(250)/	Intra-Protein	32	1	40	11	1	1
236	TAM3.10134.10134.4 File:"TAM3.raw", NativeID:"controllerType=0 controllerNumber=1 scan=10134"	4	4467.31	SQMESMLISGYALNCVVGSQGMPKR(24)-ICDDELILIKNTK(10)	Cross-Linked	DSS_heavy	4467.28	Carbamidomethyl[C](15);Carbamidomethyl[C](30)	1	8.89314e-08	0.02992	6.69758	hCCT_alpha(227)-hCCT_alpha(365)/	Intra-Protein	32	1	17.5	17.5	1	1
237	20140313_mLST8CCT_E_HCD.2156.2156.3 File:"20140313_mLST8CCT_E_HCD.raw", NativeID:"controllerType=0 controllerNumber=1 scan=2156"	3	1811.09	LIKGVIVDK(3)-KVEDAK(1)	Cross-Linked	DSS	1811.09	null	1	9.04653e-08	-8.1e-05	-0.044724	hCCT_epsilon(226)-hCCT_epsilon(242)/	Intra-Protein	7	1	15.5	10.5	1	1
238	20140313_mLST8CCT_E_HCD.2429.2429.3 File:"20140313_mLST8CCT_E_HCD.raw", NativeID:"controllerType=0 controllerNumber=1 scan=2429"	3	2102.16	DKMLVIEQCK(2)-KVEDAK(1)	Cross-Linked	DSS_heavy	2102.16	Carbamidomethyl[C](9)	1	9.62901e-08	0.001311	0.623644	hCCT_epsilon(370)-hCCT_epsilon(242)/	Intra-Protein	7	1	9.5	6.5	1	1
239	TAM3.5107.5107.4 File:"TAM3.raw", NativeID:"controllerType=0 controllerNumber=1 scan=5107"	4	3517.76	FSPDSTLLATCSADQTCKIWR(18)-TKIPAHTR(2)	Cross-Linked	DSS	3517.76	Carbamidomethyl[C](11);Carbamidomethyl[C](17)	1	9.64443e-08	0.002217	0.630231	hmLST8(287)-hmLST8(257)/	Intra-Protein	32	1	22.5	8.5	1	1
240	M83_141224001703.5820.5820.4 File:"M83_141224001703.raw", NativeID:"controllerType=0 controllerNumber=1 scan=5820"	4	2617.5	SLKFATEAAITILR(3)-LACKEAVR(4)	Cross-Linked	DSS	2617.47	Carbamidomethyl[C](20)	1	1.0003e-07	0.022283	8.51317	hCCT_alpha(515)-hCCT_alpha(126)/	Intra-Protein	18	1	20.5	10.5	1	1
241	MP2B.4406.4406.5 File:"MP2B.raw", NativeID:"controllerType=0 controllerNumber=1 scan=4406"	5	2584.4	VDSTAKVAEIEHAEK(6)-IKIFGSR(2)	Cross-Linked	DSS	2584.4	null	1	1.00873e-07	0.001268	0.490637	hCCT_beta(263)-hCCT_beta(250)/	Intra-Protein	22	1	20	11	1	1
242	TAM2.6105.6105.6 File:"TAM2.raw", NativeID:"controllerType=0 controllerNumber=1 scan=6105"	6	3128.79	DHFTKLAVEAVLR(5)-LKGSGNLEAIHIIK(2)	Cross-Linked	DSS	3128.78	null	1	1.01541e-07	0.00813	2.59845	hCCT_beta(181)-hCCT_beta(191)/	Intra-Protein	31	1	11	11	1	1
243	TAM3.12390.12390.4 File:"TAM3.raw", NativeID:"controllerType=0 controllerNumber=1 scan=12390"	4	3226.91	LTSFIGAIAIGDLVKSTLGPK(15)-EAESLIAKK(8)	Cross-Linked	DSS	3226.86	null	1	1.05696e-07	0.050226	15.565	hCCT_beta(40)-hCCT_beta(119)/	Intra-Protein	32	1	24.5	10.5	1	1
244	2M8.4316.4316.5 File:"2M8.raw", NativeID:"controllerType=0 controllerNumber=1 scan=4316"	5	3410.84	IAILTCPFEPPKPKTK(14)-HKLDVTSVEDYK(2)	Cross-Linked	DSS	3410.83	Carbamidomethyl[C](6)	1	1.07519e-07	0.012752	3.73868	hCCT_epsilon(261)-hCCT_epsilon(265)/	Intra-Protein	3	1	24.5	12.5	1	1
245	MP2B.4612.4612.5 File:"MP2B.raw", NativeID:"controllerType=0 controllerNumber=1 scan=4612"	5	2653.54	KIHPQTIIAGWR(1)-VDNIIKAAPR(6)	Cross-Linked	DSS	2653.53	null	1	1.08991e-07	0.00872	3.28619	hCCT_beta(120)-hCCT_beta(522)/	Intra-Protein	22	1	18.5	11.5	1	1
246	M83_141224001703.1502.1502.5 File:"M83_141224001703.raw", NativeID:"controllerType=0 controllerNumber=1 scan=1502"	5	2054.05	IDDIVSGHKK(9)-KGDDQSR(1)	Cross-Linked	DSS	2054.05	null	1	1.09724e-07	0.002299	1.11925	hCCT_gamma(526)-hCCT_gamma(528)/	Intra-Protein	18	1	20	10	1	1
247	M2.4446.4446.5 File:"M2.raw", NativeID:"controllerType=0 controllerNumber=1 scan=4446"	5	2982.69	LLQKGIHPTIISESFQK(4)-GKGAYQDR(2)	Cross-Linked	DSS_heavy	2982.68	null	1	1.09801e-07	0.009417	3.15723	hCCT_delta(126)-hCCT_delta(21)/	Intra-Protein	10	1	26	9	1	1
248	MP2B.6248.6248.5 File:"MP2B.raw", NativeID:"controllerType=0 controllerNumber=1 scan=6248"	5	3902.14	ALEKGIEILTDMSRPVELSDR(4)-HAQGEKTAGINVR(6)	Cross-Linked	DSS_heavy	3902.12	null	1	1.11393e-07	0.022075	5.65718	hCCT_delta(143)-hCCT_delta(489)/	Intra-Protein	22	1	23.5	16.5	1	1
249	2M8.4214.4214.5 File:"2M8.raw", NativeID:"controllerType=0 controllerNumber=1 scan=4214"	5	3402.74	TSNFSLMTELSIKSGNPGESSR(13)-TKIPAHTR(2)	Cross-Linked	DSS	3402.73	null	1	1.13099e-07	0.010712	3.14806	hmLST8(303)-hmLST8(257)/	Intra-Protein	3	1	34	13	1	1
250	TAM1.5585.5585.5 File:"TAM1.raw", NativeID:"controllerType=0 controllerNumber=1 scan=5585"	5	3902.12	ALEKGIEILTDMSRPVELSDR(4)-HAQGEKTAGINVR(6)	Cross-Linked	DSS_heavy	3902.12	null	1	1.25232e-07	0.001934	0.495628	hCCT_delta(143)-hCCT_delta(489)/	Intra-Protein	30	1	23.5	14.5	1	1
251	M83.10698.10698.4 File:"M83.raw", NativeID:"controllerType=0 controllerNumber=1 scan=10698"	4	3155.82	DALSDLALHFLNKMK(13)-AYILNLVKQIK(8)	Cross-Linked	DSS	3155.79	null	1	1.25872e-07	0.025634	8.12285	hCCT_delta(319)-hCCT_delta(288)/	Intra-Protein	17	1	17.5	10.5	1	1
252	2M8.3932.3932.3 File:"2M8.raw", NativeID:"controllerType=0 controllerNumber=1 scan=3932"	3	2576.45	EAVAMESYAKALR(10)-EAESLIAKK(8)	Cross-Linked	DSS_heavy	2576.44	null	1	1.27213e-07	0.008685	3.37093	hCCT_beta(441)-hCCT_beta(119)/	Intra-Protein	3	1	19.5	14.5	1	1
253	TAM3.8978.8978.6 File:"TAM3.raw", NativeID:"controllerType=0 controllerNumber=1 scan=8978"	6	4362.28	ALEKGIEILTDMSRPVELSDR(4)-QVKEMNPALGIDCLHK(3)	Cross-Linked	DSS	4362.25	Carbamidomethyl[C](37)	1	1.3156e-07	0.029521	6.76738	hCCT_delta(143)-hCCT_epsilon(483)/	Inter-Protein	32	1	22	23	1	1
254	MP2B_151101105419.4692.4692.5 File:"MP2B_151101105419.raw", NativeID:"controllerType=0 controllerNumber=1 scan=4692"	5	3050.7	TPGKEAVAMESYAK(4)-KIHPQTIIAGWR(1)	Cross-Linked	DSS_heavy	3050.69	null	1	1.34769e-07	0.00847	2.77642	hCCT_beta(431)-hCCT_beta(120)/	Intra-Protein	23	1	20	25	1	1
255	M83.9215.9215.4 File:"M83.raw", NativeID:"controllerType=0 controllerNumber=1 scan=9215"	4	3065.79	LTSFIGAIAIGDLVKSTLGPK(15)-DKPAQIR(2)	Cross-Linked	DSS	3065.76	null	1	1.35635e-07	0.030409	9.91891	hCCT_beta(40)-hCCT_delta(29)/	Inter-Protein	17	1	25	7	1	1
256	M83.1954.1954.4 File:"M83.raw", NativeID:"controllerType=0 controllerNumber=1 scan=1954"	4	2140.23	VDNIIKAAPR(6)-GKGAYQDR(2)	Cross-Linked	DSS_heavy	2140.23	null	1	1.38583e-07	0.005677	2.65252	hCCT_beta(522)-hCCT_delta(21)/	Inter-Protein	17	1	15.5	10.5	1	1
257	2M8.2480.2480.5 File:"2M8.raw", NativeID:"controllerType=0 controllerNumber=1 scan=2480"	5	2463.39	LWCVETGEIKR(10)-TKIPAHTR(2)	Cross-Linked	DSS_heavy	2463.39	Carbamidomethyl[C](3)	1	1.38666e-07	-0.006529	-2.65041	hmLST8(347)-hmLST8(257)/hmLST8his(13)-hmLST8(257)/	Intra-Protein	3	1	16.5	10.5	1	1
258	M83_141224001703.6087.6087.4 File:"M83_141224001703.raw", NativeID:"controllerType=0 controllerNumber=1 scan=6087"	4	3044.75	NIGVDNPAAKVLVDMSR(10)-VDNIIKAAPR(6)	Cross-Linked	DSS_heavy	3044.73	null	1	1.39779e-07	0.015426	5.06646	hCCT_beta(82)-hCCT_beta(522)/	Intra-Protein	18	1	21.5	12.5	1	1
259	20140313_mLST8CCT_E_HCD.1447.1447.3 File:"20140313_mLST8CCT_E_HCD.raw", NativeID:"controllerType=0 controllerNumber=1 scan=1447"	3	2054.05	IDDIVSGHKK(9)-KGDDQSR(1)	Cross-Linked	DSS	2054.05	null	1	1.41524e-07	-0.001703	-0.829093	hCCT_gamma(526)-hCCT_gamma(528)/	Intra-Protein	7	1	22	10	1	1
260	M83_141224001703.10621.10621.4 File:"M83_141224001703.raw", NativeID:"controllerType=0 controllerNumber=1 scan=10621"	4	3167.89	DALSDLALHFLNKMK(13)-AYILNLVKQIK(8)	Cross-Linked	DSS_heavy	3167.86	null	1	1.41608e-07	0.022081	6.97031	hCCT_delta(319)-hCCT_delta(288)/	Intra-Protein	18	1	17.5	10.5	1	1
261	2M8.2515.2515.4 File:"2M8.raw", NativeID:"controllerType=0 controllerNumber=1 scan=2515"	4	2451.32	LWCVETGEIKR(10)-TKIPAHTR(2)	Cross-Linked	DSS	2451.32	Carbamidomethyl[C](3)	1	1.4563e-07	-0.001498	-0.6111	hmLST8(347)-hmLST8(257)/hmLST8his(13)-hmLST8(257)/	Intra-Protein	3	1	18.5	11.5	1	1
262	TAM3.9453.9453.6 File:"TAM3.raw", NativeID:"controllerType=0 controllerNumber=1 scan=9453"	6	3748.97	KQDEPIDLFMIEIMEMKHK(17)-GPNKHTLTQIK(4)	Cross-Linked	DSS	3748.95	null	1	1.45833e-07	0.023037	6.14492	hCCT_zeta(197)-hCCT_zeta(381)/	Intra-Protein	32	1	30.5	10.5	1	1
263	M2.9959.9959.6 File:"M2.raw", NativeID:"controllerType=0 controllerNumber=1 scan=9959"	6	4629.55	NAIDDGCVVPGAGAVEVAMAEALIKHKPSVK(25)-EKALQFLEEVK(2)	Cross-Linked	DSS_heavy	4629.51	Carbamidomethyl[C](7)	1	1.49735e-07	0.04659	10.0637	hCCT_zeta(424)-hCCT_zeta(129)/	Intra-Protein	10	1	33	11	1	1
264	2M8.3449.3449.3 File:"2M8.raw", NativeID:"controllerType=0 controllerNumber=1 scan=3449"	3	2713.49	NIQACKELAQTTR(6)-LNSKWDLR(4)	Cross-Linked	DSS_heavy	2713.48	Carbamidomethyl[C](5)	1	1.52424e-07	0.011185	4.12201	hCCT_theta(37)-hCCT_theta(318)/	Intra-Protein	3	1	18	10	1	1
265	MP2B.4913.4913.3 File:"MP2B.raw", NativeID:"controllerType=0 controllerNumber=1 scan=4913"	3	2926.6	GILAADESTGSIAKR(14)-ALQASALKAWGGK(8)	Cross-Linked	DSS	2926.6	null	1	1.61042e-07	0.00319	1.09	gi|CON_ALDOA_RABIT|SWISS-PROT:P00883 (42)-gi|CON_ALDOA_RABIT|SWISS-PROT:P00883 (312)/gi|CON_ALDOA_RABIT|SWISS-PROT:P00883 (42)-gi|CON_ALDOA_RABIT|SWISS-PROT:P00883 (312)/gi|CON_ALDOA_RABIT|SWISS-PROT:P00883 (42)-gi|CON_ALDOA_RABIT|SWISS-PROT:P00883 (312)/gi|CON_ALDOA_RABIT|SWISS-PROT:P00883 (42)-gi|CON_ALDOA_RABIT|SWISS-PROT:P00883 (312)/	Intra-Protein	22	1	19	15	1	1
266	TAM3.12155.12155.5 File:"TAM3.raw", NativeID:"controllerType=0 controllerNumber=1 scan=12155"	5	4206.24	NAIDDGCVVPGAGAVEVAMAEALIKHK(25)-EKALQFLEEVK(2)	Cross-Linked	DSS	4206.18	Carbamidomethyl[C](7)	1	1.63051e-07	0.058375	13.8784	hCCT_zeta(424)-hCCT_zeta(129)/	Intra-Protein	32	1	29.5	9.5	1	1
267	TAM3.4039.4039.5 File:"TAM3.raw", NativeID:"controllerType=0 controllerNumber=1 scan=4039"	5	2970.63	LLQKGIHPTIISESFQK(4)-GKGAYQDR(2)	Cross-Linked	DSS	2970.61	null	1	1.64954e-07	0.028473	9.58492	hCCT_delta(126)-hCCT_delta(21)/	Intra-Protein	32	1	27	12	1	1
268	TAM3.12389.12389.4 File:"TAM3.raw", NativeID:"controllerType=0 controllerNumber=1 scan=12389"	4	3238.96	LTSFIGAIAIGDLVKSTLGPK(15)-EAESLIAKK(8)	Cross-Linked	DSS_heavy	3238.93	null	1	1.67263e-07	0.029828	9.20921	hCCT_beta(40)-hCCT_beta(119)/	Intra-Protein	32	1	23.5	10.5	1	1
269	MP2B.6354.6354.4 File:"MP2B.raw", NativeID:"controllerType=0 controllerNumber=1 scan=6354"	4	3061.67	KLGGSLADSYLDEGFLLDK(1)-KIGVNQPK(1)	Cross-Linked	DSS	3061.64	null	1	1.71343e-07	0.020953	6.84371	hCCT_beta(204)-hCCT_beta(223)/	Intra-Protein	22	1	22.5	7.5	1	1
270	2M8.11168.11168.5 File:"2M8.raw", NativeID:"controllerType=0 controllerNumber=1 scan=11168"	5	4596.55	INALTAASEAACLIVSVDETIKNPR(22)-LLDVVHPAAKTLVDIAK(10)	Cross-Linked	DSS	4596.53	Carbamidomethyl[C](12)	1	1.72029e-07	0.017946	3.90425	hCCT_eta(521)-hCCT_eta(77)/	Intra-Protein	3	1	15	15	1	1
271	M2_151105044652.5603.5603.4 File:"M2_151105044652.raw", NativeID:"controllerType=0 controllerNumber=1 scan=5603"	4	3529.86	FSPDSTLLATCSADQTCKIWR(18)-TKIPAHTR(2)	Cross-Linked	DSS_heavy	3529.83	Carbamidomethyl[C](11);Carbamidomethyl[C](17)	1	1.7871e-07	0.027229	7.71396	hmLST8(287)-hmLST8(257)/	Intra-Protein	11	1	24.5	8.5	1	1
272	TAM3.12163.12163.5 File:"TAM3.raw", NativeID:"controllerType=0 controllerNumber=1 scan=12163"	5	4206.19	NAIDDGCVVPGAGAVEVAMAEALIKHK(25)-EKALQFLEEVK(2)	Cross-Linked	DSS	4206.18	Carbamidomethyl[C](7)	1	1.8212e-07	0.010767	2.5598	hCCT_zeta(424)-hCCT_zeta(129)/	Intra-Protein	32	1	28.5	8.5	1	1
273	TAM3.8813.8813.4 File:"TAM3.raw", NativeID:"controllerType=0 controllerNumber=1 scan=8813"	4	3618.01	VVLSKLPIGDVATQYFADR(5)-GKATISNDGATILK(2)	Cross-Linked	DSS	3617.98	null	1	1.86097e-07	0.034366	9.49867	hCCT_eta(292)-hCCT_eta(55)/	Intra-Protein	32	1	19	12	1	1
274	M83_141224001703.3891.3891.3 File:"M83_141224001703.raw", NativeID:"controllerType=0 controllerNumber=1 scan=3891"	3	2564.37	EAVAMESYAKALR(10)-EAESLIAKK(8)	Cross-Linked	DSS	2564.36	null	1	1.86264e-07	0.010041	3.91559	hCCT_beta(441)-hCCT_beta(119)/	Intra-Protein	18	1	19.5	13.5	1	1
275	M83.5891.5891.4 File:"M83.raw", NativeID:"controllerType=0 controllerNumber=1 scan=5891"	4	2629.57	SLKFATEAAITILR(3)-LACKEAVR(4)	Cross-Linked	DSS_heavy	2629.55	Carbamidomethyl[C](20)	1	1.87142e-07	0.024346	9.25862	hCCT_alpha(515)-hCCT_alpha(126)/	Intra-Protein	17	1	25.5	11.5	1	1
276	TAM3.5767.5767.5 File:"TAM3.raw", NativeID:"controllerType=0 controllerNumber=1 scan=5767"	5	3637.01	RIENAKILIANTGMDTDK(6)-ILKHGINCFINR(3)	Cross-Linked	DSS_heavy	3637.01	Carbamidomethyl[C](29)	1	1.90808e-07	-0.003457	-0.950506	hCCT_beta(236)-hCCT_beta(284)/	Intra-Protein	32	1	21	12	1	1
277	2M8.7741.7741.5 File:"2M8.raw", NativeID:"controllerType=0 controllerNumber=1 scan=7741"	5	3806.07	KQDEPIDLFMIEIMEMKHK(17)-HTLTQIKDAVR(7)	Cross-Linked	DSS_heavy	3806.04	null	1	1.92725e-07	0.023244	6.10713	hCCT_zeta(197)-hCCT_zeta(388)/	Intra-Protein	3	1	33	13	1	1
278	M83_141224001703.5849.5849.4 File:"M83_141224001703.raw", NativeID:"controllerType=0 controllerNumber=1 scan=5849"	4	2629.57	SLKFATEAAITILR(3)-LACKEAVR(4)	Cross-Linked	DSS_heavy	2629.55	Carbamidomethyl[C](20)	1	1.93285e-07	0.019707	7.49444	hCCT_alpha(515)-hCCT_alpha(126)/	Intra-Protein	18	1	24.5	11.5	1	1
279	M83.1464.1464.4 File:"M83.raw", NativeID:"controllerType=0 controllerNumber=1 scan=1464"	4	2054.05	IDDIVSGHKK(9)-KGDDQSR(1)	Cross-Linked	DSS	2054.05	null	1	1.94759e-07	0.002434	1.18497	hCCT_gamma(526)-hCCT_gamma(528)/	Intra-Protein	17	1	19	9	1	1
280	M83.9219.9219.4 File:"M83.raw", NativeID:"controllerType=0 controllerNumber=1 scan=9219"	4	3077.86	LTSFIGAIAIGDLVKSTLGPK(15)-DKPAQIR(2)	Cross-Linked	DSS_heavy	3077.84	null	1	1.98992e-07	0.024171	7.85325	hCCT_beta(40)-hCCT_delta(29)/	Inter-Protein	17	1	20	7	1	1
281	M83_141224001703.9942.9942.4 File:"M83_141224001703.raw", NativeID:"controllerType=0 controllerNumber=1 scan=9942"	4	3427.03	LTSFIGAIAIGDLVKSTLGPK(15)-GMDKILLSSGR(4)	Cross-Linked	DSS_heavy	3427	null	1	2.0001e-07	0.026236	7.65567	hCCT_beta(40)-hCCT_beta(50)/	Intra-Protein	18	1	16	9	1	1
282	M2.9969.9969.6 File:"M2.raw", NativeID:"controllerType=0 controllerNumber=1 scan=9969"	6	4617.48	NAIDDGCVVPGAGAVEVAMAEALIKHKPSVK(25)-EKALQFLEEVK(2)	Cross-Linked	DSS	4617.43	Carbamidomethyl[C](7)	1	2.05401e-07	0.049776	10.78	hCCT_zeta(424)-hCCT_zeta(129)/	Intra-Protein	10	1	31	11	1	1
283	2M8.3169.3169.4 File:"2M8.raw", NativeID:"controllerType=0 controllerNumber=1 scan=3169"	4	2607.37	TPGKEAVAMESYAK(4)-EAESLIAKK(8)	Cross-Linked	DSS	2607.36	null	1	2.08318e-07	0.007392	2.83505	hCCT_beta(431)-hCCT_beta(119)/	Intra-Protein	3	1	20	15	1	1
284	20140313_mLST8CCT_E_HCD.2015.2015.4 File:"20140313_mLST8CCT_E_HCD.raw", NativeID:"controllerType=0 controllerNumber=1 scan=2015"	4	1788.98	KVCGDSDK(1)-KIIELK(1)	Cross-Linked	DSS	1788.98	Carbamidomethyl[C](3)	1	2.1276e-07	-0.000771	-0.430972	hCCT_zeta(280)-hCCT_zeta(273)/	Intra-Protein	7	1	11.5	10.5	1	1
285	M2_151105044652.7378.7378.4 File:"M2_151105044652.raw", NativeID:"controllerType=0 controllerNumber=1 scan=7378"	4	3239.72	VEKIPGGIIEDSCVLR(3)-GASKEILSEVER(4)	Cross-Linked	DSS	3239.72	Carbamidomethyl[C](13)	1	2.2612e-07	0.006227	1.92208	hCCT_gamma(202)-hCCT_gamma(380)/	Intra-Protein	11	1	23	14	1	1
286	MP2B.7440.7440.4 File:"MP2B.raw", NativeID:"controllerType=0 controllerNumber=1 scan=7440"	4	3618	VVLSKLPIGDVATQYFADR(5)-GKATISNDGATILK(2)	Cross-Linked	DSS	3617.98	null	1	2.26233e-07	0.018497	5.11252	hCCT_eta(292)-hCCT_eta(55)/	Intra-Protein	22	1	20	12	1	1
287	M83_141224001703.1883.1883.4 File:"M83_141224001703.raw", NativeID:"controllerType=0 controllerNumber=1 scan=1883"	4	1672.02	KFIEDR(1)-LVKAER(3)	Cross-Linked	DSS_heavy	1672.02	null	1	2.26799e-07	0.004399	2.63095	hCCT_zeta(265)-hCCT_zeta(261)/	Intra-Protein	18	1	7.5	9.5	1	1
288	M83_141224001703.5798.5798.4 File:"M83_141224001703.raw", NativeID:"controllerType=0 controllerNumber=1 scan=5798"	4	2629.56	SLKFATEAAITILR(3)-LACKEAVR(4)	Cross-Linked	DSS_heavy	2629.55	Carbamidomethyl[C](20)	1	2.31219e-07	0.01458	5.54467	hCCT_alpha(515)-hCCT_alpha(126)/	Intra-Protein	18	1	22.5	10.5	1	1
289	M2.5834.5834.3 File:"M2.raw", NativeID:"controllerType=0 controllerNumber=1 scan=5834"	3	2938.71	GILAADESTGSIAKR(14)-ALQASALKAWGGK(8)	Cross-Linked	DSS_heavy	2938.68	null	1	2.42661e-07	0.032047	10.9053	gi|CON_ALDOA_RABIT|SWISS-PROT:P00883 (42)-gi|CON_ALDOA_RABIT|SWISS-PROT:P00883 (312)/gi|CON_ALDOA_RABIT|SWISS-PROT:P00883 (42)-gi|CON_ALDOA_RABIT|SWISS-PROT:P00883 (312)/gi|CON_ALDOA_RABIT|SWISS-PROT:P00883 (42)-gi|CON_ALDOA_RABIT|SWISS-PROT:P00883 (312)/gi|CON_ALDOA_RABIT|SWISS-PROT:P00883 (42)-gi|CON_ALDOA_RABIT|SWISS-PROT:P00883 (312)/	Intra-Protein	10	1	19	17	1	1
290	M83_141224001703.1980.1980.4 File:"M83_141224001703.raw", NativeID:"controllerType=0 controllerNumber=1 scan=1980"	4	2140.24	VDNIIKAAPR(6)-GKGAYQDR(2)	Cross-Linked	DSS_heavy	2140.23	null	1	2.47836e-07	0.015198	7.10112	hCCT_beta(522)-hCCT_delta(21)/	Inter-Protein	18	1	16.5	10.5	1	1
291	TAM3.9370.9370.4 File:"TAM3.raw", NativeID:"controllerType=0 controllerNumber=1 scan=9370"	4	4483.34	SQMESMLISGYALNCVVGSQGMPKR(24)-ICDDELILIKNTK(10)	Cross-Linked	DSS_heavy	4483.28	Carbamidomethyl[C](15);Oxidation[M](3);Carbamidomethyl[C](30)	1	2.52741e-07	0.061372	13.6891	hCCT_alpha(227)-hCCT_alpha(365)/	Intra-Protein	32	1	27	15	1	1
292	TAM2.7803.7803.4 File:"TAM2.raw", NativeID:"controllerType=0 controllerNumber=1 scan=7803"	4	4467.32	SQMESMLISGYALNCVVGSQGMPKR(24)-ICDDELILIKNTK(10)	Cross-Linked	DSS_heavy	4467.28	Carbamidomethyl[C](15);Carbamidomethyl[C](30)	1	2.57332e-07	0.040174	8.99293	hCCT_alpha(227)-hCCT_alpha(365)/	Intra-Protein	31	1	14.5	16.5	1	1
293	TAM3.11321.11321.6 File:"TAM3.raw", NativeID:"controllerType=0 controllerNumber=1 scan=11321"	6	4617.47	NAIDDGCVVPGAGAVEVAMAEALIKHKPSVK(25)-EKALQFLEEVK(2)	Cross-Linked	DSS	4617.43	Carbamidomethyl[C](7)	1	2.57383e-07	0.042818	9.27312	hCCT_zeta(424)-hCCT_zeta(129)/	Intra-Protein	32	1	36	9	1	1
294	M2.11089.11089.4 File:"M2.raw", NativeID:"controllerType=0 controllerNumber=1 scan=11089"	4	3226.9	LTSFIGAIAIGDLVKSTLGPK(15)-EAESLIAKK(8)	Cross-Linked	DSS	3226.86	null	1	2.65912e-07	0.044611	13.8249	hCCT_beta(40)-hCCT_beta(119)/	Intra-Protein	10	1	25.5	9.5	1	1
295	TAM3.5519.5519.4 File:"TAM3.raw", NativeID:"controllerType=0 controllerNumber=1 scan=5519"	4	3414.82	TSNFSLMTELSIKSGNPGESSR(13)-TKIPAHTR(2)	Cross-Linked	DSS_heavy	3414.81	null	1	2.80582e-07	0.007966	2.33278	hmLST8(303)-hmLST8(257)/	Intra-Protein	32	1	27	9	1	1
296	M2_151105044652.3904.3904.5 File:"M2_151105044652.raw", NativeID:"controllerType=0 controllerNumber=1 scan=3904"	5	3264.64	VHKECCHGDLLECADDR(3)-ALKAWSVAR(3)	Cross-Linked	DSS_heavy	3264.61	Carbamidomethyl[C](5);Carbamidomethyl[C](6);Carbamidomethyl[C](13)	1	2.87858e-07	0.025263	7.73844	gi|CON_IPI00708398.1|SWISS-PROT:P02769 (266)-gi|CON_IPI00708398.1|SWISS-PROT:P02769 (235)/	Intra-Protein	11	1	18.5	10.5	1	1
297	20140313_mLST8CCT_E_HCD.1961.1961.3 File:"20140313_mLST8CCT_E_HCD.raw", NativeID:"controllerType=0 controllerNumber=1 scan=1961"	3	1659.94	KFIEDR(1)-LVKAER(3)	Cross-Linked	DSS	1659.94	null	1	2.91507e-07	-0.000702	-0.422906	hCCT_zeta(265)-hCCT_zeta(261)/	Intra-Protein	7	1	12.5	9.5	1	1
298	2M8.4028.4028.5 File:"2M8.raw", NativeID:"controllerType=0 controllerNumber=1 scan=4028"	5	3517.77	FSPDSTLLATCSADQTCKIWR(18)-TKIPAHTR(2)	Cross-Linked	DSS	3517.76	Carbamidomethyl[C](11);Carbamidomethyl[C](17)	1	3.15881e-07	0.010993	3.125	hmLST8(287)-hmLST8(257)/	Intra-Protein	3	1	23.5	12.5	1	1
299	TAM3.5382.5382.5 File:"TAM3.raw", NativeID:"controllerType=0 controllerNumber=1 scan=5382"	5	3906.04	ALEKGIEILTDMSRPVELSDR(4)-HAQGEKTAGINVR(6)	Cross-Linked	DSS	3906.04	Oxidation[M](12)	1	3.18195e-07	0.002943	0.753449	hCCT_delta(143)-hCCT_delta(489)/	Intra-Protein	32	1	27.5	14.5	1	1
300	2M8.3776.3776.5 File:"2M8.raw", NativeID:"controllerType=0 controllerNumber=1 scan=3776"	5	2584.41	VDSTAKVAEIEHAEK(6)-IKIFGSR(2)	Cross-Linked	DSS	2584.4	null	1	3.22585e-07	0.008897	3.44258	hCCT_beta(263)-hCCT_beta(250)/	Intra-Protein	3	1	19	9	1	1
301	2M8.3757.3757.5 File:"2M8.raw", NativeID:"controllerType=0 controllerNumber=1 scan=3757"	5	3128.73	EGAKHFSGLEEAVYR(4)-LCKTVGATALPR(3)	Cross-Linked	DSS_heavy	3128.7	Carbamidomethyl[C](20)	1	3.23522e-07	0.03538	11.3082	hCCT_theta(20)-hCCT_theta(326)/	Intra-Protein	3	1	18.5	12.5	1	1
302	20140313_mLST8CCT_E_HCD.10748.10748.3 File:"20140313_mLST8CCT_E_HCD.raw", NativeID:"controllerType=0 controllerNumber=1 scan=10748"	3	3202.9	LQTYKTAVETAVLLLR(5)-ALDDMISTLKK(10)	Cross-Linked	DSS_heavy	3202.88	null	1	3.292e-07	0.025085	7.83202	hCCT_gamma(506)-hCCT_gamma(137)/	Intra-Protein	7	1	18.5	17.5	1	1
303	TAM3.10156.10156.4 File:"TAM3.raw", NativeID:"controllerType=0 controllerNumber=1 scan=10156"	4	4455.24	SQMESMLISGYALNCVVGSQGMPKR(24)-ICDDELILIKNTK(10)	Cross-Linked	DSS	4455.21	Carbamidomethyl[C](15);Carbamidomethyl[C](30)	1	3.30123e-07	0.031519	7.07464	hCCT_alpha(227)-hCCT_alpha(365)/	Intra-Protein	32	1	17.5	15.5	1	1
304	M2.9946.9946.6 File:"M2.raw", NativeID:"controllerType=0 controllerNumber=1 scan=9946"	6	4629.57	NAIDDGCVVPGAGAVEVAMAEALIKHKPSVK(25)-EKALQFLEEVK(2)	Cross-Linked	DSS_heavy	4629.51	Carbamidomethyl[C](7)	1	3.39667e-07	0.067098	14.4936	hCCT_zeta(424)-hCCT_zeta(129)/	Intra-Protein	10	1	32	10	1	1
305	M2_151105044652.5260.5260.4 File:"M2_151105044652.raw", NativeID:"controllerType=0 controllerNumber=1 scan=5260"	4	2965.59	LAKEYEATLEECCAK(3)-ALKAWSVAR(3)	Cross-Linked	DSS_heavy	2965.55	Carbamidomethyl[C](12);Carbamidomethyl[C](13)	1	3.40517e-07	0.030364	10.2389	gi|CON_IPI00708398.1|SWISS-PROT:P02769 (374)-gi|CON_IPI00708398.1|SWISS-PROT:P02769 (235)/	Intra-Protein	11	1	15	9	1	1
306	M83_141224001703.4030.4030.5 File:"M83_141224001703.raw", NativeID:"controllerType=0 controllerNumber=1 scan=4030"	5	3517.75	FSPDSTLLATCSADQTCKIWR(18)-TKIPAHTR(2)	Cross-Linked	DSS	3517.76	Carbamidomethyl[C](11);Carbamidomethyl[C](17)	1	3.42258e-07	-0.007928	-2.25371	hmLST8(287)-hmLST8(257)/	Intra-Protein	18	1	21.5	9.5	1	1
307	M2_151105044652.7532.7532.4 File:"M2_151105044652.raw", NativeID:"controllerType=0 controllerNumber=1 scan=7532"	4	2617.47	SLKFATEAAITILR(3)-LACKEAVR(4)	Cross-Linked	DSS	2617.47	Carbamidomethyl[C](20)	1	3.46563e-07	-0.003596	-1.37384	hCCT_alpha(515)-hCCT_alpha(126)/	Intra-Protein	11	1	16.5	10.5	1	1
308	TAM3.10607.10607.5 File:"TAM3.raw", NativeID:"controllerType=0 controllerNumber=1 scan=10607"	5	3806.05	KQDEPIDLFMIEIMEMKHK(17)-HTLTQIKDAVR(7)	Cross-Linked	DSS_heavy	3806.04	null	1	3.49731e-07	0.005238	1.37623	hCCT_zeta(197)-hCCT_zeta(388)/	Intra-Protein	32	1	37	13	1	1
309	2M8.3925.3925.4 File:"2M8.raw", NativeID:"controllerType=0 controllerNumber=1 scan=3925"	4	2665.61	KIHPQTIIAGWR(1)-VDNIIKAAPR(6)	Cross-Linked	DSS_heavy	2665.61	null	1	3.56761e-07	0.002556	0.958882	hCCT_beta(120)-hCCT_beta(522)/	Intra-Protein	3	1	12.5	12.5	1	1
310	TAM3.11495.11495.5 File:"TAM3.raw", NativeID:"controllerType=0 controllerNumber=1 scan=11495"	5	4086.13	VHTVEDYQAIVDAEWNILYDKLEK(21)-AEKDNAEIR(3)	Cross-Linked	DSS_heavy	4086.11	null	1	3.67332e-07	0.023566	5.76734	hCCT_eta(277)-hCCT_eta(250)/	Intra-Protein	32	1	38	9	1	1
311	TAM2.7808.7808.4 File:"TAM2.raw", NativeID:"controllerType=0 controllerNumber=1 scan=7808"	4	4455.26	SQMESMLISGYALNCVVGSQGMPKR(24)-ICDDELILIKNTK(10)	Cross-Linked	DSS	4455.21	Carbamidomethyl[C](15);Carbamidomethyl[C](30)	1	3.69949e-07	0.053004	11.8971	hCCT_alpha(227)-hCCT_alpha(365)/	Intra-Protein	31	1	18.5	18.5	1	1
312	M83_141224001703.9430.9430.4 File:"M83_141224001703.raw", NativeID:"controllerType=0 controllerNumber=1 scan=9430"	4	3202.89	LQTYKTAVETAVLLLR(5)-ALDDMISTLKK(10)	Cross-Linked	DSS_heavy	3202.88	null	1	3.74041e-07	0.012682	3.95957	hCCT_gamma(506)-hCCT_gamma(137)/	Intra-Protein	18	1	18	15	1	1
313	M2_151105044652.5271.5271.4 File:"M2_151105044652.raw", NativeID:"controllerType=0 controllerNumber=1 scan=5271"	4	2953.51	LAKEYEATLEECCAK(3)-ALKAWSVAR(3)	Cross-Linked	DSS	2953.48	Carbamidomethyl[C](12);Carbamidomethyl[C](13)	1	3.74266e-07	0.027081	9.16919	gi|CON_IPI00708398.1|SWISS-PROT:P02769 (374)-gi|CON_IPI00708398.1|SWISS-PROT:P02769 (235)/	Intra-Protein	11	1	15	10	1	1
314	TAM3.9113.9113.4 File:"TAM3.raw", NativeID:"controllerType=0 controllerNumber=1 scan=9113"	4	3318.99	ISDSVLVDIKDTEPLIQTAK(10)-LIKGVIVDK(3)	Cross-Linked	DSS_heavy	3318.98	null	1	3.80188e-07	0.008856	2.66829	hCCT_epsilon(160)-hCCT_epsilon(226)/	Intra-Protein	32	1	25	9	1	1
315	20140313_mLST8CCT_E_HCD.11699.11699.3 File:"20140313_mLST8CCT_E_HCD.raw", NativeID:"controllerType=0 controllerNumber=1 scan=11699"	3	3167.89	DALSDLALHFLNKMK(13)-AYILNLVKQIK(8)	Cross-Linked	DSS_heavy	3167.86	null	1	4.11235e-07	0.024475	7.72602	hCCT_delta(319)-hCCT_delta(288)/	Intra-Protein	7	1	28.5	16.5	1	1
316	2M8_150505114736.3754.3754.4 File:"2M8_150505114736.raw", NativeID:"controllerType=0 controllerNumber=1 scan=3754"	4	3038.62	TPGKEAVAMESYAK(4)-KIHPQTIIAGWR(1)	Cross-Linked	DSS	3038.61	null	1	4.22321e-07	0.012097	3.98109	hCCT_beta(431)-hCCT_beta(120)/	Intra-Protein	4	1	23	21	1	1
317	TAM3.7313.7313.4 File:"TAM3.raw", NativeID:"controllerType=0 controllerNumber=1 scan=7313"	4	3890.09	ALEKGIEILTDMSRPVELSDR(4)-HAQGEKTAGINVR(6)	Cross-Linked	DSS	3890.04	null	1	4.22786e-07	0.042975	11.0474	hCCT_delta(143)-hCCT_delta(489)/	Intra-Protein	32	1	29	24	1	1
318	20140313_mLST8CCT_E_HCD.10764.10764.3 File:"20140313_mLST8CCT_E_HCD.raw", NativeID:"controllerType=0 controllerNumber=1 scan=10764"	3	3190.85	LQTYKTAVETAVLLLR(5)-ALDDMISTLKK(10)	Cross-Linked	DSS	3190.8	null	1	4.23082e-07	0.051709	16.2057	hCCT_gamma(506)-hCCT_gamma(137)/	Intra-Protein	7	1	19	21	1	1
319	M83.3060.3060.5 File:"M83.raw", NativeID:"controllerType=0 controllerNumber=1 scan=3060"	5	2379.34	EKALQFLEEVK(2)-HKPSVKGR(6)	Cross-Linked	DSS	2379.34	null	1	4.25926e-07	0.001455	0.611514	hCCT_zeta(129)-hCCT_zeta(430)/	Intra-Protein	17	1	22	8	1	1
320	20140313_mLST8CCT_E_HCD.2346.2346.5 File:"20140313_mLST8CCT_E_HCD.raw", NativeID:"controllerType=0 controllerNumber=1 scan=2346"	5	2562.37	LLEKCAMTALSSK(4)-KADKVEQR(1)	Cross-Linked	DSS	2562.36	Carbamidomethyl[C](5)	1	4.26565e-07	0.003922	1.53062	hCCT_eta(157)-hCCT_eta(145)/	Intra-Protein	7	1	18	15	1	1
321	TAM1.11069.11069.4 File:"TAM1.raw", NativeID:"controllerType=0 controllerNumber=1 scan=11069"	4	3461.92	YWAIKLATNAAVTVLR(5)-AVDDGVNTFKVLTR(10)	Cross-Linked	DSS	3461.91	null	1	4.32017e-07	0.005949	1.71841	hCCT_theta(509)-hCCT_theta(400)/	Intra-Protein	30	1	13.5	7.5	1	1
322	2M8.4221.4221.4 File:"2M8.raw", NativeID:"controllerType=0 controllerNumber=1 scan=4221"	4	3402.75	TSNFSLMTELSIKSGNPGESSR(13)-TKIPAHTR(2)	Cross-Linked	DSS	3402.73	null	1	4.37014e-07	0.019087	5.60932	hmLST8(303)-hmLST8(257)/	Intra-Protein	3	1	35	12	1	1
323	M83.9576.9576.4 File:"M83.raw", NativeID:"controllerType=0 controllerNumber=1 scan=9576"	4	3190.84	LQTYKTAVETAVLLLR(5)-ALDDMISTLKK(10)	Cross-Linked	DSS	3190.8	null	1	4.42025e-07	0.038696	12.1274	hCCT_gamma(506)-hCCT_gamma(137)/	Intra-Protein	17	1	19	21	1	1
324	20140313_mLST8CCT_E_HCD.2364.2364.3 File:"20140313_mLST8CCT_E_HCD.raw", NativeID:"controllerType=0 controllerNumber=1 scan=2364"	3	2562.36	LLEKCAMTALSSK(4)-KADKVEQR(1)	Cross-Linked	DSS	2562.36	Carbamidomethyl[C](5)	1	4.4611e-07	-0.000141	-0.055027	hCCT_eta(157)-hCCT_eta(145)/	Intra-Protein	7	1	13	9	1	1
325	M83_141224001703.9152.9152.4 File:"M83_141224001703.raw", NativeID:"controllerType=0 controllerNumber=1 scan=9152"	4	3077.86	LTSFIGAIAIGDLVKSTLGPK(15)-DKPAQIR(2)	Cross-Linked	DSS_heavy	3077.84	null	1	4.67718e-07	0.025391	8.24963	hCCT_beta(40)-hCCT_delta(29)/	Inter-Protein	18	1	23	6	1	1
326	M2_151105044652.5370.5370.4 File:"M2_151105044652.raw", NativeID:"controllerType=0 controllerNumber=1 scan=5370"	4	2991.65	HEKEDGAISTIVLR(3)-LCKTVGATALPR(3)	Cross-Linked	DSS	2991.63	Carbamidomethyl[C](19)	1	4.69499e-07	0.020868	6.97546	hCCT_theta(367)-hCCT_theta(326)/	Intra-Protein	11	1	15.5	13.5	1	1
327	20140313_mLST8CCT_E_HCD.1996.1996.4 File:"20140313_mLST8CCT_E_HCD.raw", NativeID:"controllerType=0 controllerNumber=1 scan=1996"	4	1801.05	KVCGDSDK(1)-KIIELK(1)	Cross-Linked	DSS_heavy	1801.05	Carbamidomethyl[C](3)	1	4.72371e-07	-5.1e-05	-0.028317	hCCT_zeta(280)-hCCT_zeta(273)/	Intra-Protein	7	1	11.5	9.5	1	1
328	2M8_150505114736.3719.3719.4 File:"2M8_150505114736.raw", NativeID:"controllerType=0 controllerNumber=1 scan=3719"	4	3050.7	TPGKEAVAMESYAK(4)-KIHPQTIIAGWR(1)	Cross-Linked	DSS_heavy	3050.69	null	1	4.78361e-07	0.009033	2.96097	hCCT_beta(431)-hCCT_beta(120)/	Intra-Protein	4	1	23	22	1	1
329	2M8.2504.2504.4 File:"2M8.raw", NativeID:"controllerType=0 controllerNumber=1 scan=2504"	4	2463.39	LWCVETGEIKR(10)-TKIPAHTR(2)	Cross-Linked	DSS_heavy	2463.39	Carbamidomethyl[C](3)	1	4.85833e-07	-0.00798	-3.23943	hmLST8(347)-hmLST8(257)/hmLST8his(13)-hmLST8(257)/	Intra-Protein	3	1	11.5	11.5	1	1
330	TAM2.5849.5849.6 File:"TAM2.raw", NativeID:"controllerType=0 controllerNumber=1 scan=5849"	6	3902.11	ALEKGIEILTDMSRPVELSDR(4)-HAQGEKTAGINVR(6)	Cross-Linked	DSS_heavy	3902.12	null	1	5.05964e-07	-0.008211	-2.10424	hCCT_delta(143)-hCCT_delta(489)/	Intra-Protein	31	1	23.5	15.5	1	1
331	M2.10041.10041.5 File:"M2.raw", NativeID:"controllerType=0 controllerNumber=1 scan=10041"	5	4074.07	VHTVEDYQAIVDAEWNILYDKLEK(21)-AEKDNAEIR(3)	Cross-Linked	DSS	4074.03	null	1	5.06825e-07	0.037129	9.11357	hCCT_eta(277)-hCCT_eta(250)/	Intra-Protein	10	1	32	10	1	1
332	TAM3.10177.10177.4 File:"TAM3.raw", NativeID:"controllerType=0 controllerNumber=1 scan=10177"	4	4467.32	SQMESMLISGYALNCVVGSQGMPKR(24)-ICDDELILIKNTK(10)	Cross-Linked	DSS_heavy	4467.28	Carbamidomethyl[C](15);Carbamidomethyl[C](30)	1	5.13713e-07	0.037732	8.44629	hCCT_alpha(227)-hCCT_alpha(365)/	Intra-Protein	32	1	17.5	16.5	1	1
333	2M8.3783.3783.4 File:"2M8.raw", NativeID:"controllerType=0 controllerNumber=1 scan=3783"	4	2991.62	HEKEDGAISTIVLR(3)-LCKTVGATALPR(3)	Cross-Linked	DSS	2991.63	Carbamidomethyl[C](19)	1	5.15308e-07	-0.011847	-3.96005	hCCT_theta(367)-hCCT_theta(326)/	Intra-Protein	3	1	19.5	15.5	1	1
334	2M8.7466.7466.4 File:"2M8.raw", NativeID:"controllerType=0 controllerNumber=1 scan=7466"	4	3623.97	IAVYSCPFDGMITETKGTVLIK(16)-LNSKWDLR(4)	Cross-Linked	DSS_heavy	3623.96	Carbamidomethyl[C](6)	1	5.21164e-07	0.007077	1.95284	hCCT_theta(254)-hCCT_theta(318)/	Intra-Protein	3	1	25	8	1	1
335	TAM3.4822.4822.4 File:"TAM3.raw", NativeID:"controllerType=0 controllerNumber=1 scan=4822"	4	2991.64	HEKEDGAISTIVLR(3)-LCKTVGATALPR(3)	Cross-Linked	DSS	2991.63	Carbamidomethyl[C](19)	1	5.33183e-07	0.013299	4.4454	hCCT_theta(367)-hCCT_theta(326)/	Intra-Protein	32	1	16.5	11.5	1	1
336	M2.7245.7245.4 File:"M2.raw", NativeID:"controllerType=0 controllerNumber=1 scan=7245"	4	3251.81	VEKIPGGIIEDSCVLR(3)-GASKEILSEVER(4)	Cross-Linked	DSS_heavy	3251.79	Carbamidomethyl[C](13)	1	5.40268e-07	0.019276	5.9278	hCCT_gamma(202)-hCCT_gamma(380)/	Intra-Protein	10	1	21.5	15.5	1	1
337	TAM3.9143.9143.4 File:"TAM3.raw", NativeID:"controllerType=0 controllerNumber=1 scan=9143"	4	3318.99	ISDSVLVDIKDTEPLIQTAK(10)-LIKGVIVDK(3)	Cross-Linked	DSS_heavy	3318.98	null	1	5.5212e-07	0.015936	4.80148	hCCT_epsilon(160)-hCCT_epsilon(226)/	Intra-Protein	32	1	22.5	7.5	1	1
338	TAM3.9381.9381.4 File:"TAM3.raw", NativeID:"controllerType=0 controllerNumber=1 scan=9381"	4	4471.2	SQMESMLISGYALNCVVGSQGMPKR(24)-ICDDELILIKNTK(10)	Cross-Linked	DSS	4471.2	Carbamidomethyl[C](15);Oxidation[M](3);Carbamidomethyl[C](30)	1	5.63104e-07	-0.002947	-0.659106	hCCT_alpha(227)-hCCT_alpha(365)/	Intra-Protein	32	1	31	17	1	1
339	M2_151105044652.8813.8813.5 File:"M2_151105044652.raw", NativeID:"controllerType=0 controllerNumber=1 scan=8813"	5	4467.36	VVLSKLPIGDVATQYFADRDMFCAGR(5)-GKATISNDGATILK(2)	Cross-Linked	DSS_heavy	4467.38	Carbamidomethyl[C](23)	1	5.65757e-07	-0.019829	-4.43862	hCCT_eta(292)-hCCT_eta(55)/	Intra-Protein	11	1	24	13	1	1
340	2M8.3790.3790.5 File:"2M8.raw", NativeID:"controllerType=0 controllerNumber=1 scan=3790"	5	2991.64	HEKEDGAISTIVLR(3)-LCKTVGATALPR(3)	Cross-Linked	DSS	2991.63	Carbamidomethyl[C](19)	1	5.71615e-07	0.008892	2.97229	hCCT_theta(367)-hCCT_theta(326)/	Intra-Protein	3	1	16.5	11.5	1	1
341	M83_141224001703.3853.3853.3 File:"M83_141224001703.raw", NativeID:"controllerType=0 controllerNumber=1 scan=3853"	3	2576.45	EAVAMESYAKALR(10)-EAESLIAKK(8)	Cross-Linked	DSS_heavy	2576.44	null	1	5.75573e-07	0.008869	3.44235	hCCT_beta(441)-hCCT_beta(119)/	Intra-Protein	18	1	19.5	12.5	1	1
342	M83.1712.1712.5 File:"M83.raw", NativeID:"controllerType=0 controllerNumber=1 scan=1712"	5	2379.28	KRVPDHHPC(1)-VDNIIKAAPR(6)	Cross-Linked	DSS	2379.27	Carbamidomethyl[C](9)	1	5.78921e-07	0.00482	2.02583	hCCT_beta(527)-hCCT_beta(522)/	Intra-Protein	17	1	12	14	1	1
343	20140313_mLST8CCT_E_HCDb.4538.4538.3 File:"20140313_mLST8CCT_E_HCDb.raw", NativeID:"controllerType=0 controllerNumber=1 scan=4538"	3	2619.43	TPGKEAVAMESYAK(4)-EAESLIAKK(8)	Cross-Linked	DSS_heavy	2619.43	null	1	5.83221e-07	0.000129	0.049247	hCCT_beta(431)-hCCT_beta(119)/	Intra-Protein	8	1	20	19	1	1
344	TAM2.5865.5865.5 File:"TAM2.raw", NativeID:"controllerType=0 controllerNumber=1 scan=5865"	5	3890.06	ALEKGIEILTDMSRPVELSDR(4)-HAQGEKTAGINVR(6)	Cross-Linked	DSS	3890.04	null	1	5.87435e-07	0.016717	4.29738	hCCT_delta(143)-hCCT_delta(489)/	Intra-Protein	31	1	28.5	16.5	1	1
345	TAM2.5848.5848.5 File:"TAM2.raw", NativeID:"controllerType=0 controllerNumber=1 scan=5848"	5	3902.14	ALEKGIEILTDMSRPVELSDR(4)-HAQGEKTAGINVR(6)	Cross-Linked	DSS_heavy	3902.12	null	1	5.94467e-07	0.025737	6.59565	hCCT_delta(143)-hCCT_delta(489)/	Intra-Protein	31	1	28.5	17.5	1	1
346	M2_151105044652.5537.5537.3 File:"M2_151105044652.raw", NativeID:"controllerType=0 controllerNumber=1 scan=5537"	3	2564.38	EAVAMESYAKALR(10)-EAESLIAKK(8)	Cross-Linked	DSS	2564.36	null	1	6.59555e-07	0.016816	6.55757	hCCT_beta(441)-hCCT_beta(119)/	Intra-Protein	11	1	14	8	1	1
347	20140313_mLST8CCT_E_HCD.3218.3218.4 File:"20140313_mLST8CCT_E_HCD.raw", NativeID:"controllerType=0 controllerNumber=1 scan=3218"	4	1688.01	KFIEDR(1)-KIIELK(1)	Cross-Linked	DSS	1688	null	1	6.68987e-07	0.005945	3.52192	hCCT_zeta(265)-hCCT_zeta(273)/	Intra-Protein	7	1	12	10	1	1
348	20140313_mLST8CCT_E_HCD.3226.3226.3 File:"20140313_mLST8CCT_E_HCD.raw", NativeID:"controllerType=0 controllerNumber=1 scan=3226"	3	1688.01	KFIEDR(1)-KIIELK(1)	Cross-Linked	DSS	1688	null	1	6.80525e-07	0.007973	4.72334	hCCT_zeta(265)-hCCT_zeta(273)/	Intra-Protein	7	1	12	12	1	1
349	TAM1.5584.5584.5 File:"TAM1.raw", NativeID:"controllerType=0 controllerNumber=1 scan=5584"	5	3890.04	ALEKGIEILTDMSRPVELSDR(4)-HAQGEKTAGINVR(6)	Cross-Linked	DSS	3890.04	null	1	7.0922e-07	-0.001289	-0.331359	hCCT_delta(143)-hCCT_delta(489)/	Intra-Protein	30	1	24.5	14.5	1	1
350	20140313_mLST8CCT_E_HCD.2349.2349.4 File:"20140313_mLST8CCT_E_HCD.raw", NativeID:"controllerType=0 controllerNumber=1 scan=2349"	4	2562.37	LLEKCAMTALSSK(4)-KADKVEQR(1)	Cross-Linked	DSS	2562.36	Carbamidomethyl[C](5)	1	7.28119e-07	0.004485	1.75034	hCCT_eta(157)-hCCT_eta(145)/	Intra-Protein	7	1	17	14	1	1
351	2M8.1753.1753.4 File:"2M8.raw", NativeID:"controllerType=0 controllerNumber=1 scan=1753"	4	1672.02	KFIEDR(1)-LVKAER(3)	Cross-Linked	DSS_heavy	1672.02	null	1	7.45284e-07	-0.000972	-0.581333	hCCT_zeta(265)-hCCT_zeta(261)/	Intra-Protein	3	1	8.5	9.5	1	1
352	TAM3.9819.9819.4 File:"TAM3.raw", NativeID:"controllerType=0 controllerNumber=1 scan=9819"	4	4471.21	SQMESMLISGYALNCVVGSQGMPKR(24)-ICDDELILIKNTK(10)	Cross-Linked	DSS	4471.2	Carbamidomethyl[C](15);Oxidation[M](22);Carbamidomethyl[C](30)	1	7.74227e-07	0.003889	0.869788	hCCT_alpha(227)-hCCT_alpha(365)/	Intra-Protein	32	1	14.5	15.5	1	1
353	M2_151105044652.8116.8116.6 File:"M2_151105044652.raw", NativeID:"controllerType=0 controllerNumber=1 scan=8116"	6	4400.27	VNPCIGGVILFHETLYQKADDGRPFPQVIK(18)-KDGADFAK(1)	Cross-Linked	DSS	4400.27	Carbamidomethyl[C](4)	1	7.80758e-07	-0.001729	-0.39293	gi|CON_ALDOA_RABIT|SWISS-PROT:P00883 (87)-gi|CON_ALDOA_RABIT|SWISS-PROT:P00883 (140)/gi|CON_ALDOA_RABIT|SWISS-PROT:P00883 (87)-gi|CON_ALDOA_RABIT|SWISS-PROT:P00883 (140)/gi|CON_ALDOA_RABIT|SWISS-PROT:P00883 (87)-gi|CON_ALDOA_RABIT|SWISS-PROT:P00883 (140)/gi|CON_ALDOA_RABIT|SWISS-PROT:P00883 (87)-gi|CON_ALDOA_RABIT|SWISS-PROT:P00883 (140)/	Intra-Protein	11	1	34.5	8.5	1	1
354	2M8.4205.4205.4 File:"2M8.raw", NativeID:"controllerType=0 controllerNumber=1 scan=4205"	4	3414.82	TSNFSLMTELSIKSGNPGESSR(13)-TKIPAHTR(2)	Cross-Linked	DSS_heavy	3414.81	null	1	7.97327e-07	0.009186	2.69005	hmLST8(303)-hmLST8(257)/	Intra-Protein	3	1	31	10	1	1
355	TAM3.7152.7152.4 File:"TAM3.raw", NativeID:"controllerType=0 controllerNumber=1 scan=7152"	4	3239.73	VEKIPGGIIEDSCVLR(3)-GASKEILSEVER(4)	Cross-Linked	DSS	3239.72	Carbamidomethyl[C](13)	1	8.18984e-07	0.010377	3.20306	hCCT_gamma(202)-hCCT_gamma(380)/	Intra-Protein	32	1	18.5	13.5	1	1
356	TAM3.9435.9435.6 File:"TAM3.raw", NativeID:"controllerType=0 controllerNumber=1 scan=9435"	6	3761.04	KQDEPIDLFMIEIMEMKHK(17)-GPNKHTLTQIK(4)	Cross-Linked	DSS_heavy	3761.02	null	1	8.30863e-07	0.015456	4.10952	hCCT_zeta(197)-hCCT_zeta(381)/	Intra-Protein	32	1	30.5	11.5	1	1
357	M2.7288.7288.5 File:"M2.raw", NativeID:"controllerType=0 controllerNumber=1 scan=7288"	5	3890.09	ALEKGIEILTDMSRPVELSDR(4)-HAQGEKTAGINVR(6)	Cross-Linked	DSS	3890.04	null	1	8.62871e-07	0.04754	12.2209	hCCT_delta(143)-hCCT_delta(489)/	Intra-Protein	10	1	32	18	1	1
358	2M8.3754.3754.5 File:"2M8.raw", NativeID:"controllerType=0 controllerNumber=1 scan=3754"	5	2596.48	VDSTAKVAEIEHAEK(6)-IKIFGSR(2)	Cross-Linked	DSS_heavy	2596.47	null	1	8.79686e-07	0.007542	2.90471	hCCT_beta(263)-hCCT_beta(250)/	Intra-Protein	3	1	20	8	1	1
359	2M8.3298.3298.3 File:"2M8.raw", NativeID:"controllerType=0 controllerNumber=1 scan=3298"	3	2455.23	YNFFTGCPKAK(9)-VPEEDLKR(7)	Cross-Linked	DSS	2455.23	Carbamidomethyl[C](7)	1	9.13574e-07	-0.000774	-0.315245	hCCT_eta(366)-hCCT_eta(320)/	Intra-Protein	3	1	17	14	1	1
360	TAM2.8197.8197.5 File:"TAM2.raw", NativeID:"controllerType=0 controllerNumber=1 scan=8197"	5	5107.49	AIADTGANVVVTGGKVADMALHYANK(15)-TAEELMNFSKGEENLMDAQVK(10)	Cross-Linked	DSS	5107.51	null	1	9.29703e-07	-0.011824	-2.31502	hCCT_theta(296)-hCCT_theta(270)/	Intra-Protein	31	1	20.5	19.5	1	1
361	TAM3.5426.5426.5 File:"TAM3.raw", NativeID:"controllerType=0 controllerNumber=1 scan=5426"	5	3918.16	ALEKGIEILTDMSRPVELSDR(4)-HAQGEKTAGINVR(6)	Cross-Linked	DSS_heavy	3918.11	Oxidation[M](12)	1	9.761e-07	0.042786	10.92	hCCT_delta(143)-hCCT_delta(489)/	Intra-Protein	32	1	26.5	15.5	1	1
362	TAM3.9135.9135.4 File:"TAM3.raw", NativeID:"controllerType=0 controllerNumber=1 scan=9135"	4	3306.92	ISDSVLVDIKDTEPLIQTAK(10)-LIKGVIVDK(3)	Cross-Linked	DSS	3306.9	null	1	9.87686e-07	0.018757	5.67208	hCCT_epsilon(160)-hCCT_epsilon(226)/	Intra-Protein	32	1	27	9	1	1
363	M83.10702.10702.4 File:"M83.raw", NativeID:"controllerType=0 controllerNumber=1 scan=10702"	4	3167.91	DALSDLALHFLNKMK(13)-AYILNLVKQIK(8)	Cross-Linked	DSS_heavy	3167.86	null	1	1.01249e-06	0.04796	15.1395	hCCT_delta(319)-hCCT_delta(288)/	Intra-Protein	17	1	16.5	11.5	1	1
364	M83.2554.2554.5 File:"M83.raw", NativeID:"controllerType=0 controllerNumber=1 scan=2554"	5	2451.32	LWCVETGEIKR(10)-TKIPAHTR(2)	Cross-Linked	DSS	2451.32	Carbamidomethyl[C](3)	1	1.02011e-06	0.004745	1.93569	hmLST8(347)-hmLST8(257)/hmLST8his(13)-hmLST8(257)/	Intra-Protein	17	1	18.5	10.5	1	1
365	MP2B.9087.9087.5 File:"MP2B.raw", NativeID:"controllerType=0 controllerNumber=1 scan=9087"	5	4074.09	VHTVEDYQAIVDAEWNILYDKLEK(21)-AEKDNAEIR(3)	Cross-Linked	DSS	4074.03	null	1	1.03387e-06	0.051472	12.6342	hCCT_eta(277)-hCCT_eta(250)/	Intra-Protein	22	1	35	9	1	1
366	TAM3.5557.5557.5 File:"TAM3.raw", NativeID:"controllerType=0 controllerNumber=1 scan=5557"	5	3402.74	TSNFSLMTELSIKSGNPGESSR(13)-TKIPAHTR(2)	Cross-Linked	DSS	3402.73	null	1	1.03449e-06	0.006744	1.98194	hmLST8(303)-hmLST8(257)/	Intra-Protein	32	1	26	13	1	1
367	TAM3.6835.6835.6 File:"TAM3.raw", NativeID:"controllerType=0 controllerNumber=1 scan=6835"	6	3796.04	KVEDAKIAILTCPFEPPKPK(6)-MLVIEQCKNSR(8)	Cross-Linked	DSS	3796.02	Carbamidomethyl[C](12);Carbamidomethyl[C](30)	1	1.03625e-06	0.015704	4.13696	hCCT_epsilon(247)-hCCT_epsilon(378)/	Intra-Protein	32	1	27	12	1	1
368	M2.5221.5221.4 File:"M2.raw", NativeID:"controllerType=0 controllerNumber=1 scan=5221"	4	2953.49	LAKEYEATLEECCAK(3)-ALKAWSVAR(3)	Cross-Linked	DSS	2953.48	Carbamidomethyl[C](12);Carbamidomethyl[C](13)	1	1.03978e-06	0.015362	5.20132	gi|CON_IPI00708398.1|SWISS-PROT:P02769 (374)-gi|CON_IPI00708398.1|SWISS-PROT:P02769 (235)/	Intra-Protein	10	1	19	11	1	1
369	M83.2044.2044.4 File:"M83.raw", NativeID:"controllerType=0 controllerNumber=1 scan=2044"	4	1898.11	LEDTKLIK(5)-VEGKVGGR(4)	Cross-Linked	DSS	1898.1	null	1	1.05803e-06	0.009269	4.88332	hCCT_epsilon(223)-hCCT_epsilon(214)/	Intra-Protein	17	1	11	11	1	1
370	M2.5210.5210.4 File:"M2.raw", NativeID:"controllerType=0 controllerNumber=1 scan=5210"	4	2965.57	LAKEYEATLEECCAK(3)-ALKAWSVAR(3)	Cross-Linked	DSS_heavy	2965.55	Carbamidomethyl[C](12);Carbamidomethyl[C](13)	1	1.0932e-06	0.01303	4.39378	gi|CON_IPI00708398.1|SWISS-PROT:P02769 (374)-gi|CON_IPI00708398.1|SWISS-PROT:P02769 (235)/	Intra-Protein	10	1	18	9	1	1
371	M83_141224001703.3262.3262.5 File:"M83_141224001703.raw", NativeID:"controllerType=0 controllerNumber=1 scan=3262"	5	2384.36	KIHPQTIIAGWR(1)-DKPAQIR(2)	Cross-Linked	DSS	2384.36	null	1	1.10088e-06	0.002045	0.857674	hCCT_beta(120)-hCCT_delta(29)/	Inter-Protein	18	1	25.5	5.5	1	1
372	M83.2820.2820.5 File:"M83.raw", NativeID:"controllerType=0 controllerNumber=1 scan=2820"	5	2451.32	KIHPQTIIAGWR(1)-GKGAYQDR(2)	Cross-Linked	DSS	2451.32	null	1	1.13214e-06	-0.003882	-1.58363	hCCT_beta(120)-hCCT_delta(21)/	Inter-Protein	17	1	25.5	9.5	1	1
373	M2_151105044652.5582.5582.5 File:"M2_151105044652.raw", NativeID:"controllerType=0 controllerNumber=1 scan=5582"	5	3529.84	FSPDSTLLATCSADQTCKIWR(18)-TKIPAHTR(2)	Cross-Linked	DSS_heavy	3529.83	Carbamidomethyl[C](11);Carbamidomethyl[C](17)	1	1.13759e-06	0.007196	2.03862	hmLST8(287)-hmLST8(257)/	Intra-Protein	11	1	22.5	9.5	1	1
374	2M8_150505114736.5294.5294.5 File:"2M8_150505114736.raw", NativeID:"controllerType=0 controllerNumber=1 scan=5294"	5	3128.78	DHFTKLAVEAVLR(5)-LKGSGNLEAIHIIK(2)	Cross-Linked	DSS	3128.78	null	1	1.15259e-06	0.001735	0.554529	hCCT_beta(181)-hCCT_beta(191)/	Intra-Protein	4	1	14	24	1	1
375	TAM3.12551.12551.3 File:"TAM3.raw", NativeID:"controllerType=0 controllerNumber=1 scan=12551"	3	3672.81	KQDEPIDLFMIEIMEMK(1)-FTFIEKCNNPR(6)	Cross-Linked	DSS	3672.78	Carbamidomethyl[C](27)	1	1.1865e-06	0.029984	8.16384	hCCT_zeta(181)-hCCT_zeta(365)/	Intra-Protein	32	1	13	11	1	1
376	20140313_mLST8CCT_E_HCD.7049.7049.3 File:"20140313_mLST8CCT_E_HCD.raw", NativeID:"controllerType=0 controllerNumber=1 scan=7049"	3	3032.69	NIGVDNPAAKVLVDMSR(10)-VDNIIKAAPR(6)	Cross-Linked	DSS	3032.66	null	1	1.22619e-06	0.031993	10.5495	hCCT_beta(82)-hCCT_beta(522)/	Intra-Protein	7	1	20.5	14.5	1	1
377	TAM1.12026.12026.4 File:"TAM1.raw", NativeID:"controllerType=0 controllerNumber=1 scan=12026"	4	3190.83	LQTYKTAVETAVLLLR(5)-ALDDMISTLKK(10)	Cross-Linked	DSS	3190.8	null	1	1.26353e-06	0.030151	9.44935	hCCT_gamma(506)-hCCT_gamma(137)/	Intra-Protein	30	1	13	6	1	1
378	TAM2.5874.5874.6 File:"TAM2.raw", NativeID:"controllerType=0 controllerNumber=1 scan=5874"	6	3890.05	ALEKGIEILTDMSRPVELSDR(4)-HAQGEKTAGINVR(6)	Cross-Linked	DSS	3890.04	null	1	1.28404e-06	0.002665	0.685082	hCCT_delta(143)-hCCT_delta(489)/	Intra-Protein	31	1	26.5	15.5	1	1
379	MP2B_151101105419.6577.6577.5 File:"MP2B_151101105419.raw", NativeID:"controllerType=0 controllerNumber=1 scan=6577"	5	3128.79	DHFTKLAVEAVLR(5)-LKGSGNLEAIHIIK(2)	Cross-Linked	DSS	3128.78	null	1	1.28815e-06	0.00265	0.846975	hCCT_beta(181)-hCCT_beta(191)/	Intra-Protein	23	1	15	22	1	1
380	2M8.3859.3859.3 File:"2M8.raw", NativeID:"controllerType=0 controllerNumber=1 scan=3859"	3	2467.42	LCKTVGATALPR(3)-LNSKWDLR(4)	Cross-Linked	DSS_heavy	2467.42	Carbamidomethyl[C](2)	1	1.35881e-06	-0.005512	-2.23391	hCCT_theta(326)-hCCT_theta(318)/	Intra-Protein	3	1	14	9	1	1
381	20140313_mLST8CCT_E_HCD.2992.2992.3 File:"20140313_mLST8CCT_E_HCD.raw", NativeID:"controllerType=0 controllerNumber=1 scan=2992"	3	2523.45	GKATISNDGATILK(2)-VPEEDLKR(7)	Cross-Linked	DSS_heavy	2523.44	null	1	1.42919e-06	0.00435	1.72384	hCCT_eta(55)-hCCT_eta(320)/	Intra-Protein	7	1	14	16	1	1
382	TAM3.9199.9199.4 File:"TAM3.raw", NativeID:"controllerType=0 controllerNumber=1 scan=9199"	4	4483.31	SQMESMLISGYALNCVVGSQGMPKR(24)-ICDDELILIKNTK(10)	Cross-Linked	DSS_heavy	4483.28	Carbamidomethyl[C](15);Oxidation[M](6);Carbamidomethyl[C](30)	1	1.46011e-06	0.034516	7.69883	hCCT_alpha(227)-hCCT_alpha(365)/	Intra-Protein	32	1	31.5	17.5	1	1
383	20140313_mLST8CCT_E_HCD.6948.6948.3 File:"20140313_mLST8CCT_E_HCD.raw", NativeID:"controllerType=0 controllerNumber=1 scan=6948"	3	2725.71	AYILNLVKQIK(8)-KTGCNVLLIQK(1)	Cross-Linked	DSS_heavy	2725.68	Carbamidomethyl[C](18)	1	1.46405e-06	0.031591	11.5901	hCCT_delta(288)-hCCT_delta(292)/	Intra-Protein	7	1	17	9	1	1
384	M2_151105044652.8850.8850.5 File:"M2_151105044652.raw", NativeID:"controllerType=0 controllerNumber=1 scan=8850"	5	3466.89	MVINHLEKLFVTNDAATILR(8)-LNSKWDLR(4)	Cross-Linked	DSS	3466.89	null	1	1.49827e-06	0.000205	0.059131	hCCT_theta(62)-hCCT_theta(318)/	Intra-Protein	11	1	34	9	1	1
385	MP2B.4391.4391.5 File:"MP2B.raw", NativeID:"controllerType=0 controllerNumber=1 scan=4391"	5	2596.48	VDSTAKVAEIEHAEK(6)-IKIFGSR(2)	Cross-Linked	DSS_heavy	2596.47	null	1	1.49962e-06	0.00449	1.72927	hCCT_beta(263)-hCCT_beta(250)/	Intra-Protein	22	1	19	8	1	1
386	20140313_mLST8CCT_E_HCD.10422.10422.4 File:"20140313_mLST8CCT_E_HCD.raw", NativeID:"controllerType=0 controllerNumber=1 scan=10422"	4	3520.82	WSSLACNIALDAVKMVQFEENGR(14)-KEIDIK(1)	Cross-Linked	DSS	3520.78	Carbamidomethyl[C](6)	1	1.51287e-06	0.037947	10.778	hCCT_gamma(180)-hCCT_gamma(190)/	Intra-Protein	7	1	33	7	1	1
387	2M8.4855.4855.4 File:"2M8.raw", NativeID:"controllerType=0 controllerNumber=1 scan=4855"	4	2667.47	VEKIPGGIIEDSCVLR(3)-KEIDIK(1)	Cross-Linked	DSS	2667.46	Carbamidomethyl[C](13)	1	1.54019e-06	0.011639	4.36332	hCCT_gamma(202)-hCCT_gamma(190)/	Intra-Protein	3	1	24.5	7.5	1	1
388	2M8.2801.2801.5 File:"2M8.raw", NativeID:"controllerType=0 controllerNumber=1 scan=2801"	5	2952.56	ILIANTGMDTDKIK(12)-VAEIEHAEKEK(9)	Cross-Linked	DSS	2952.56	null	1	1.56535e-06	0.004237	1.43503	hCCT_beta(248)-hCCT_beta(272)/	Intra-Protein	3	1	21	13	1	1
389	M83.9560.9560.4 File:"M83.raw", NativeID:"controllerType=0 controllerNumber=1 scan=9560"	4	3202.9	LQTYKTAVETAVLLLR(5)-ALDDMISTLKK(10)	Cross-Linked	DSS_heavy	3202.88	null	1	1.58805e-06	0.022692	7.08488	hCCT_gamma(506)-hCCT_gamma(137)/	Intra-Protein	17	1	19	18	1	1
390	2M8.10561.10561.4 File:"2M8.raw", NativeID:"controllerType=0 controllerNumber=1 scan=10561"	4	3155.81	DALSDLALHFLNKMK(13)-AYILNLVKQIK(8)	Cross-Linked	DSS	3155.79	null	1	1.64297e-06	0.017333	5.49244	hCCT_delta(319)-hCCT_delta(288)/	Intra-Protein	3	1	18.5	12.5	1	1
391	TAM3.8853.8853.4 File:"TAM3.raw", NativeID:"controllerType=0 controllerNumber=1 scan=8853"	4	4071.05	VEDAYILTCNVSLEYEKTEVNSGFFYK(17)-LVKAER(3)	Cross-Linked	DSS	4071.03	Carbamidomethyl[C](9)	1	1.66597e-06	0.021603	5.30652	hCCT_zeta(241)-hCCT_zeta(261)/	Intra-Protein	32	1	26	6	1	1
392	M2.10056.10056.5 File:"M2.raw", NativeID:"controllerType=0 controllerNumber=1 scan=10056"	5	4074.09	VHTVEDYQAIVDAEWNILYDKLEK(21)-AEKDNAEIR(3)	Cross-Linked	DSS	4074.03	null	1	1.67148e-06	0.050862	12.4844	hCCT_eta(277)-hCCT_eta(250)/	Intra-Protein	10	1	33	9	1	1
393	M2_151105044652.5903.5903.5 File:"M2_151105044652.raw", NativeID:"controllerType=0 controllerNumber=1 scan=5903"	5	3402.72	TSNFSLMTELSIKSGNPGESSR(13)-TKIPAHTR(2)	Cross-Linked	DSS	3402.73	null	1	1.67734e-06	-0.017364	-5.10296	hmLST8(303)-hmLST8(257)/	Intra-Protein	11	1	31	12	1	1
394	M2_151105044652.8122.8122.4 File:"M2_151105044652.raw", NativeID:"controllerType=0 controllerNumber=1 scan=8122"	4	3682.01	KLGGTIDDCELVEGLVLTQK(1)-GSNKLVIEEAER(4)	Cross-Linked	DSS_heavy	3682	Carbamidomethyl[C](9)	1	1.69572e-06	0.012396	3.36665	hCCT_delta(213)-hCCT_delta(395)/	Intra-Protein	11	1	13	8	1	1
395	TAM1.9604.9604.5 File:"TAM1.raw", NativeID:"controllerType=0 controllerNumber=1 scan=9604"	5	5575.8	VVYGGGAAEISCALAVSQEADKCPTLEQYAMR(22)-VAIEHLDKISDSVLVDIK(8)	Cross-Linked	DSS	5575.8	Carbamidomethyl[C](12);Carbamidomethyl[C](23)	1	1.73518e-06	0.000605	0.108505	hCCT_epsilon(439)-hCCT_epsilon(150)/	Intra-Protein	30	1	19	15	1	1
396	M2_151105044652.8130.8130.5 File:"M2_151105044652.raw", NativeID:"controllerType=0 controllerNumber=1 scan=8130"	5	3556.93	LFTFHADICTLPDTEKQIK(16)-KQTALVELLK(1)	Cross-Linked	DSS	3556.93	Carbamidomethyl[C](9)	1	1.79537e-06	-0.002679	-0.753177	gi|CON_IPI00708398.1|SWISS-PROT:P02769 (544)-gi|CON_IPI00708398.1|SWISS-PROT:P02769 (548)/	Intra-Protein	11	1	28	9	1	1
397	TAM3.5480.5480.5 File:"TAM3.raw", NativeID:"controllerType=0 controllerNumber=1 scan=5480"	5	3410.85	IAILTCPFEPPKPKTK(14)-HKLDVTSVEDYK(2)	Cross-Linked	DSS	3410.83	Carbamidomethyl[C](6)	1	1.8765e-06	0.018245	5.34914	hCCT_epsilon(261)-hCCT_epsilon(265)/	Intra-Protein	32	1	25.5	11.5	1	1
398	TAM3.7229.7229.4 File:"TAM3.raw", NativeID:"controllerType=0 controllerNumber=1 scan=7229"	4	3239.75	VEKIPGGIIEDSCVLR(3)-GASKEILSEVER(4)	Cross-Linked	DSS	3239.72	Carbamidomethyl[C](13)	1	1.88912e-06	0.0282	8.70446	hCCT_gamma(202)-hCCT_gamma(380)/	Intra-Protein	32	1	19.5	11.5	1	1
399	TAM3.7344.7344.6 File:"TAM3.raw", NativeID:"controllerType=0 controllerNumber=1 scan=7344"	6	3902.16	ALEKGIEILTDMSRPVELSDR(4)-HAQGEKTAGINVR(6)	Cross-Linked	DSS_heavy	3902.12	null	1	1.982e-06	0.041959	10.7529	hCCT_delta(143)-hCCT_delta(489)/	Intra-Protein	32	1	25.5	17.5	1	1
400	M2_151105044652.6673.6673.6 File:"M2_151105044652.raw", NativeID:"controllerType=0 controllerNumber=1 scan=6673"	6	4482.41	LYAVHQEGNKNVGLDIEAEVPAVK(10)-KAHEILPNLVCCSAK(1)	Cross-Linked	DSS_heavy	4482.39	Carbamidomethyl[C](38);Carbamidomethyl[C](39)	1	2.03971e-06	0.021018	4.68902	hCCT_theta(476)-hCCT_theta(138)/	Intra-Protein	11	1	20	11	1	1
401	TAM3.12161.12161.5 File:"TAM3.raw", NativeID:"controllerType=0 controllerNumber=1 scan=12161"	5	4218.28	NAIDDGCVVPGAGAVEVAMAEALIKHK(25)-EKALQFLEEVK(2)	Cross-Linked	DSS_heavy	4218.26	Carbamidomethyl[C](7)	1	2.16757e-06	0.027112	6.4273	hCCT_zeta(424)-hCCT_zeta(129)/	Intra-Protein	32	1	29.5	9.5	1	1
402	M82_141223201512.6550.6550.5 File:"M82_141223201512.raw", NativeID:"controllerType=0 controllerNumber=1 scan=6550"	5	3462.94	LGSCKLIEEVMIGEDK(5)-LKGSGNLEAIHIIK(2)	Cross-Linked	DSS_heavy	3462.93	Carbamidomethyl[C](4)	1	2.20827e-06	0.009441	2.7263	hCCT_beta(347)-hCCT_beta(191)/	Intra-Protein	16	1	18.5	20.5	1	1
403	2M8_150505114736.1808.1808.3 File:"2M8_150505114736.raw", NativeID:"controllerType=0 controllerNumber=1 scan=1808"	3	2129.18	TSLGPKGMDK(6)-LACKEAVR(4)	Cross-Linked	DSS_heavy	2129.18	Carbamidomethyl[C](16)	1	2.21291e-06	-0.00672	-3.15614	hCCT_delta(55)-hCCT_alpha(126)/	Inter-Protein	4	1	21.5	16.5	1	1
404	M83.2277.2277.4 File:"M83.raw", NativeID:"controllerType=0 controllerNumber=1 scan=2277"	4	1923.17	LIKGVIVDK(3)-VEGKVGGR(4)	Cross-Linked	DSS	1923.16	null	1	2.26598e-06	0.005583	2.90303	hCCT_epsilon(226)-hCCT_epsilon(214)/	Intra-Protein	17	1	11	13	1	1
405	20140313_mLST8CCT_E_HCD.4358.4358.4 File:"20140313_mLST8CCT_E_HCD.raw", NativeID:"controllerType=0 controllerNumber=1 scan=4358"	4	3003.7	HEKEDGAISTIVLR(3)-LCKTVGATALPR(3)	Cross-Linked	DSS_heavy	3003.7	Carbamidomethyl[C](19)	1	2.32613e-06	0.000225	0.074907	hCCT_theta(367)-hCCT_theta(326)/	Intra-Protein	7	1	16.5	13.5	1	1
406	M83_141224001703.5874.5874.4 File:"M83_141224001703.raw", NativeID:"controllerType=0 controllerNumber=1 scan=5874"	4	2617.5	SLKFATEAAITILR(3)-LACKEAVR(4)	Cross-Linked	DSS	2617.47	Carbamidomethyl[C](20)	1	2.43515e-06	0.023504	8.97965	hCCT_alpha(515)-hCCT_alpha(126)/	Intra-Protein	18	1	20.5	10.5	1	1
407	2M8.9642.9642.4 File:"2M8.raw", NativeID:"controllerType=0 controllerNumber=1 scan=9642"	4	3202.91	LQTYKTAVETAVLLLR(5)-ALDDMISTLKK(10)	Cross-Linked	DSS_heavy	3202.88	null	1	2.52744e-06	0.031969	9.98134	hCCT_gamma(506)-hCCT_gamma(137)/	Intra-Protein	3	1	16	11	1	1
408	TAM2.6089.6089.6 File:"TAM2.raw", NativeID:"controllerType=0 controllerNumber=1 scan=6089"	6	3140.88	DHFTKLAVEAVLR(5)-LKGSGNLEAIHIIK(2)	Cross-Linked	DSS_heavy	3140.86	null	1	2.56205e-06	0.019592	6.23779	hCCT_beta(181)-hCCT_beta(191)/	Intra-Protein	31	1	12	14	1	1
409	20140313_mLST8CCT_E_HCD.2016.2016.3 File:"20140313_mLST8CCT_E_HCD.raw", NativeID:"controllerType=0 controllerNumber=1 scan=2016"	3	1788.98	KVCGDSDK(1)-KIIELK(1)	Cross-Linked	DSS	1788.98	Carbamidomethyl[C](3)	1	2.57773e-06	-0.001185	-0.66239	hCCT_zeta(280)-hCCT_zeta(273)/	Intra-Protein	7	1	13.5	9.5	1	1
410	TAM3.9749.9749.4 File:"TAM3.raw", NativeID:"controllerType=0 controllerNumber=1 scan=9749"	4	3611.92	IAVYSCPFDGMITETKGTVLIK(16)-LNSKWDLR(4)	Cross-Linked	DSS	3611.89	Carbamidomethyl[C](6)	1	2.60025e-06	0.033823	9.36436	hCCT_theta(254)-hCCT_theta(318)/	Intra-Protein	32	1	29	9	1	1
411	M83_141224001703.9527.9527.4 File:"M83_141224001703.raw", NativeID:"controllerType=0 controllerNumber=1 scan=9527"	4	3202.91	LQTYKTAVETAVLLLR(5)-ALDDMISTLKK(10)	Cross-Linked	DSS_heavy	3202.88	null	1	2.67329e-06	0.032702	10.2102	hCCT_gamma(506)-hCCT_gamma(137)/	Intra-Protein	18	1	17	11	1	1
412	M2_151105044652.3923.3923.5 File:"M2_151105044652.raw", NativeID:"controllerType=0 controllerNumber=1 scan=3923"	5	3264.59	VHKECCHGDLLECADDR(3)-ALKAWSVAR(3)	Cross-Linked	DSS_heavy	3264.61	Carbamidomethyl[C](5);Carbamidomethyl[C](6);Carbamidomethyl[C](13)	1	2.6926e-06	-0.024786	-7.59233	gi|CON_IPI00708398.1|SWISS-PROT:P02769 (266)-gi|CON_IPI00708398.1|SWISS-PROT:P02769 (235)/	Intra-Protein	11	1	16.5	9.5	1	1
413	M2_151105044652.12078.12078.4 File:"M2_151105044652.raw", NativeID:"controllerType=0 controllerNumber=1 scan=12078"	4	3155.8	DALSDLALHFLNKMK(13)-AYILNLVKQIK(8)	Cross-Linked	DSS	3155.79	null	1	2.72456e-06	0.010009	3.17163	hCCT_delta(319)-hCCT_delta(288)/	Intra-Protein	11	1	26.5	15.5	1	1
414	M83.10795.10795.4 File:"M83.raw", NativeID:"controllerType=0 controllerNumber=1 scan=10795"	4	3526.97	MVVDAVMMLDDLLQLKMIGIK(16)-VPEEDLKR(7)	Cross-Linked	DSS_heavy	3526.94	Oxidation[M](1)	1	2.74507e-06	0.026239	7.43959	hCCT_eta(193)-hCCT_eta(320)/	Intra-Protein	17	1	36	8	1	1
415	M2.5888.5888.4 File:"M2.raw", NativeID:"controllerType=0 controllerNumber=1 scan=5888"	4	3402.74	TSNFSLMTELSIKSGNPGESSR(13)-TKIPAHTR(2)	Cross-Linked	DSS	3402.73	null	1	2.78294e-06	0.005903	1.73478	hmLST8(303)-hmLST8(257)/	Intra-Protein	10	1	32	10	1	1
416	M2.5843.5843.5 File:"M2.raw", NativeID:"controllerType=0 controllerNumber=1 scan=5843"	5	3414.83	TSNFSLMTELSIKSGNPGESSR(13)-TKIPAHTR(2)	Cross-Linked	DSS_heavy	3414.81	null	1	2.78433e-06	0.020037	5.86768	hmLST8(303)-hmLST8(257)/	Intra-Protein	10	1	32	11	1	1
417	20140313_mLST8CCT_E_HCD.2337.2337.4 File:"20140313_mLST8CCT_E_HCD.raw", NativeID:"controllerType=0 controllerNumber=1 scan=2337"	4	2574.43	LLEKCAMTALSSK(4)-KADKVEQR(1)	Cross-Linked	DSS_heavy	2574.44	Carbamidomethyl[C](5)	1	2.89246e-06	-0.005171	-2.00859	hCCT_eta(157)-hCCT_eta(145)/	Intra-Protein	7	1	16	11	1	1
418	M83_141224001703.2072.2072.4 File:"M83_141224001703.raw", NativeID:"controllerType=0 controllerNumber=1 scan=2072"	4	1898.11	LEDTKLIK(5)-VEGKVGGR(4)	Cross-Linked	DSS	1898.1	null	1	2.91803e-06	0.011832	6.23362	hCCT_epsilon(223)-hCCT_epsilon(214)/	Intra-Protein	18	1	16	14	1	1
419	M2.9146.9146.4 File:"M2.raw", NativeID:"controllerType=0 controllerNumber=1 scan=9146"	4	4455.25	SQMESMLISGYALNCVVGSQGMPKR(24)-ICDDELILIKNTK(10)	Cross-Linked	DSS	4455.21	Carbamidomethyl[C](15);Carbamidomethyl[C](30)	1	2.92562e-06	0.043726	9.81458	hCCT_alpha(227)-hCCT_alpha(365)/	Intra-Protein	10	1	19.5	15.5	1	1
420	TAM3.7320.7320.6 File:"TAM3.raw", NativeID:"controllerType=0 controllerNumber=1 scan=7320"	6	3890.08	ALEKGIEILTDMSRPVELSDR(4)-HAQGEKTAGINVR(6)	Cross-Linked	DSS	3890.04	null	1	2.92914e-06	0.038188	9.81686	hCCT_delta(143)-hCCT_delta(489)/	Intra-Protein	32	1	24.5	18.5	1	1
421	MP2B.4893.4893.5 File:"MP2B.raw", NativeID:"controllerType=0 controllerNumber=1 scan=4893"	5	3402.74	TSNFSLMTELSIKSGNPGESSR(13)-TKIPAHTR(2)	Cross-Linked	DSS	3402.73	null	1	2.96598e-06	0.013458	3.95506	hmLST8(303)-hmLST8(257)/	Intra-Protein	22	1	28	10	1	1
422	TAM1.5530.5530.6 File:"TAM1.raw", NativeID:"controllerType=0 controllerNumber=1 scan=5530"	6	3902.11	ALEKGIEILTDMSRPVELSDR(4)-HAQGEKTAGINVR(6)	Cross-Linked	DSS_heavy	3902.12	null	1	3.0747e-06	-0.005648	-1.44742	hCCT_delta(143)-hCCT_delta(489)/	Intra-Protein	30	1	11.5	11.5	1	1
423	TAM3.10639.10639.5 File:"TAM3.raw", NativeID:"controllerType=0 controllerNumber=1 scan=10639"	5	3793.99	KQDEPIDLFMIEIMEMKHK(17)-HTLTQIKDAVR(7)	Cross-Linked	DSS	3793.97	null	1	3.10188e-06	0.020021	5.27706	hCCT_zeta(197)-hCCT_zeta(388)/	Intra-Protein	32	1	42	16	1	1
424	M2_151105044652.11410.11410.4 File:"M2_151105044652.raw", NativeID:"controllerType=0 controllerNumber=1 scan=11410"	4	3202.88	LQTYKTAVETAVLLLR(5)-ALDDMISTLKK(10)	Cross-Linked	DSS_heavy	3202.88	null	1	3.27595e-06	0.00609	1.90142	hCCT_gamma(506)-hCCT_gamma(137)/	Intra-Protein	11	1	19	15	1	1
425	M83.3260.3260.5 File:"M83.raw", NativeID:"controllerType=0 controllerNumber=1 scan=3260"	5	2396.43	KIHPQTIIAGWR(1)-DKPAQIR(2)	Cross-Linked	DSS_heavy	2396.43	null	1	3.35049e-06	0.002673	1.11541	hCCT_beta(120)-hCCT_delta(29)/	Inter-Protein	17	1	24.5	6.5	1	1
426	TAM3.7537.7537.4 File:"TAM3.raw", NativeID:"controllerType=0 controllerNumber=1 scan=7537"	4	3983.99	EMNPALGIDCLHKGTNDMK(13)-DTEPLIQTAKTTLGSK(10)	Cross-Linked	DSS	3983.98	Carbamidomethyl[C](10)	1	3.35787e-06	0.015033	3.77337	hCCT_epsilon(496)-hCCT_epsilon(170)/	Intra-Protein	32	1	11.5	12.5	1	1
427	20140313_mLST8CCT_E_HCD.6863.6863.3 File:"20140313_mLST8CCT_E_HCD.raw", NativeID:"controllerType=0 controllerNumber=1 scan=6863"	3	3984.03	EMNPALGIDCLHKGTNDMK(13)-DTEPLIQTAKTTLGSK(10)	Cross-Linked	DSS	3983.98	Carbamidomethyl[C](10)	1	3.45771e-06	0.052095	13.0761	hCCT_epsilon(496)-hCCT_epsilon(170)/	Intra-Protein	7	1	12.5	11.5	1	1
428	TAM3.5757.5757.5 File:"TAM3.raw", NativeID:"controllerType=0 controllerNumber=1 scan=5757"	5	3624.95	RIENAKILIANTGMDTDK(6)-ILKHGINCFINR(3)	Cross-Linked	DSS	3624.93	Carbamidomethyl[C](29)	1	3.46533e-06	0.019871	5.48175	hCCT_beta(236)-hCCT_beta(284)/	Intra-Protein	32	1	22	12	1	1
429	20140313_mLST8CCT_E_HCD.6602.6602.4 File:"20140313_mLST8CCT_E_HCD.raw", NativeID:"controllerType=0 controllerNumber=1 scan=6602"	4	3239.75	VEKIPGGIIEDSCVLR(3)-GASKEILSEVER(4)	Cross-Linked	DSS	3239.72	Carbamidomethyl[C](13)	1	3.46775e-06	0.027467	8.4782	hCCT_gamma(202)-hCCT_gamma(380)/	Intra-Protein	7	1	20.5	11.5	1	1
430	TAM3.7353.7353.6 File:"TAM3.raw", NativeID:"controllerType=0 controllerNumber=1 scan=7353"	6	3890.07	ALEKGIEILTDMSRPVELSDR(4)-HAQGEKTAGINVR(6)	Cross-Linked	DSS	3890.04	null	1	3.47643e-06	0.03123	8.02819	hCCT_delta(143)-hCCT_delta(489)/	Intra-Protein	32	1	20.5	13.5	1	1
431	M83_141224001703.9499.9499.4 File:"M83_141224001703.raw", NativeID:"controllerType=0 controllerNumber=1 scan=9499"	4	3190.82	LQTYKTAVETAVLLLR(5)-ALDDMISTLKK(10)	Cross-Linked	DSS	3190.8	null	1	3.50331e-06	0.015258	4.78187	hCCT_gamma(506)-hCCT_gamma(137)/	Intra-Protein	18	1	18	19	1	1
432	TAM3.5340.5340.5 File:"TAM3.raw", NativeID:"controllerType=0 controllerNumber=1 scan=5340"	5	3918.15	ALEKGIEILTDMSRPVELSDR(4)-HAQGEKTAGINVR(6)	Cross-Linked	DSS_heavy	3918.11	Oxidation[M](12)	1	3.51243e-06	0.036378	9.28457	hCCT_delta(143)-hCCT_delta(489)/	Intra-Protein	32	1	30.5	14.5	1	1
433	TAM3.5714.5714.5 File:"TAM3.raw", NativeID:"controllerType=0 controllerNumber=1 scan=5714"	5	3637.05	RIENAKILIANTGMDTDK(6)-ILKHGINCFINR(3)	Cross-Linked	DSS_heavy	3637.01	Carbamidomethyl[C](29)	1	3.51559e-06	0.03408	9.37033	hCCT_beta(236)-hCCT_beta(284)/	Intra-Protein	32	1	22	12	1	1
434	M2_151105044652.5881.5881.4 File:"M2_151105044652.raw", NativeID:"controllerType=0 controllerNumber=1 scan=5881"	4	3414.81	TSNFSLMTELSIKSGNPGESSR(13)-TKIPAHTR(2)	Cross-Linked	DSS_heavy	3414.81	null	1	3.59271e-06	0.005769	1.68941	hmLST8(303)-hmLST8(257)/	Intra-Protein	11	1	30	10	1	1
435	M2_151105044652.8125.8125.5 File:"M2_151105044652.raw", NativeID:"controllerType=0 controllerNumber=1 scan=8125"	5	3569.02	LFTFHADICTLPDTEKQIK(16)-KQTALVELLK(1)	Cross-Linked	DSS_heavy	3569.01	Carbamidomethyl[C](9)	1	3.63572e-06	0.008173	2.28999	gi|CON_IPI00708398.1|SWISS-PROT:P02769 (544)-gi|CON_IPI00708398.1|SWISS-PROT:P02769 (548)/	Intra-Protein	11	1	24	8	1	1
436	2M8_150505114736.9195.9195.3 File:"2M8_150505114736.raw", NativeID:"controllerType=0 controllerNumber=1 scan=9195"	3	3190.81	LQTYKTAVETAVLLLR(5)-ALDDMISTLKK(10)	Cross-Linked	DSS	3190.8	null	1	3.66859e-06	0.012525	3.92535	hCCT_gamma(506)-hCCT_gamma(137)/	Intra-Protein	4	1	21	21	1	1
437	20140313_mLST8CCT_E_HCD.2330.2330.5 File:"20140313_mLST8CCT_E_HCD.raw", NativeID:"controllerType=0 controllerNumber=1 scan=2330"	5	2574.44	LLEKCAMTALSSK(4)-KADKVEQR(1)	Cross-Linked	DSS_heavy	2574.44	Carbamidomethyl[C](5)	1	3.71176e-06	0.000125	0.048554	hCCT_eta(157)-hCCT_eta(145)/	Intra-Protein	7	1	20	11	1	1
438	20140313_mLST8CCT_E_HCD.5604.5604.4 File:"20140313_mLST8CCT_E_HCD.raw", NativeID:"controllerType=0 controllerNumber=1 scan=5604"	4	2958.62	AVDDGVNTFKVLTR(10)-LCKTVGATALPR(3)	Cross-Linked	DSS	2958.61	Carbamidomethyl[C](19)	1	3.78485e-06	0.016939	5.72533	hCCT_theta(400)-hCCT_theta(326)/	Intra-Protein	7	1	16.5	10.5	1	1
439	20140313_mLST8CCT_E_HCD.4887.4887.4 File:"20140313_mLST8CCT_E_HCD.raw", NativeID:"controllerType=0 controllerNumber=1 scan=4887"	4	2565.34	FSNISAAKAVADAIR(8)-GKGAYQDR(2)	Cross-Linked	DSS	2565.34	null	1	3.90519e-06	-0.004309	-1.6797	hCCT_delta(42)-hCCT_delta(21)/	Intra-Protein	7	1	22.5	12.5	1	1
440	20140313_mLST8CCT_E_HCD.10417.10417.4 File:"20140313_mLST8CCT_E_HCD.raw", NativeID:"controllerType=0 controllerNumber=1 scan=10417"	4	3532.89	WSSLACNIALDAVKMVQFEENGR(14)-KEIDIK(1)	Cross-Linked	DSS_heavy	3532.86	Carbamidomethyl[C](6)	1	3.94799e-06	0.030244	8.56078	hCCT_gamma(180)-hCCT_gamma(190)/	Intra-Protein	7	1	43	6	1	1
441	2M8.7476.7476.4 File:"2M8.raw", NativeID:"controllerType=0 controllerNumber=1 scan=7476"	4	3611.92	IAVYSCPFDGMITETKGTVLIK(16)-LNSKWDLR(4)	Cross-Linked	DSS	3611.89	Carbamidomethyl[C](6)	1	3.94918e-06	0.033335	9.22925	hCCT_theta(254)-hCCT_theta(318)/	Intra-Protein	3	1	24	8	1	1
442	MP2B_151101105419.4714.4714.5 File:"MP2B_151101105419.raw", NativeID:"controllerType=0 controllerNumber=1 scan=4714"	5	3038.61	TPGKEAVAMESYAK(4)-KIHPQTIIAGWR(1)	Cross-Linked	DSS	3038.61	null	1	4.00886e-06	0.002196	0.722698	hCCT_beta(431)-hCCT_beta(120)/	Intra-Protein	23	1	18	25	1	1
443	20140313_mLST8CCT_E_HCD.1421.1421.4 File:"20140313_mLST8CCT_E_HCD.raw", NativeID:"controllerType=0 controllerNumber=1 scan=1421"	4	2066.12	IDDIVSGHKK(9)-KGDDQSR(1)	Cross-Linked	DSS_heavy	2066.13	null	1	4.0605e-06	-0.002095	-1.01398	hCCT_gamma(526)-hCCT_gamma(528)/	Intra-Protein	7	1	21	7	1	1
444	20140313_mLST8CCT_E_HCD.6523.6523.4 File:"20140313_mLST8CCT_E_HCD.raw", NativeID:"controllerType=0 controllerNumber=1 scan=6523"	4	3251.81	VEKIPGGIIEDSCVLR(3)-GASKEILSEVER(4)	Cross-Linked	DSS_heavy	3251.79	Carbamidomethyl[C](13)	1	4.12971e-06	0.016834	5.17683	hCCT_gamma(202)-hCCT_gamma(380)/	Intra-Protein	7	1	18.5	13.5	1	1
445	20140313_mLST8CCT_E_HCD.9943.9943.5 File:"20140313_mLST8CCT_E_HCD.raw", NativeID:"controllerType=0 controllerNumber=1 scan=9943"	5	4086.15	VHTVEDYQAIVDAEWNILYDKLEK(21)-AEKDNAEIR(3)	Cross-Linked	DSS_heavy	4086.11	null	1	4.3159e-06	0.040961	10.0244	hCCT_eta(277)-hCCT_eta(250)/	Intra-Protein	7	1	28	9	1	1
446	M82_141223201512.6573.6573.5 File:"M82_141223201512.raw", NativeID:"controllerType=0 controllerNumber=1 scan=6573"	5	3450.84	LGSCKLIEEVMIGEDK(5)-LKGSGNLEAIHIIK(2)	Cross-Linked	DSS	3450.86	Carbamidomethyl[C](4)	1	4.3319e-06	-0.022468	-6.51084	hCCT_beta(347)-hCCT_beta(191)/	Intra-Protein	16	1	16.5	20.5	1	1
447	TAM3.12084.12084.4 File:"TAM3.raw", NativeID:"controllerType=0 controllerNumber=1 scan=12084"	4	4772.63	VVSQYSSLLSPMSVNAVMKVIDPATATSVDLR(19)-LLKITGCASPGK(3)	Cross-Linked	DSS_heavy	4772.6	Carbamidomethyl[C](42)	1	4.43357e-06	0.028705	6.01454	hCCT_delta(193)-hCCT_delta(375)/	Intra-Protein	32	1	23	11	1	1
448	MP2B.4554.4554.4 File:"MP2B.raw", NativeID:"controllerType=0 controllerNumber=1 scan=4554"	4	2629.43	GKATISNDGATILK(2)-GMDKLIVDGR(4)	Cross-Linked	DSS	2629.42	null	1	4.60345e-06	0.00874	3.32392	hCCT_eta(55)-hCCT_eta(47)/	Intra-Protein	22	1	17	13	1	1
449	TAM2.5910.5910.5 File:"TAM2.raw", NativeID:"controllerType=0 controllerNumber=1 scan=5910"	5	3902.1	ALEKGIEILTDMSRPVELSDR(4)-HAQGEKTAGINVR(6)	Cross-Linked	DSS_heavy	3902.12	null	1	4.61082e-06	-0.018208	-4.66618	hCCT_delta(143)-hCCT_delta(489)/	Intra-Protein	31	1	17.5	14.5	1	1
450	TAM3.4507.4507.5 File:"TAM3.raw", NativeID:"controllerType=0 controllerNumber=1 scan=4507"	5	2833.57	GVMINKDVTHPR(6)-GASKEILSEVER(4)	Cross-Linked	DSS_heavy	2833.56	null	1	4.61543e-06	0.007839	2.76648	hCCT_gamma(221)-hCCT_gamma(380)/	Intra-Protein	32	1	16.5	15.5	1	1
451	M83.1806.1806.4 File:"M83.raw", NativeID:"controllerType=0 controllerNumber=1 scan=1806"	4	1870.07	EIAVTVKK(7)-ADKVEQR(3)	Cross-Linked	DSS	1870.06	null	1	4.65763e-06	0.004678	2.50152	hCCT_eta(144)-hCCT_eta(148)/	Intra-Protein	17	1	14	11	1	1
452	M2_151105044652.5381.5381.5 File:"M2_151105044652.raw", NativeID:"controllerType=0 controllerNumber=1 scan=5381"	5	2991.64	HEKEDGAISTIVLR(3)-LCKTVGATALPR(3)	Cross-Linked	DSS	2991.63	Carbamidomethyl[C](19)	1	4.68472e-06	0.015605	5.21622	hCCT_theta(367)-hCCT_theta(326)/	Intra-Protein	11	1	16.5	12.5	1	1
453	TAM3.10794.10794.5 File:"TAM3.raw", NativeID:"controllerType=0 controllerNumber=1 scan=10794"	5	4065.43	QVKPYVEEGLHPQIIIR(3)-QQLLIGAYAKALEIIPR(10)	Cross-Linked	DSS_heavy	4065.4	null	1	4.69222e-06	0.023175	5.70054	hCCT_eta(109)-hCCT_eta(440)/	Intra-Protein	32	1	19.5	17.5	1	1
454	TAM3.7813.7813.5 File:"TAM3.raw", NativeID:"controllerType=0 controllerNumber=1 scan=7813"	5	3399.84	IAILTCPFEPPKPKTK(14)-EKFEEMIQQIK(2)	Cross-Linked	DSS	3399.83	Carbamidomethyl[C](6)	1	4.76599e-06	0.005776	1.69891	hCCT_epsilon(261)-hCCT_epsilon(284)/	Intra-Protein	32	1	16.5	14.5	1	1
455	2M8.3042.3042.4 File:"2M8.raw", NativeID:"controllerType=0 controllerNumber=1 scan=3042"	4	2593.45	HKSETDTSLIR(2)-SVTLLIKGPNK(7)	Cross-Linked	DSS	2593.46	null	1	4.84771e-06	-0.003768	-1.45289	hCCT_zeta(199)-hCCT_zeta(377)/	Intra-Protein	3	1	12.5	18.5	1	1
456	M83.4677.4677.4 File:"M83.raw", NativeID:"controllerType=0 controllerNumber=1 scan=4677"	4	2881.64	LLEKCAMTALSSK(4)-LISQQKAFFAK(6)	Cross-Linked	DSS_heavy	2881.63	Carbamidomethyl[C](5)	1	4.99334e-06	0.008502	2.95041	hCCT_eta(157)-hCCT_eta(172)/	Intra-Protein	17	1	13	11	1	1
457	TAM3.7571.7571.4 File:"TAM3.raw", NativeID:"controllerType=0 controllerNumber=1 scan=7571"	4	3996.08	EMNPALGIDCLHKGTNDMK(13)-DTEPLIQTAKTTLGSK(10)	Cross-Linked	DSS_heavy	3996.05	Carbamidomethyl[C](10)	1	5.1681e-06	0.031988	8.0049	hCCT_epsilon(496)-hCCT_epsilon(170)/	Intra-Protein	32	1	13.5	12.5	1	1
458	2M8.10551.10551.4 File:"2M8.raw", NativeID:"controllerType=0 controllerNumber=1 scan=10551"	4	3167.89	DALSDLALHFLNKMK(13)-AYILNLVKQIK(8)	Cross-Linked	DSS_heavy	3167.86	null	1	5.2143e-06	0.027697	8.74311	hCCT_delta(319)-hCCT_delta(288)/	Intra-Protein	3	1	22	16	1	1
459	M2_151105044652.4021.4021.6 File:"M2_151105044652.raw", NativeID:"controllerType=0 controllerNumber=1 scan=4021"	6	2748.45	RDTHKSEIAHR(5)-FKDLGEEHFK(2)	Cross-Linked	DSS_heavy	2748.46	null	1	5.21639e-06	-0.013731	-4.99589	gi|CON_IPI00708398.1|SWISS-PROT:P02769 (28)-gi|CON_IPI00708398.1|SWISS-PROT:P02769 (36)/	Intra-Protein	11	1	11	14	1	1
460	M2.4626.4626.5 File:"M2.raw", NativeID:"controllerType=0 controllerNumber=1 scan=4626"	5	2623.53	LCKTVGATALPR(3)-LNSKWDLRR(4)	Cross-Linked	DSS_heavy	2623.53	Carbamidomethyl[C](2)	1	5.43905e-06	0.00603	2.29843	hCCT_theta(326)-hCCT_theta(318)/	Intra-Protein	10	1	19.5	9.5	1	1
461	20140313_mLST8CCT_E_HCD.1795.1795.4 File:"20140313_mLST8CCT_E_HCD.raw", NativeID:"controllerType=0 controllerNumber=1 scan=1795"	4	1945.08	RKVCGDSDK(2)-KIIELK(1)	Cross-Linked	DSS	1945.08	Carbamidomethyl[C](4)	1	5.4445e-06	0.003229	1.66009	hCCT_zeta(280)-hCCT_zeta(273)/	Intra-Protein	7	1	20.5	12.5	1	1
462	MP2B.6713.6713.4 File:"MP2B.raw", NativeID:"controllerType=0 controllerNumber=1 scan=6713"	4	3032.66	NIGVDNPAAKVLVDMSR(10)-VDNIIKAAPR(6)	Cross-Linked	DSS	3032.66	null	1	5.54505e-06	0.008969	2.95747	hCCT_beta(82)-hCCT_beta(522)/	Intra-Protein	22	1	18.5	14.5	1	1
463	M83_141224001703.4359.4359.5 File:"M83_141224001703.raw", NativeID:"controllerType=0 controllerNumber=1 scan=4359"	5	3410.84	IAILTCPFEPPKPKTK(14)-HKLDVTSVEDYK(2)	Cross-Linked	DSS	3410.83	Carbamidomethyl[C](6)	1	5.59798e-06	0.012752	3.73868	hCCT_epsilon(261)-hCCT_epsilon(265)/	Intra-Protein	18	1	21.5	10.5	1	1
464	M83.3304.3304.5 File:"M83.raw", NativeID:"controllerType=0 controllerNumber=1 scan=3304"	5	2396.43	KIHPQTIIAGWR(1)-DKPAQIR(2)	Cross-Linked	DSS_heavy	2396.43	null	1	5.6548e-06	-0.001904	-0.794515	hCCT_beta(120)-hCCT_delta(29)/	Inter-Protein	17	1	17.5	5.5	1	1
465	TAM3.12520.12520.4 File:"TAM3.raw", NativeID:"controllerType=0 controllerNumber=1 scan=12520"	4	3684.9	KQDEPIDLFMIEIMEMK(1)-FTFIEKCNNPR(6)	Cross-Linked	DSS_heavy	3684.86	Carbamidomethyl[C](27)	1	5.7351e-06	0.042104	11.4262	hCCT_zeta(181)-hCCT_zeta(365)/	Intra-Protein	32	1	12	9	1	1
466	2M8.9639.9639.4 File:"2M8.raw", NativeID:"controllerType=0 controllerNumber=1 scan=9639"	4	3190.82	LQTYKTAVETAVLLLR(5)-ALDDMISTLKK(10)	Cross-Linked	DSS	3190.8	null	1	5.84686e-06	0.016967	5.31747	hCCT_gamma(506)-hCCT_gamma(137)/	Intra-Protein	3	1	17	19	1	1
467	1M8.2216.2216.5 File:"1M8.raw", NativeID:"controllerType=0 controllerNumber=1 scan=2216"	5	2562.36	LLEKCAMTALSSK(4)-KADKVEQR(1)	Cross-Linked	DSS	2562.36	Carbamidomethyl[C](5)	1	6.03819e-06	-0.004318	-1.68516	hCCT_eta(157)-hCCT_eta(145)/	Intra-Protein	1	1	10	13	1	1
468	TAM3.13029.13029.3 File:"TAM3.raw", NativeID:"controllerType=0 controllerNumber=1 scan=13029"	3	3155.84	DALSDLALHFLNKMK(13)-AYILNLVKQIK(8)	Cross-Linked	DSS	3155.79	null	1	6.28399e-06	0.051099	16.1921	hCCT_delta(319)-hCCT_delta(288)/	Intra-Protein	32	1	10.5	6.5	1	1
469	20140313_mLST8CCT_E_HCD.7543.7543.3 File:"20140313_mLST8CCT_E_HCD.raw", NativeID:"controllerType=0 controllerNumber=1 scan=7543"	3	3669.98	KLGGTIDDCELVEGLVLTQK(1)-GSNKLVIEEAER(4)	Cross-Linked	DSS	3669.93	Carbamidomethyl[C](9)	1	6.33509e-06	0.051667	14.0785	hCCT_delta(213)-hCCT_delta(395)/	Intra-Protein	7	1	24	12	1	1
470	2M8.4743.4743.4 File:"2M8.raw", NativeID:"controllerType=0 controllerNumber=1 scan=4743"	4	2970.69	AVDDGVNTFKVLTR(10)-LCKTVGATALPR(3)	Cross-Linked	DSS_heavy	2970.68	Carbamidomethyl[C](19)	1	6.37322e-06	0.010457	3.52007	hCCT_theta(400)-hCCT_theta(326)/	Intra-Protein	3	1	19.5	10.5	1	1
471	M83_141224001703.2549.2549.5 File:"M83_141224001703.raw", NativeID:"controllerType=0 controllerNumber=1 scan=2549"	5	2451.32	LWCVETGEIKR(10)-TKIPAHTR(2)	Cross-Linked	DSS	2451.32	Carbamidomethyl[C](3)	1	6.40388e-06	0.002304	0.939903	hmLST8(347)-hmLST8(257)/hmLST8his(13)-hmLST8(257)/	Intra-Protein	18	1	16.5	10.5	1	1
472	TAM3.13026.13026.4 File:"TAM3.raw", NativeID:"controllerType=0 controllerNumber=1 scan=13026"	4	3155.82	DALSDLALHFLNKMK(13)-AYILNLVKQIK(8)	Cross-Linked	DSS	3155.79	null	1	6.40901e-06	0.03247	10.289	hCCT_delta(319)-hCCT_delta(288)/	Intra-Protein	32	1	20.5	14.5	1	1
473	20140313_mLST8CCT_E_HCD.4378.4378.4 File:"20140313_mLST8CCT_E_HCD.raw", NativeID:"controllerType=0 controllerNumber=1 scan=4378"	4	2991.63	HEKEDGAISTIVLR(3)-LCKTVGATALPR(3)	Cross-Linked	DSS	2991.63	Carbamidomethyl[C](19)	1	6.41414e-06	0.004266	1.42598	hCCT_theta(367)-hCCT_theta(326)/	Intra-Protein	7	1	15.5	13.5	1	1
474	M2_151105044652.8896.8896.5 File:"M2_151105044652.raw", NativeID:"controllerType=0 controllerNumber=1 scan=8896"	5	3466.9	MVINHLEKLFVTNDAATILR(8)-LNSKWDLR(4)	Cross-Linked	DSS	3466.89	null	1	6.4786e-06	0.00814	2.34793	hCCT_theta(62)-hCCT_theta(318)/	Intra-Protein	11	1	31	9	1	1
475	M2_151105044652.6049.6049.6 File:"M2_151105044652.raw", NativeID:"controllerType=0 controllerNumber=1 scan=6049"	6	4489.14	LAKEYEATLEECCAKDDPHACYSTVFDK(3)-ALKAWSVAR(3)	Cross-Linked	DSS	4489.11	Carbamidomethyl[C](12);Carbamidomethyl[C](13);Carbamidomethyl[C](21)	1	6.52737e-06	0.021056	4.69046	gi|CON_IPI00708398.1|SWISS-PROT:P02769 (374)-gi|CON_IPI00708398.1|SWISS-PROT:P02769 (235)/	Intra-Protein	11	1	23	9	1	1
476	TAM3.10563.10563.5 File:"TAM3.raw", NativeID:"controllerType=0 controllerNumber=1 scan=10563"	5	5587.94	VVYGGGAAEISCALAVSQEADKCPTLEQYAMR(22)-VAIEHLDKISDSVLVDIK(8)	Cross-Linked	DSS_heavy	5587.88	Carbamidomethyl[C](12);Carbamidomethyl[C](23)	1	6.54633e-06	0.06822	12.2086	hCCT_epsilon(439)-hCCT_epsilon(150)/	Intra-Protein	32	1	28	18	1	1
477	MP2B.2961.2961.4 File:"MP2B.raw", NativeID:"controllerType=0 controllerNumber=1 scan=2961"	4	2558.4	ADDGRPFPQVIKSK(12)-KDGADFAK(1)	Cross-Linked	DSS_heavy	2558.4	null	1	6.54698e-06	0.002834	1.10772	gi|CON_ALDOA_RABIT|SWISS-PROT:P00883 (99)-gi|CON_ALDOA_RABIT|SWISS-PROT:P00883 (140)/gi|CON_ALDOA_RABIT|SWISS-PROT:P00883 (99)-gi|CON_ALDOA_RABIT|SWISS-PROT:P00883 (140)/gi|CON_ALDOA_RABIT|SWISS-PROT:P00883 (99)-gi|CON_ALDOA_RABIT|SWISS-PROT:P00883 (140)/gi|CON_ALDOA_RABIT|SWISS-PROT:P00883 (99)-gi|CON_ALDOA_RABIT|SWISS-PROT:P00883 (140)/	Intra-Protein	22	1	28.5	10.5	1	1
478	M2.5270.5270.4 File:"M2.raw", NativeID:"controllerType=0 controllerNumber=1 scan=5270"	4	3054.71	GILAADESTGSIAKR(14)-ALQASALKAWGGKK(8)	Cross-Linked	DSS	3054.69	null	1	6.55353e-06	0.01906	6.23958	gi|CON_ALDOA_RABIT|SWISS-PROT:P00883 (42)-gi|CON_ALDOA_RABIT|SWISS-PROT:P00883 (312)/gi|CON_ALDOA_RABIT|SWISS-PROT:P00883 (42)-gi|CON_ALDOA_RABIT|SWISS-PROT:P00883 (312)/gi|CON_ALDOA_RABIT|SWISS-PROT:P00883 (42)-gi|CON_ALDOA_RABIT|SWISS-PROT:P00883 (312)/gi|CON_ALDOA_RABIT|SWISS-PROT:P00883 (42)-gi|CON_ALDOA_RABIT|SWISS-PROT:P00883 (312)/	Intra-Protein	10	1	23	14	1	1
479	20140313_mLST8CCT_E_HCD.2049.2049.3 File:"20140313_mLST8CCT_E_HCD.raw", NativeID:"controllerType=0 controllerNumber=1 scan=2049"	3	2129.19	TSLGPKGMDK(6)-LACKEAVR(4)	Cross-Linked	DSS_heavy	2129.18	Carbamidomethyl[C](16)	1	6.74367e-06	0.001153	0.541522	hCCT_delta(55)-hCCT_alpha(126)/	Inter-Protein	7	1	18.5	14.5	1	1
480	TAM3.10245.10245.4 File:"TAM3.raw", NativeID:"controllerType=0 controllerNumber=1 scan=10245"	4	4455.26	SQMESMLISGYALNCVVGSQGMPKR(24)-ICDDELILIKNTK(10)	Cross-Linked	DSS	4455.21	Carbamidomethyl[C](15);Carbamidomethyl[C](30)	1	6.81485e-06	0.052515	11.7873	hCCT_alpha(227)-hCCT_alpha(365)/	Intra-Protein	32	1	18.5	15.5	1	1
481	2M8.1889.1889.3 File:"2M8.raw", NativeID:"controllerType=0 controllerNumber=1 scan=1889"	3	2117.11	TSLGPKGMDK(6)-LACKEAVR(4)	Cross-Linked	DSS	2117.11	Carbamidomethyl[C](16)	1	6.81826e-06	-0.004266	-2.01501	hCCT_delta(55)-hCCT_alpha(126)/	Inter-Protein	3	1	19.5	15.5	1	1
482	TAM3.12524.12524.5 File:"TAM3.raw", NativeID:"controllerType=0 controllerNumber=1 scan=12524"	5	3670.22	LTSFIGAIAIGDLVKSTLGPK(15)-KIHPQTIIAGWR(1)	Cross-Linked	DSS_heavy	3670.18	null	1	6.97341e-06	0.032506	8.85678	hCCT_beta(40)-hCCT_beta(120)/	Intra-Protein	32	1	25.5	11.5	1	1
483	TAM3.5900.5900.5 File:"TAM3.raw", NativeID:"controllerType=0 controllerNumber=1 scan=5900"	5	4623.36	MYDLNSNNPNPIISYDGVNKNIASVGFHEDGR(20)-TKIPAHTR(2)	Cross-Linked	DSS_heavy	4623.34	null	1	7.07313e-06	0.015888	3.43647	hmLST8(128)-hmLST8(257)/	Intra-Protein	32	1	29.5	7.5	1	1
484	TAM3.5407.5407.5 File:"TAM3.raw", NativeID:"controllerType=0 controllerNumber=1 scan=5407"	5	3410.86	IAILTCPFEPPKPKTK(14)-HKLDVTSVEDYK(2)	Cross-Linked	DSS	3410.83	Carbamidomethyl[C](6)	1	7.20736e-06	0.028621	8.39122	hCCT_epsilon(261)-hCCT_epsilon(265)/	Intra-Protein	32	1	21.5	12.5	1	1
485	20140313_mLST8CCT_E_HCD.2005.2005.3 File:"20140313_mLST8CCT_E_HCD.raw", NativeID:"controllerType=0 controllerNumber=1 scan=2005"	3	1801.05	KVCGDSDK(1)-KIIELK(1)	Cross-Linked	DSS_heavy	1801.05	Carbamidomethyl[C](3)	1	7.28271e-06	-0.001442	-0.800643	hCCT_zeta(280)-hCCT_zeta(273)/	Intra-Protein	7	1	13.5	9.5	1	1
486	M83_141224001703.3020.3020.4 File:"M83_141224001703.raw", NativeID:"controllerType=0 controllerNumber=1 scan=3020"	4	2593.46	HKSETDTSLIR(2)-SVTLLIKGPNK(7)	Cross-Linked	DSS	2593.46	null	1	7.2849e-06	0.002091	0.80626	hCCT_zeta(199)-hCCT_zeta(377)/	Intra-Protein	18	1	12	20	1	1
487	M2.5189.5189.4 File:"M2.raw", NativeID:"controllerType=0 controllerNumber=1 scan=5189"	4	2965.59	LAKEYEATLEECCAK(3)-ALKAWSVAR(3)	Cross-Linked	DSS_heavy	2965.55	Carbamidomethyl[C](12);Carbamidomethyl[C](13)	1	7.62554e-06	0.031829	10.7329	gi|CON_IPI00708398.1|SWISS-PROT:P02769 (374)-gi|CON_IPI00708398.1|SWISS-PROT:P02769 (235)/	Intra-Protein	10	1	15	8	1	1
488	M83_141224001703.4715.4715.4 File:"M83_141224001703.raw", NativeID:"controllerType=0 controllerNumber=1 scan=4715"	4	2869.55	LLEKCAMTALSSK(4)-LISQQKAFFAK(6)	Cross-Linked	DSS	2869.56	Carbamidomethyl[C](5)	1	7.66453e-06	-0.006744	-2.35019	hCCT_eta(157)-hCCT_eta(172)/	Intra-Protein	18	1	18.5	10.5	1	1
489	2M8_150505114736.3728.3728.5 File:"2M8_150505114736.raw", NativeID:"controllerType=0 controllerNumber=1 scan=3728"	5	3038.62	TPGKEAVAMESYAK(4)-KIHPQTIIAGWR(1)	Cross-Linked	DSS	3038.61	null	1	7.66836e-06	0.007995	2.63114	hCCT_beta(431)-hCCT_beta(120)/	Intra-Protein	4	1	21	25	1	1
490	20140313_mLST8CCT_E_HCD.2805.2805.5 File:"20140313_mLST8CCT_E_HCD.raw", NativeID:"controllerType=0 controllerNumber=1 scan=2805"	5	2558.4	ADDGRPFPQVIKSK(12)-KDGADFAK(1)	Cross-Linked	DSS_heavy	2558.4	null	1	7.72763e-06	0.002394	0.935741	gi|CON_ALDOA_RABIT|SWISS-PROT:P00883 (99)-gi|CON_ALDOA_RABIT|SWISS-PROT:P00883 (140)/gi|CON_ALDOA_RABIT|SWISS-PROT:P00883 (99)-gi|CON_ALDOA_RABIT|SWISS-PROT:P00883 (140)/gi|CON_ALDOA_RABIT|SWISS-PROT:P00883 (99)-gi|CON_ALDOA_RABIT|SWISS-PROT:P00883 (140)/gi|CON_ALDOA_RABIT|SWISS-PROT:P00883 (99)-gi|CON_ALDOA_RABIT|SWISS-PROT:P00883 (140)/	Intra-Protein	7	1	20.5	7.5	1	1
491	TAM3.7092.7092.5 File:"TAM3.raw", NativeID:"controllerType=0 controllerNumber=1 scan=7092"	5	3900.14	GIHPTIISESFQKALEK(13)-QVKEMNPALGIDCLHK(3)	Cross-Linked	DSS_heavy	3900.11	Carbamidomethyl[C](33)	1	7.82875e-06	0.028625	7.33953	hCCT_delta(139)-hCCT_epsilon(483)/	Inter-Protein	32	1	20.5	18.5	1	1
492	TAM1.5647.5647.5 File:"TAM1.raw", NativeID:"controllerType=0 controllerNumber=1 scan=5647"	5	3890.08	ALEKGIEILTDMSRPVELSDR(4)-HAQGEKTAGINVR(6)	Cross-Linked	DSS	3890.04	null	1	7.88059e-06	0.036553	9.39655	hCCT_delta(143)-hCCT_delta(489)/	Intra-Protein	30	1	13.5	8.5	1	1
493	TAM3.10694.10694.5 File:"TAM3.raw", NativeID:"controllerType=0 controllerNumber=1 scan=10694"	5	4204.27	NVLLDPQLVPGGGASEMAVAHALTEKSK(26)-KALDDMISTLK(1)	Cross-Linked	DSS	4204.22	null	1	8.11085e-06	0.043247	10.2866	hCCT_gamma(424)-hCCT_gamma(127)/	Intra-Protein	32	1	33.5	8.5	1	1
494	20140313_mLST8CCT_E_HCDb.2009.2009.5 File:"20140313_mLST8CCT_E_HCDb.raw", NativeID:"controllerType=0 controllerNumber=1 scan=2009"	5	1945.08	KVCGDSDK(1)-KIIELKR(1)	Cross-Linked	DSS	1945.08	Carbamidomethyl[C](3)	1	8.16048e-06	-0.001545	-0.794312	hCCT_zeta(280)-hCCT_zeta(273)/	Intra-Protein	8	1	14	14	1	1
495	TAM3.7317.7317.5 File:"TAM3.raw", NativeID:"controllerType=0 controllerNumber=1 scan=7317"	5	3890.09	ALEKGIEILTDMSRPVELSDR(4)-HAQGEKTAGINVR(6)	Cross-Linked	DSS	3890.04	null	1	8.27056e-06	0.045708	11.75	hCCT_delta(143)-hCCT_delta(489)/	Intra-Protein	32	1	31	16	1	1
496	MP2B.6436.6436.4 File:"MP2B.raw", NativeID:"controllerType=0 controllerNumber=1 scan=6436"	4	2617.48	SLKFATEAAITILR(3)-LACKEAVR(4)	Cross-Linked	DSS	2617.47	Carbamidomethyl[C](20)	1	8.33116e-06	0.007391	2.82371	hCCT_alpha(515)-hCCT_alpha(126)/	Intra-Protein	22	1	19.5	10.5	1	1
497	M2.7260.7260.6 File:"M2.raw", NativeID:"controllerType=0 controllerNumber=1 scan=7260"	6	3902.16	ALEKGIEILTDMSRPVELSDR(4)-HAQGEKTAGINVR(6)	Cross-Linked	DSS_heavy	3902.12	null	1	8.62532e-06	0.045988	11.7854	hCCT_delta(143)-hCCT_delta(489)/	Intra-Protein	10	1	23.5	16.5	1	1
498	M83.3279.3279.5 File:"M83.raw", NativeID:"controllerType=0 controllerNumber=1 scan=3279"	5	2384.36	KIHPQTIIAGWR(1)-DKPAQIR(2)	Cross-Linked	DSS	2384.36	null	1	8.92005e-06	0.006775	2.84144	hCCT_beta(120)-hCCT_delta(29)/	Inter-Protein	17	1	28.5	5.5	1	1
499	TAM2.6061.6061.4 File:"TAM2.raw", NativeID:"controllerType=0 controllerNumber=1 scan=6061"	4	2629.57	SLKFATEAAITILR(3)-LACKEAVR(4)	Cross-Linked	DSS_heavy	2629.55	Carbamidomethyl[C](20)	1	8.97553e-06	0.017998	6.84452	hCCT_alpha(515)-hCCT_alpha(126)/	Intra-Protein	31	1	13.5	6.5	1	1
500	M2_151105044652.12080.12080.4 File:"M2_151105044652.raw", NativeID:"controllerType=0 controllerNumber=1 scan=12080"	4	3167.88	DALSDLALHFLNKMK(13)-AYILNLVKQIK(8)	Cross-Linked	DSS_heavy	3167.86	null	1	9.10116e-06	0.009874	3.11693	hCCT_delta(319)-hCCT_delta(288)/	Intra-Protein	11	1	13.5	13.5	1	1
501	20140313_mLST8CCT_E_HCD.1899.1899.3 File:"20140313_mLST8CCT_E_HCD.raw", NativeID:"controllerType=0 controllerNumber=1 scan=1899"	3	1798.1	LEDTKLIK(5)-KVEDAK(1)	Cross-Linked	DSS_heavy	1798.1	null	1	9.11117e-06	-0.001291	-0.717982	hCCT_epsilon(223)-hCCT_epsilon(242)/	Intra-Protein	7	1	13.5	8.5	1	1
502	2M8_150505114736.3603.3603.5 File:"2M8_150505114736.raw", NativeID:"controllerType=0 controllerNumber=1 scan=3603"	5	2653.53	KIHPQTIIAGWR(1)-VDNIIKAAPR(6)	Cross-Linked	DSS	2653.53	null	1	9.13124e-06	0.005058	1.90614	hCCT_beta(120)-hCCT_beta(522)/	Intra-Protein	4	1	19.5	15.5	1	1
503	TAM3.5117.5117.4 File:"TAM3.raw", NativeID:"controllerType=0 controllerNumber=1 scan=5117"	4	3529.86	FSPDSTLLATCSADQTCKIWR(18)-TKIPAHTR(2)	Cross-Linked	DSS_heavy	3529.83	Carbamidomethyl[C](11);Carbamidomethyl[C](17)	1	9.34369e-06	0.029426	8.33638	hmLST8(287)-hmLST8(257)/	Intra-Protein	32	1	23.5	7.5	1	1
504	M2_151105044652.11559.11559.4 File:"M2_151105044652.raw", NativeID:"controllerType=0 controllerNumber=1 scan=11559"	4	3190.82	LQTYKTAVETAVLLLR(5)-ALDDMISTLKK(10)	Cross-Linked	DSS	3190.8	null	1	9.34462e-06	0.018676	5.85308	hCCT_gamma(506)-hCCT_gamma(137)/	Intra-Protein	11	1	14	10	1	1
505	TAM3.5923.5923.5 File:"TAM3.raw", NativeID:"controllerType=0 controllerNumber=1 scan=5923"	5	4611.29	MYDLNSNNPNPIISYDGVNKNIASVGFHEDGR(20)-TKIPAHTR(2)	Cross-Linked	DSS	4611.27	null	1	9.50009e-06	0.0206	4.46732	hmLST8(128)-hmLST8(257)/	Intra-Protein	32	1	30.5	7.5	1	1
506	M2.6178.6178.6 File:"M2.raw", NativeID:"controllerType=0 controllerNumber=1 scan=6178"	6	4623.38	MYDLNSNNPNPIISYDGVNKNIASVGFHEDGR(20)-TKIPAHTR(2)	Cross-Linked	DSS_heavy	4623.34	null	1	9.63595e-06	0.031133	6.73387	hmLST8(128)-hmLST8(257)/	Intra-Protein	10	1	36.5	11.5	1	1
507	TAM3.7804.7804.4 File:"TAM3.raw", NativeID:"controllerType=0 controllerNumber=1 scan=7804"	4	3044.75	NIGVDNPAAKVLVDMSR(10)-VDNIIKAAPR(6)	Cross-Linked	DSS_heavy	3044.73	null	1	9.72501e-06	0.01567	5.14659	hCCT_beta(82)-hCCT_beta(522)/	Intra-Protein	32	1	21.5	11.5	1	1
508	M2.7667.7667.4 File:"M2.raw", NativeID:"controllerType=0 controllerNumber=1 scan=7667"	4	3044.76	NIGVDNPAAKVLVDMSR(10)-VDNIIKAAPR(6)	Cross-Linked	DSS_heavy	3044.73	null	1	1.00052e-05	0.030563	10.038	hCCT_beta(82)-hCCT_beta(522)/	Intra-Protein	10	1	17.5	11.5	1	1
509	TAM2.6651.6651.5 File:"TAM2.raw", NativeID:"controllerType=0 controllerNumber=1 scan=6651"	5	3961.04	RIENAKILIANTGMDTDK(6)-LGSCKLIEEVMIGEDK(5)	Cross-Linked	DSS	3961.03	Carbamidomethyl[C](25)	1	1.00152e-05	0.010969	2.76923	hCCT_beta(236)-hCCT_beta(347)/	Intra-Protein	31	1	16	13	1	1
510	M2.8043.8043.4 File:"M2.raw", NativeID:"controllerType=0 controllerNumber=1 scan=8043"	4	3669.96	KLGGTIDDCELVEGLVLTQK(1)-GSNKLVIEEAER(4)	Cross-Linked	DSS	3669.93	Carbamidomethyl[C](9)	1	1.01239e-05	0.038409	10.4659	hCCT_delta(213)-hCCT_delta(395)/	Intra-Protein	10	1	20	13	1	1
511	M2.9125.9125.4 File:"M2.raw", NativeID:"controllerType=0 controllerNumber=1 scan=9125"	4	4467.31	SQMESMLISGYALNCVVGSQGMPKR(24)-ICDDELILIKNTK(10)	Cross-Linked	DSS_heavy	4467.28	Carbamidomethyl[C](15);Carbamidomethyl[C](30)	1	1.02862e-05	0.029431	6.58812	hCCT_alpha(227)-hCCT_alpha(365)/	Intra-Protein	10	1	21.5	16.5	1	1
512	TAM1.5600.5600.6 File:"TAM1.raw", NativeID:"controllerType=0 controllerNumber=1 scan=5600"	6	3890.05	ALEKGIEILTDMSRPVELSDR(4)-HAQGEKTAGINVR(6)	Cross-Linked	DSS	3890.04	null	1	1.0315e-05	0.006328	1.62672	hCCT_delta(143)-hCCT_delta(489)/	Intra-Protein	30	1	17.5	12.5	1	1
513	M2_151105044652.8936.8936.5 File:"M2_151105044652.raw", NativeID:"controllerType=0 controllerNumber=1 scan=8936"	5	3754.95	AIADTGANVVVTGGKVADMALHYANK(15)-LNSKWDLR(4)	Cross-Linked	DSS	3754.96	null	1	1.03377e-05	-0.00428	-1.13983	hCCT_theta(296)-hCCT_theta(318)/	Intra-Protein	11	1	42.5	11.5	1	1
514	M2_151105044652.8931.8931.5 File:"M2_151105044652.raw", NativeID:"controllerType=0 controllerNumber=1 scan=8931"	5	3767.04	AIADTGANVVVTGGKVADMALHYANK(15)-LNSKWDLR(4)	Cross-Linked	DSS_heavy	3767.03	null	1	1.05255e-05	0.006267	1.66364	hCCT_theta(296)-hCCT_theta(318)/	Intra-Protein	11	1	40	10	1	1
515	TAM3.5909.5909.6 File:"TAM3.raw", NativeID:"controllerType=0 controllerNumber=1 scan=5909"	6	4611.3	MYDLNSNNPNPIISYDGVNKNIASVGFHEDGR(20)-TKIPAHTR(2)	Cross-Linked	DSS	4611.27	null	1	1.07575e-05	0.033221	7.20431	hmLST8(128)-hmLST8(257)/	Intra-Protein	32	1	27.5	11.5	1	1
516	M2.5546.5546.4 File:"M2.raw", NativeID:"controllerType=0 controllerNumber=1 scan=5546"	4	3517.8	FSPDSTLLATCSADQTCKIWR(18)-TKIPAHTR(2)	Cross-Linked	DSS	3517.76	Carbamidomethyl[C](11);Carbamidomethyl[C](17)	1	1.1211e-05	0.047383	13.4697	hmLST8(287)-hmLST8(257)/	Intra-Protein	10	1	24.5	9.5	1	1
517	2M8.9538.9538.4 File:"2M8.raw", NativeID:"controllerType=0 controllerNumber=1 scan=9538"	4	3202.91	LQTYKTAVETAVLLLR(5)-ALDDMISTLKK(10)	Cross-Linked	DSS_heavy	3202.88	null	1	1.14227e-05	0.031237	9.7528	hCCT_gamma(506)-hCCT_gamma(137)/	Intra-Protein	3	1	18	15	1	1
518	2M8.4666.4666.4 File:"2M8.raw", NativeID:"controllerType=0 controllerNumber=1 scan=4666"	4	2881.64	LLEKCAMTALSSK(4)-LISQQKAFFAK(6)	Cross-Linked	DSS_heavy	2881.63	Carbamidomethyl[C](5)	1	1.1622e-05	0.011676	4.05187	hCCT_eta(157)-hCCT_eta(172)/	Intra-Protein	3	1	17	14	1	1
519	20140313_mLST8CCT_E_HCD.4559.4559.3 File:"20140313_mLST8CCT_E_HCD.raw", NativeID:"controllerType=0 controllerNumber=1 scan=4559"	3	2576.44	EAVAMESYAKALR(10)-EAESLIAKK(8)	Cross-Linked	DSS_heavy	2576.44	null	1	1.17071e-05	0.004108	1.59445	hCCT_beta(441)-hCCT_beta(119)/	Intra-Protein	7	1	18.5	16.5	1	1
520	1M8.2202.2202.5 File:"1M8.raw", NativeID:"controllerType=0 controllerNumber=1 scan=2202"	5	2574.44	LLEKCAMTALSSK(4)-KADKVEQR(1)	Cross-Linked	DSS_heavy	2574.44	Carbamidomethyl[C](5)	1	1.20939e-05	0.002567	0.997111	hCCT_eta(157)-hCCT_eta(145)/	Intra-Protein	1	1	9	11	1	1
521	M2_151105044652.8841.8841.5 File:"M2_151105044652.raw", NativeID:"controllerType=0 controllerNumber=1 scan=8841"	5	3478.97	MVINHLEKLFVTNDAATILR(8)-LNSKWDLR(4)	Cross-Linked	DSS_heavy	3478.96	null	1	1.24385e-05	0.003733	1.07302	hCCT_theta(62)-hCCT_theta(318)/	Intra-Protein	11	1	31	8	1	1
522	20140313_mLST8CCT_E_HCD.11730.11730.3 File:"20140313_mLST8CCT_E_HCD.raw", NativeID:"controllerType=0 controllerNumber=1 scan=11730"	3	3155.84	DALSDLALHFLNKMK(13)-AYILNLVKQIK(8)	Cross-Linked	DSS	3155.79	null	1	1.26303e-05	0.048902	15.496	hCCT_delta(319)-hCCT_delta(288)/	Intra-Protein	7	1	25.5	15.5	1	1
523	M2.7278.7278.5 File:"M2.raw", NativeID:"controllerType=0 controllerNumber=1 scan=7278"	5	3902.16	ALEKGIEILTDMSRPVELSDR(4)-HAQGEKTAGINVR(6)	Cross-Linked	DSS_heavy	3902.12	null	1	1.28841e-05	0.036113	9.25471	hCCT_delta(143)-hCCT_delta(489)/	Intra-Protein	10	1	24.5	16.5	1	1
524	20140313_mLST8CCT_E_HCD.7042.7042.4 File:"20140313_mLST8CCT_E_HCD.raw", NativeID:"controllerType=0 controllerNumber=1 scan=7042"	4	3044.76	NIGVDNPAAKVLVDMSR(10)-VDNIIKAAPR(6)	Cross-Linked	DSS_heavy	3044.73	null	1	1.29125e-05	0.023971	7.87294	hCCT_beta(82)-hCCT_beta(522)/	Intra-Protein	7	1	17.5	12.5	1	1
525	M83_141224001703.9440.9440.4 File:"M83_141224001703.raw", NativeID:"controllerType=0 controllerNumber=1 scan=9440"	4	3190.82	LQTYKTAVETAVLLLR(5)-ALDDMISTLKK(10)	Cross-Linked	DSS	3190.8	null	1	1.29578e-05	0.019897	6.23574	hCCT_gamma(506)-hCCT_gamma(137)/	Intra-Protein	18	1	16	14	1	1
526	2M8.2509.2509.5 File:"2M8.raw", NativeID:"controllerType=0 controllerNumber=1 scan=2509"	5	2451.32	LWCVETGEIKR(10)-TKIPAHTR(2)	Cross-Linked	DSS	2451.32	Carbamidomethyl[C](3)	1	1.32925e-05	-0.000748	-0.305142	hmLST8(347)-hmLST8(257)/hmLST8his(13)-hmLST8(257)/	Intra-Protein	3	1	15.5	10.5	1	1
527	M2.7289.7289.6 File:"M2.raw", NativeID:"controllerType=0 controllerNumber=1 scan=7289"	6	3890.08	ALEKGIEILTDMSRPVELSDR(4)-HAQGEKTAGINVR(6)	Cross-Linked	DSS	3890.04	null	1	1.33031e-05	0.033793	8.68705	hCCT_delta(143)-hCCT_delta(489)/	Intra-Protein	10	1	26	15	1	1
528	M2_151105044652.11478.11478.4 File:"M2_151105044652.raw", NativeID:"controllerType=0 controllerNumber=1 scan=11478"	4	3202.89	LQTYKTAVETAVLLLR(5)-ALDDMISTLKK(10)	Cross-Linked	DSS_heavy	3202.88	null	1	1.35082e-05	0.009996	3.12094	hCCT_gamma(506)-hCCT_gamma(137)/	Intra-Protein	11	1	20	19	1	1
529	M83_141224001703.1606.1606.4 File:"M83_141224001703.raw", NativeID:"controllerType=0 controllerNumber=1 scan=1606"	4	2179.11	HKSETDTSLIR(2)-HPDMKK(5)	Cross-Linked	DSS	2179.12	null	1	1.35258e-05	-0.004052	-1.85947	hCCT_zeta(199)-hCCT_zeta(222)/	Intra-Protein	18	1	17.5	13.5	1	1
530	20140313_mLST8CCT_E_HCD.4580.4580.3 File:"20140313_mLST8CCT_E_HCD.raw", NativeID:"controllerType=0 controllerNumber=1 scan=4580"	3	2564.37	EAVAMESYAKALR(10)-EAESLIAKK(8)	Cross-Linked	DSS	2564.36	null	1	1.40975e-05	0.00821	3.20157	hCCT_beta(441)-hCCT_beta(119)/	Intra-Protein	7	1	18	15	1	1
531	TAM3.12744.12744.4 File:"TAM3.raw", NativeID:"controllerType=0 controllerNumber=1 scan=12744"	4	3202.91	LQTYKTAVETAVLLLR(5)-ALDDMISTLKK(10)	Cross-Linked	DSS_heavy	3202.88	null	1	1.41398e-05	0.030504	9.52394	hCCT_gamma(506)-hCCT_gamma(137)/	Intra-Protein	32	1	14	11	1	1
532	MP2B_151101105419.6765.6765.4 File:"MP2B_151101105419.raw", NativeID:"controllerType=0 controllerNumber=1 scan=6765"	4	3032.66	NIGVDNPAAKVLVDMSR(10)-VDNIIKAAPR(6)	Cross-Linked	DSS	3032.66	null	1	1.44053e-05	0.00018	0.059354	hCCT_beta(82)-hCCT_beta(522)/	Intra-Protein	23	1	21.5	14.5	1	1
533	TAM1.6936.6936.5 File:"TAM1.raw", NativeID:"controllerType=0 controllerNumber=1 scan=6936"	5	3961.04	RIENAKILIANTGMDTDK(6)-LGSCKLIEEVMIGEDK(5)	Cross-Linked	DSS	3961.03	Carbamidomethyl[C](25)	1	1.46332e-05	0.009443	2.38397	hCCT_beta(236)-hCCT_beta(347)/	Intra-Protein	30	1	12	9	1	1
534	TAM3.4757.4757.4 File:"TAM3.raw", NativeID:"controllerType=0 controllerNumber=1 scan=4757"	4	2991.62	HEKEDGAISTIVLR(3)-LCKTVGATALPR(3)	Cross-Linked	DSS	2991.63	Carbamidomethyl[C](19)	1	1.46376e-05	-0.007941	-2.65441	hCCT_theta(367)-hCCT_theta(326)/	Intra-Protein	32	1	17.5	12.5	1	1
535	TAM3.11330.11330.5 File:"TAM3.raw", NativeID:"controllerType=0 controllerNumber=1 scan=11330"	5	4134.17	MLVDDIGDVTITNDGATILKLLEVEHPAAK(20)-KGDDQSR(1)	Cross-Linked	DSS	4134.13	null	1	1.5385e-05	0.043683	10.5664	hCCT_alpha(63)-hCCT_gamma(528)/	Inter-Protein	32	1	36.5	8.5	1	1
536	TAM3.13097.13097.5 File:"TAM3.raw", NativeID:"controllerType=0 controllerNumber=1 scan=13097"	5	4355.53	AQLGVQAFADALLIIPKVLAQNSGFDLQETLVK(17)-HKPSVK(2)	Cross-Linked	DSS_heavy	4355.51	null	1	1.55708e-05	0.019209	4.41027	hCCT_zeta(449)-hCCT_zeta(426)/	Intra-Protein	32	1	30	4	1	1
537	M2.5306.5306.5 File:"M2.raw", NativeID:"controllerType=0 controllerNumber=1 scan=5306"	5	2991.64	HEKEDGAISTIVLR(3)-LCKTVGATALPR(3)	Cross-Linked	DSS	2991.63	Carbamidomethyl[C](19)	1	1.57934e-05	0.006755	2.25797	hCCT_theta(367)-hCCT_theta(326)/	Intra-Protein	10	1	17.5	13.5	1	1
538	TAM3.12522.12522.5 File:"TAM3.raw", NativeID:"controllerType=0 controllerNumber=1 scan=12522"	5	4504.39	AIADTGANVVVTGGKVADMALHYANK(15)-GTVLIKTAEELMNFSK(6)	Cross-Linked	DSS	4504.35	null	1	1.58077e-05	0.042783	9.49816	hCCT_theta(296)-hCCT_theta(260)/	Intra-Protein	32	1	26.5	16.5	1	1
539	M83_141224001703.3880.3880.4 File:"M83_141224001703.raw", NativeID:"controllerType=0 controllerNumber=1 scan=3880"	4	2455.35	LCKTVGATALPR(3)-LNSKWDLR(4)	Cross-Linked	DSS	2455.35	Carbamidomethyl[C](2)	1	1.59905e-05	0.000407	0.165761	hCCT_theta(326)-hCCT_theta(318)/	Intra-Protein	18	1	14	9	1	1
540	MP2B_151101105419.9252.9252.5 File:"MP2B_151101105419.raw", NativeID:"controllerType=0 controllerNumber=1 scan=9252"	5	4074.05	VHTVEDYQAIVDAEWNILYDKLEK(21)-AEKDNAEIR(3)	Cross-Linked	DSS	4074.03	null	1	1.62712e-05	0.016072	3.94498	hCCT_eta(277)-hCCT_eta(250)/	Intra-Protein	23	1	34	10	1	1
541	TAM3.12619.12619.4 File:"TAM3.raw", NativeID:"controllerType=0 controllerNumber=1 scan=12619"	4	3202.91	LQTYKTAVETAVLLLR(5)-ALDDMISTLKK(10)	Cross-Linked	DSS_heavy	3202.88	null	1	1.63756e-05	0.030748	9.60012	hCCT_gamma(506)-hCCT_gamma(137)/	Intra-Protein	32	1	15	12	1	1
542	M2.7935.7935.4 File:"M2.raw", NativeID:"controllerType=0 controllerNumber=1 scan=7935"	4	3226.85	VVLSKLPIGDVATQYFADR(5)-VPEEDLKR(7)	Cross-Linked	DSS_heavy	3226.81	null	1	1.64874e-05	0.03657	11.3332	hCCT_eta(292)-hCCT_eta(320)/	Intra-Protein	10	1	26	9	1	1
543	M2_151105044652.7734.7734.4 File:"M2_151105044652.raw", NativeID:"controllerType=0 controllerNumber=1 scan=7734"	4	3032.66	NIGVDNPAAKVLVDMSR(10)-VDNIIKAAPR(6)	Cross-Linked	DSS	3032.66	null	1	1.658e-05	0.002866	0.945046	hCCT_beta(82)-hCCT_beta(522)/	Intra-Protein	11	1	20.5	12.5	1	1
544	2M8.4006.4006.5 File:"2M8.raw", NativeID:"controllerType=0 controllerNumber=1 scan=4006"	5	3529.84	FSPDSTLLATCSADQTCKIWR(18)-TKIPAHTR(2)	Cross-Linked	DSS_heavy	3529.83	Carbamidomethyl[C](11);Carbamidomethyl[C](17)	1	1.66747e-05	0.009943	2.81685	hmLST8(287)-hmLST8(257)/	Intra-Protein	3	1	14.5	8.5	1	1
545	2M8.3131.3131.4 File:"2M8.raw", NativeID:"controllerType=0 controllerNumber=1 scan=3131"	4	2619.43	TPGKEAVAMESYAK(4)-EAESLIAKK(8)	Cross-Linked	DSS_heavy	2619.43	null	1	1.73119e-05	-6.7e-05	-0.025578	hCCT_beta(431)-hCCT_beta(119)/	Intra-Protein	3	1	17	13	1	1
546	M2.10028.10028.5 File:"M2.raw", NativeID:"controllerType=0 controllerNumber=1 scan=10028"	5	4086.16	VHTVEDYQAIVDAEWNILYDKLEK(21)-AEKDNAEIR(3)	Cross-Linked	DSS_heavy	4086.11	null	1	1.75823e-05	0.049201	12.041	hCCT_eta(277)-hCCT_eta(250)/	Intra-Protein	10	1	36	8	1	1
547	2M8.1542.1542.5 File:"2M8.raw", NativeID:"controllerType=0 controllerNumber=1 scan=1542"	5	2391.34	KRVPDHHPC(1)-VDNIIKAAPR(6)	Cross-Linked	DSS_heavy	2391.35	Carbamidomethyl[C](9)	1	1.76651e-05	-0.003401	-1.42221	hCCT_beta(527)-hCCT_beta(522)/	Intra-Protein	3	1	10	16	1	1
548	TAM2.11707.11707.5 File:"TAM2.raw", NativeID:"controllerType=0 controllerNumber=1 scan=11707"	5	4355.55	AQLGVQAFADALLIIPKVLAQNSGFDLQETLVK(17)-HKPSVK(2)	Cross-Linked	DSS_heavy	4355.51	null	1	1.8287e-05	0.035078	8.0537	hCCT_zeta(449)-hCCT_zeta(426)/	Intra-Protein	31	1	25	4	1	1
549	M83_141224001703.1906.1906.4 File:"M83_141224001703.raw", NativeID:"controllerType=0 controllerNumber=1 scan=1906"	4	1659.94	KFIEDR(1)-LVKAER(3)	Cross-Linked	DSS	1659.94	null	1	1.83824e-05	0.000872	0.525319	hCCT_zeta(265)-hCCT_zeta(261)/	Intra-Protein	18	1	9.5	8.5	1	1
550	2M8.3265.3265.3 File:"2M8.raw", NativeID:"controllerType=0 controllerNumber=1 scan=3265"	3	2467.3	YNFFTGCPKAK(9)-VPEEDLKR(7)	Cross-Linked	DSS_heavy	2467.31	Carbamidomethyl[C](7)	1	1.84893e-05	-0.009271	-3.75754	hCCT_eta(366)-hCCT_eta(320)/	Intra-Protein	3	1	18	11	1	1
551	2M8_150505114736.9196.9196.3 File:"2M8_150505114736.raw", NativeID:"controllerType=0 controllerNumber=1 scan=9196"	3	3202.89	LQTYKTAVETAVLLLR(5)-ALDDMISTLKK(10)	Cross-Linked	DSS_heavy	3202.88	null	1	1.87875e-05	0.009705	3.03009	hCCT_gamma(506)-hCCT_gamma(137)/	Intra-Protein	4	1	20	17	1	1
552	TAM2.6067.6067.4 File:"TAM2.raw", NativeID:"controllerType=0 controllerNumber=1 scan=6067"	4	2617.49	SLKFATEAAITILR(3)-LACKEAVR(4)	Cross-Linked	DSS	2617.47	Carbamidomethyl[C](20)	1	1.90676e-05	0.012762	4.87569	hCCT_alpha(515)-hCCT_alpha(126)/	Intra-Protein	31	1	13.5	6.5	1	1
553	M2.5512.5512.5 File:"M2.raw", NativeID:"controllerType=0 controllerNumber=1 scan=5512"	5	3529.83	FSPDSTLLATCSADQTCKIWR(18)-TKIPAHTR(2)	Cross-Linked	DSS_heavy	3529.83	Carbamidomethyl[C](11);Carbamidomethyl[C](17)	1	1.90848e-05	-0.000738	-0.209075	hmLST8(287)-hmLST8(257)/	Intra-Protein	10	1	21.5	10.5	1	1
554	TAM3.7155.7155.3 File:"TAM3.raw", NativeID:"controllerType=0 controllerNumber=1 scan=7155"	3	3251.81	VEKIPGGIIEDSCVLR(3)-GASKEILSEVER(4)	Cross-Linked	DSS_heavy	3251.79	Carbamidomethyl[C](13)	1	1.91268e-05	0.019228	5.91304	hCCT_gamma(202)-hCCT_gamma(380)/	Intra-Protein	32	1	16.5	9.5	1	1
555	20140313_mLST8CCT_E_HCDb.4549.4549.3 File:"20140313_mLST8CCT_E_HCDb.raw", NativeID:"controllerType=0 controllerNumber=1 scan=4549"	3	2607.37	TPGKEAVAMESYAK(4)-EAESLIAKK(8)	Cross-Linked	DSS	2607.36	null	1	1.91326e-05	0.007527	2.88683	hCCT_beta(431)-hCCT_beta(119)/	Intra-Protein	8	1	25	21	1	1
556	MP2B_151101105419.2553.2553.5 File:"MP2B_151101105419.raw", NativeID:"controllerType=0 controllerNumber=1 scan=2553"	5	2562.36	LLEKCAMTALSSK(4)-KADKVEQR(1)	Cross-Linked	DSS	2562.36	Carbamidomethyl[C](5)	1	1.91843e-05	-0.002487	-0.970589	hCCT_eta(157)-hCCT_eta(145)/	Intra-Protein	23	1	18	13	1	1
557	M83_141224001703.2691.2691.4 File:"M83_141224001703.raw", NativeID:"controllerType=0 controllerNumber=1 scan=2691"	4	2511.36	GKATISNDGATILK(2)-VPEEDLKR(7)	Cross-Linked	DSS	2511.37	null	1	1.92035e-05	-0.010238	-4.07667	hCCT_eta(55)-hCCT_eta(320)/	Intra-Protein	18	1	20	9	1	1
558	M2.6217.6217.6 File:"M2.raw", NativeID:"controllerType=0 controllerNumber=1 scan=6217"	6	4611.29	MYDLNSNNPNPIISYDGVNKNIASVGFHEDGR(20)-TKIPAHTR(2)	Cross-Linked	DSS	4611.27	null	1	1.92785e-05	0.019305	4.18648	hmLST8(128)-hmLST8(257)/	Intra-Protein	10	1	38.5	13.5	1	1
559	2M8.3885.3885.3 File:"2M8.raw", NativeID:"controllerType=0 controllerNumber=1 scan=3885"	3	2455.37	LCKTVGATALPR(3)-LNSKWDLR(4)	Cross-Linked	DSS	2455.35	Carbamidomethyl[C](2)	1	1.92882e-05	0.017999	7.33053	hCCT_theta(326)-hCCT_theta(318)/	Intra-Protein	3	1	14.5	14.5	1	1
560	M2_151105044652.8473.8473.6 File:"M2_151105044652.raw", NativeID:"controllerType=0 controllerNumber=1 scan=8473"	6	4362.25	ALEKGIEILTDMSRPVELSDR(4)-QVKEMNPALGIDCLHK(3)	Cross-Linked	DSS	4362.25	Carbamidomethyl[C](37)	1	1.95405e-05	-0.000875	-0.200585	hCCT_delta(143)-hCCT_epsilon(483)/	Inter-Protein	11	1	17	17	1	1
561	TAM3.4016.4016.5 File:"TAM3.raw", NativeID:"controllerType=0 controllerNumber=1 scan=4016"	5	2982.69	LLQKGIHPTIISESFQK(4)-GKGAYQDR(2)	Cross-Linked	DSS_heavy	2982.68	null	1	1.99512e-05	0.012774	4.28273	hCCT_delta(126)-hCCT_delta(21)/	Intra-Protein	32	1	16	11	1	1
562	MP2B.2658.2658.5 File:"MP2B.raw", NativeID:"controllerType=0 controllerNumber=1 scan=2658"	5	2569.4	QKIHPTSVISGYR(2)-LACKEAVR(4)	Cross-Linked	DSS	2569.39	Carbamidomethyl[C](19)	1	2.00432e-05	0.006848	2.66522	hCCT_alpha(111)-hCCT_alpha(126)/	Intra-Protein	22	1	22.5	10.5	1	1
563	20140313_mLST8CCT_E_HCD.6539.6539.5 File:"20140313_mLST8CCT_E_HCD.raw", NativeID:"controllerType=0 controllerNumber=1 scan=6539"	5	3902.16	ALEKGIEILTDMSRPVELSDR(4)-HAQGEKTAGINVR(6)	Cross-Linked	DSS_heavy	3902.12	null	1	2.09657e-05	0.043438	11.1319	hCCT_delta(143)-hCCT_delta(489)/	Intra-Protein	7	1	19.5	14.5	1	1
564	TAM3.5128.5128.5 File:"TAM3.raw", NativeID:"controllerType=0 controllerNumber=1 scan=5128"	5	3529.85	FSPDSTLLATCSADQTCKIWR(18)-TKIPAHTR(2)	Cross-Linked	DSS_heavy	3529.83	Carbamidomethyl[C](11);Carbamidomethyl[C](17)	1	2.12379e-05	0.017572	4.97814	hmLST8(287)-hmLST8(257)/	Intra-Protein	32	1	16.5	8.5	1	1
565	M2_151105044652.3669.3669.5 File:"M2_151105044652.raw", NativeID:"controllerType=0 controllerNumber=1 scan=3669"	5	2451.31	LWCVETGEIKR(10)-TKIPAHTR(2)	Cross-Linked	DSS	2451.32	Carbamidomethyl[C](3)	1	2.15395e-05	-0.003495	-1.42576	hmLST8(347)-hmLST8(257)/hmLST8his(13)-hmLST8(257)/	Intra-Protein	11	1	11.5	10.5	1	1
566	20140313_mLST8CCT_E_HCD.4053.4053.4 File:"20140313_mLST8CCT_E_HCD.raw", NativeID:"controllerType=0 controllerNumber=1 scan=4053"	4	2833.56	GVMINKDVTHPR(6)-GASKEILSEVER(4)	Cross-Linked	DSS_heavy	2833.56	null	1	2.15848e-05	-0.003379	-1.19249	hCCT_gamma(221)-hCCT_gamma(380)/	Intra-Protein	7	1	13.5	12.5	1	1
567	TAM3.12568.12568.5 File:"TAM3.raw", NativeID:"controllerType=0 controllerNumber=1 scan=12568"	5	3658.15	LTSFIGAIAIGDLVKSTLGPK(15)-KIHPQTIIAGWR(1)	Cross-Linked	DSS	3658.11	null	1	2.16713e-05	0.037523	10.2575	hCCT_beta(40)-hCCT_beta(120)/	Intra-Protein	32	1	18.5	11.5	1	1
568	TAM2.7262.7262.4 File:"TAM2.raw", NativeID:"controllerType=0 controllerNumber=1 scan=7262"	4	3213.76	YWAIKLATNAAVTVLR(5)-HKSETDTSLIR(2)	Cross-Linked	DSS	3213.76	null	1	2.17603e-05	-0.007357	-2.28922	hCCT_theta(509)-hCCT_zeta(199)/	Inter-Protein	31	1	16.5	11.5	1	1
569	M1.6090.6090.5 File:"M1.raw", NativeID:"controllerType=0 controllerNumber=1 scan=6090"	5	3038.63	TPGKEAVAMESYAK(4)-KIHPQTIIAGWR(1)	Cross-Linked	DSS	3038.61	null	1	2.18148e-05	0.015014	4.94107	hCCT_beta(431)-hCCT_beta(120)/	Intra-Protein	9	1	20	20	1	1
570	TAM4B.4342.4342.5 File:"TAM4B.raw", NativeID:"controllerType=0 controllerNumber=1 scan=4342"	5	1945.08	KVCGDSDK(1)-KIIELKR(1)	Cross-Linked	DSS	1945.08	Carbamidomethyl[C](3)	1	2.20407e-05	0.000744	0.382504	hCCT_zeta(280)-hCCT_zeta(273)/	Intra-Protein	33	1	11	13	1	1
571	M2_151105044652.11485.11485.4 File:"M2_151105044652.raw", NativeID:"controllerType=0 controllerNumber=1 scan=11485"	4	4507.37	ISIPVDISDSDMMLNIINSSITTKAISR(24)-IITEGFEAAKEK(10)	Cross-Linked	DSS	4507.36	null	1	2.23402e-05	0.010409	2.30934	hCCT_gamma(162)-hCCT_zeta(127)/	Inter-Protein	11	1	29	15	1	1
572	M82_141223201512.6218.6218.5 File:"M82_141223201512.raw", NativeID:"controllerType=0 controllerNumber=1 scan=6218"	5	3128.79	DHFTKLAVEAVLR(5)-LKGSGNLEAIHIIK(2)	Cross-Linked	DSS	3128.78	null	1	2.27278e-05	0.005397	1.72495	hCCT_beta(181)-hCCT_beta(191)/	Intra-Protein	16	1	16	22	1	1
573	2M8.5540.5540.4 File:"2M8.raw", NativeID:"controllerType=0 controllerNumber=1 scan=5540"	4	2629.56	SLKFATEAAITILR(3)-LACKEAVR(4)	Cross-Linked	DSS_heavy	2629.55	Carbamidomethyl[C](20)	1	2.27346e-05	0.012383	4.70917	hCCT_alpha(515)-hCCT_alpha(126)/	Intra-Protein	3	1	21.5	10.5	1	1
574	MP2B.11713.11713.4 File:"MP2B.raw", NativeID:"controllerType=0 controllerNumber=1 scan=11713"	4	3167.89	DALSDLALHFLNKMK(13)-AYILNLVKQIK(8)	Cross-Linked	DSS_heavy	3167.86	null	1	2.32612e-05	0.026964	8.51173	hCCT_delta(319)-hCCT_delta(288)/	Intra-Protein	22	1	25.5	18.5	1	1
575	2M8_150505114736.1809.1809.3 File:"2M8_150505114736.raw", NativeID:"controllerType=0 controllerNumber=1 scan=1809"	3	2117.11	TSLGPKGMDK(6)-LACKEAVR(4)	Cross-Linked	DSS	2117.11	Carbamidomethyl[C](16)	1	2.33895e-05	-0.001153	-0.544611	hCCT_delta(55)-hCCT_alpha(126)/	Inter-Protein	4	1	20.5	17.5	1	1
576	TAM3.4776.4776.5 File:"TAM3.raw", NativeID:"controllerType=0 controllerNumber=1 scan=4776"	5	2991.64	HEKEDGAISTIVLR(3)-LCKTVGATALPR(3)	Cross-Linked	DSS	2991.63	Carbamidomethyl[C](19)	1	2.37121e-05	0.009807	3.27815	hCCT_theta(367)-hCCT_theta(326)/	Intra-Protein	32	1	10.5	10.5	1	1
577	TAM3.10670.10670.5 File:"TAM3.raw", NativeID:"controllerType=0 controllerNumber=1 scan=10670"	5	4216.32	NVLLDPQLVPGGGASEMAVAHALTEKSK(26)-KALDDMISTLK(1)	Cross-Linked	DSS_heavy	4216.3	null	1	2.3831e-05	0.017172	4.07277	hCCT_gamma(424)-hCCT_gamma(127)/	Intra-Protein	32	1	41.5	9.5	1	1
578	MP2B.7968.7968.5 File:"MP2B.raw", NativeID:"controllerType=0 controllerNumber=1 scan=7968"	5	3754.97	AIADTGANVVVTGGKVADMALHYANK(15)-LNSKWDLR(4)	Cross-Linked	DSS	3754.96	null	1	2.39984e-05	0.015862	4.22428	hCCT_theta(296)-hCCT_theta(318)/	Intra-Protein	22	1	43.5	12.5	1	1
579	M83.9513.9513.4 File:"M83.raw", NativeID:"controllerType=0 controllerNumber=1 scan=9513"	4	3190.85	LQTYKTAVETAVLLLR(5)-ALDDMISTLKK(10)	Cross-Linked	DSS	3190.8	null	1	2.40922e-05	0.048461	15.1877	hCCT_gamma(506)-hCCT_gamma(137)/	Intra-Protein	17	1	19	14	1	1
580	M1.8448.8448.5 File:"M1.raw", NativeID:"controllerType=0 controllerNumber=1 scan=8448"	5	3450.85	LGSCKLIEEVMIGEDK(5)-LKGSGNLEAIHIIK(2)	Cross-Linked	DSS	3450.86	Carbamidomethyl[C](4)	1	2.42929e-05	-0.00904	-2.61964	hCCT_beta(347)-hCCT_beta(191)/	Intra-Protein	9	1	18.5	19.5	1	1
581	TAM3.7463.7463.4 File:"TAM3.raw", NativeID:"controllerType=0 controllerNumber=1 scan=7463"	4	3996.07	EMNPALGIDCLHKGTNDMK(13)-DTEPLIQTAKTTLGSK(10)	Cross-Linked	DSS_heavy	3996.05	Carbamidomethyl[C](10)	1	2.43684e-05	0.021246	5.31675	hCCT_epsilon(496)-hCCT_epsilon(170)/	Intra-Protein	32	1	11.5	11.5	1	1
582	M2_151105044652.5810.5810.5 File:"M2_151105044652.raw", NativeID:"controllerType=0 controllerNumber=1 scan=5810"	5	3589.01	LLQKGIHPTIISESFQK(4)-SHIMAAKAVANTMR(7)	Cross-Linked	DSS_heavy	3589.01	null	1	2.45224e-05	0.00088	0.245193	hCCT_delta(126)-hCCT_epsilon(42)/	Inter-Protein	11	1	24	18	1	1
583	TAM2.7473.7473.4 File:"TAM2.raw", NativeID:"controllerType=0 controllerNumber=1 scan=7473"	4	3007.65	LGFAGLVQEISFGTTKDK(16)-LEDTKLIK(5)	Cross-Linked	DSS	3007.66	null	1	2.47763e-05	-0.012435	-4.13444	hCCT_epsilon(368)-hCCT_epsilon(223)/	Intra-Protein	31	1	28.5	7.5	1	1
584	TAM3.6791.6791.6 File:"TAM3.raw", NativeID:"controllerType=0 controllerNumber=1 scan=6791"	6	3808.12	KVEDAKIAILTCPFEPPKPK(6)-MLVIEQCKNSR(8)	Cross-Linked	DSS_heavy	3808.1	Carbamidomethyl[C](12);Carbamidomethyl[C](30)	1	2.47862e-05	0.026433	6.94126	hCCT_epsilon(247)-hCCT_epsilon(378)/	Intra-Protein	32	1	28	12	1	1
585	20140313_mLST8CCT_E_HCD.7037.7037.3 File:"20140313_mLST8CCT_E_HCD.raw", NativeID:"controllerType=0 controllerNumber=1 scan=7037"	3	3044.77	NIGVDNPAAKVLVDMSR(10)-VDNIIKAAPR(6)	Cross-Linked	DSS_heavy	3044.73	null	1	2.54136e-05	0.035947	11.8063	hCCT_beta(82)-hCCT_beta(522)/	Intra-Protein	7	1	27.5	13.5	1	1
586	M82_141223201512.7575.7575.6 File:"M82_141223201512.raw", NativeID:"controllerType=0 controllerNumber=1 scan=7575"	6	3555.02	SLHDALCVLAQTVKDSR(14)-LKGSGNLEAIHIIK(2)	Cross-Linked	DSS_heavy	3555.01	Carbamidomethyl[C](7)	1	2.61222e-05	0.00659	1.85372	hCCT_beta(402)-hCCT_beta(191)/	Intra-Protein	16	1	19	15	1	1
587	M83_141224001703.9408.9408.4 File:"M83_141224001703.raw", NativeID:"controllerType=0 controllerNumber=1 scan=9408"	4	3202.91	LQTYKTAVETAVLLLR(5)-ALDDMISTLKK(10)	Cross-Linked	DSS_heavy	3202.88	null	1	2.62059e-05	0.030993	9.67662	hCCT_gamma(506)-hCCT_gamma(137)/	Intra-Protein	18	1	14	11	1	1
588	M83.3288.3288.4 File:"M83.raw", NativeID:"controllerType=0 controllerNumber=1 scan=3288"	4	2384.35	KIHPQTIIAGWR(1)-DKPAQIR(2)	Cross-Linked	DSS	2384.36	null	1	2.62111e-05	-0.004045	-1.69647	hCCT_beta(120)-hCCT_delta(29)/	Inter-Protein	17	1	18.5	8.5	1	1
589	MP2B_151101105419.6405.6405.4 File:"MP2B_151101105419.raw", NativeID:"controllerType=0 controllerNumber=1 scan=6405"	4	3239.73	VEKIPGGIIEDSCVLR(3)-GASKEILSEVER(4)	Cross-Linked	DSS	3239.72	Carbamidomethyl[C](13)	1	2.68102e-05	0.010866	3.35399	hCCT_gamma(202)-hCCT_gamma(380)/	Intra-Protein	23	1	22.5	12.5	1	1
590	2M8.7198.7198.5 File:"2M8.raw", NativeID:"controllerType=0 controllerNumber=1 scan=7198"	5	3466.91	MVINHLEKLFVTNDAATILR(8)-LNSKWDLR(4)	Cross-Linked	DSS	3466.89	null	1	2.721e-05	0.024009	6.92523	hCCT_theta(62)-hCCT_theta(318)/	Intra-Protein	3	1	40	9	1	1
591	2M8.2108.2108.5 File:"2M8.raw", NativeID:"controllerType=0 controllerNumber=1 scan=2108"	5	2240.23	VAEIEHAEKEK(9)-IKIFGSR(2)	Cross-Linked	DSS	2240.23	null	1	2.72454e-05	0.000761	0.339698	hCCT_beta(272)-hCCT_beta(250)/	Intra-Protein	3	1	20	9	1	1
592	2M8.9573.9573.4 File:"2M8.raw", NativeID:"controllerType=0 controllerNumber=1 scan=9573"	4	3190.82	LQTYKTAVETAVLLLR(5)-ALDDMISTLKK(10)	Cross-Linked	DSS	3190.8	null	1	2.7743e-05	0.021117	6.61809	hCCT_gamma(506)-hCCT_gamma(137)/	Intra-Protein	3	1	18	17	1	1
593	TAM3.7109.7109.5 File:"TAM3.raw", NativeID:"controllerType=0 controllerNumber=1 scan=7109"	5	3525.87	LALVTGGEIASTFDHPELVKLGSCK(20)-EATKAAR(4)	Cross-Linked	DSS	3525.86	Carbamidomethyl[C](24)	1	2.79574e-05	0.007903	2.24144	hCCT_beta(342)-hCCT_beta(135)/	Intra-Protein	32	1	30	7	1	1
594	20140313_mLST8CCT_E_HCD.1916.1916.2 File:"20140313_mLST8CCT_E_HCD.raw", NativeID:"controllerType=0 controllerNumber=1 scan=1916"	2	1786.02	LEDTKLIK(5)-KVEDAK(1)	Cross-Linked	DSS	1786.02	null	1	2.84282e-05	-0.000899	-0.503354	hCCT_epsilon(223)-hCCT_epsilon(242)/	Intra-Protein	7	1	7.5	5.5	1	1
595	TAM3.9757.9757.5 File:"TAM3.raw", NativeID:"controllerType=0 controllerNumber=1 scan=9757"	5	3478.99	MVINHLEKLFVTNDAATILR(8)-LNSKWDLR(4)	Cross-Linked	DSS_heavy	3478.96	null	1	2.89301e-05	0.022654	6.51171	hCCT_theta(62)-hCCT_theta(318)/	Intra-Protein	32	1	25	7	1	1
596	TAM3.10313.10313.5 File:"TAM3.raw", NativeID:"controllerType=0 controllerNumber=1 scan=10313"	5	4232.34	NVLLDPQLVPGGGASEMAVAHALTEKSK(26)-KALDDMISTLK(1)	Cross-Linked	DSS_heavy	4232.29	Oxidation[M](17)	1	2.96773e-05	0.047039	11.1143	hCCT_gamma(424)-hCCT_gamma(127)/	Intra-Protein	32	1	31.5	8.5	1	1
597	TAM3.7131.7131.4 File:"TAM3.raw", NativeID:"controllerType=0 controllerNumber=1 scan=7131"	4	3251.82	VEKIPGGIIEDSCVLR(3)-GASKEILSEVER(4)	Cross-Linked	DSS_heavy	3251.79	Carbamidomethyl[C](13)	1	3.05719e-05	0.021961	6.7535	hCCT_gamma(202)-hCCT_gamma(380)/	Intra-Protein	32	1	18.5	10.5	1	1
598	TAM1.5514.5514.5 File:"TAM1.raw", NativeID:"controllerType=0 controllerNumber=1 scan=5514"	5	3902.13	ALEKGIEILTDMSRPVELSDR(4)-HAQGEKTAGINVR(6)	Cross-Linked	DSS_heavy	3902.12	null	1	3.0839e-05	0.006511	1.66858	hCCT_delta(143)-hCCT_delta(489)/	Intra-Protein	30	1	13.5	10.5	1	1
599	TAM3.8304.8304.3 File:"TAM3.raw", NativeID:"controllerType=0 controllerNumber=1 scan=8304"	3	3226.81	VVLSKLPIGDVATQYFADR(5)-VPEEDLKR(7)	Cross-Linked	DSS_heavy	3226.81	null	1	3.12894e-05	0.000634	0.196479	hCCT_eta(292)-hCCT_eta(320)/	Intra-Protein	32	1	20.5	8.5	1	1
600	TAM1.11093.11093.5 File:"TAM1.raw", NativeID:"controllerType=0 controllerNumber=1 scan=11093"	5	4135.38	KQLLHSCTVIATNILLVDEIMR(1)-ALQFLEEVKVSR(9)	Cross-Linked	DSS_heavy	4135.34	Carbamidomethyl[C](7)	1	3.13238e-05	0.033682	8.14491	hCCT_zeta(502)-hCCT_zeta(138)/	Intra-Protein	30	1	8.5	6.5	1	1
601	TAM2.4548.4548.5 File:"TAM2.raw", NativeID:"controllerType=0 controllerNumber=1 scan=4548"	5	3402.75	TSNFSLMTELSIKSGNPGESSR(13)-TKIPAHTR(2)	Cross-Linked	DSS	3402.73	null	1	3.255e-05	0.019257	5.65928	hmLST8(303)-hmLST8(257)/	Intra-Protein	31	1	14	9	1	1
602	M2.5889.5889.5 File:"M2.raw", NativeID:"controllerType=0 controllerNumber=1 scan=5889"	5	3414.82	TSNFSLMTELSIKSGNPGESSR(13)-TKIPAHTR(2)	Cross-Linked	DSS_heavy	3414.81	null	1	3.25533e-05	0.015765	4.61666	hmLST8(303)-hmLST8(257)/	Intra-Protein	10	1	24	10	1	1
603	M83.10629.10629.5 File:"M83.raw", NativeID:"controllerType=0 controllerNumber=1 scan=10629"	5	4233.34	LIEEVMIGEDKLIHFSGVALGEACTIVLR(11)-KIGVNQPK(1)	Cross-Linked	DSS	4233.3	Carbamidomethyl[C](24)	1	3.48229e-05	0.033661	7.95148	hCCT_beta(358)-hCCT_beta(223)/	Intra-Protein	17	1	21	4	1	1
604	M83.1821.1821.3 File:"M83.raw", NativeID:"controllerType=0 controllerNumber=1 scan=1821"	3	1786.02	LEDTKLIK(5)-KVEDAK(1)	Cross-Linked	DSS	1786.02	null	1	3.49485e-05	-0.000302	-0.169091	hCCT_epsilon(223)-hCCT_epsilon(242)/	Intra-Protein	17	1	15.5	8.5	1	1
605	M2_151105044652.5328.5328.4 File:"M2_151105044652.raw", NativeID:"controllerType=0 controllerNumber=1 scan=5328"	4	3054.7	GILAADESTGSIAKR(14)-ALQASALKAWGGKK(8)	Cross-Linked	DSS	3054.69	null	1	3.51377e-05	0.00783	2.56327	gi|CON_ALDOA_RABIT|SWISS-PROT:P00883 (42)-gi|CON_ALDOA_RABIT|SWISS-PROT:P00883 (312)/gi|CON_ALDOA_RABIT|SWISS-PROT:P00883 (42)-gi|CON_ALDOA_RABIT|SWISS-PROT:P00883 (312)/gi|CON_ALDOA_RABIT|SWISS-PROT:P00883 (42)-gi|CON_ALDOA_RABIT|SWISS-PROT:P00883 (312)/gi|CON_ALDOA_RABIT|SWISS-PROT:P00883 (42)-gi|CON_ALDOA_RABIT|SWISS-PROT:P00883 (312)/	Intra-Protein	11	1	18	12	1	1
606	TAM3.4734.4734.4 File:"TAM3.raw", NativeID:"controllerType=0 controllerNumber=1 scan=4734"	4	3003.7	HEKEDGAISTIVLR(3)-LCKTVGATALPR(3)	Cross-Linked	DSS_heavy	3003.7	Carbamidomethyl[C](19)	1	3.58153e-05	-0.001484	-0.494057	hCCT_theta(367)-hCCT_theta(326)/	Intra-Protein	32	1	14.5	14.5	1	1
607	TAM3.11322.11322.5 File:"TAM3.raw", NativeID:"controllerType=0 controllerNumber=1 scan=11322"	5	4617.48	NAIDDGCVVPGAGAVEVAMAEALIKHKPSVK(25)-EKALQFLEEVK(2)	Cross-Linked	DSS	4617.43	Carbamidomethyl[C](7)	1	3.60308e-05	0.046799	10.1353	hCCT_zeta(424)-hCCT_zeta(129)/	Intra-Protein	32	1	30	8	1	1
608	20140313_mLST8CCT_E_HCD.4418.4418.4 File:"20140313_mLST8CCT_E_HCD.raw", NativeID:"controllerType=0 controllerNumber=1 scan=4418"	4	2596.48	VDSTAKVAEIEHAEK(6)-IKIFGSR(2)	Cross-Linked	DSS_heavy	2596.47	null	1	3.60849e-05	0.006823	2.62779	hCCT_beta(263)-hCCT_beta(250)/	Intra-Protein	7	1	19	9	1	1
609	M2_151105044652.6294.6294.5 File:"M2_151105044652.raw", NativeID:"controllerType=0 controllerNumber=1 scan=6294"	5	3602	EALLSSAVDHGSDEVKFR(16)-LKGSGNLEAIHIIK(2)	Cross-Linked	DSS_heavy	3602	null	1	3.66816e-05	-0.001312	-0.364242	hCCT_beta(154)-hCCT_beta(191)/	Intra-Protein	11	1	14	22	1	1
610	2M8_150505114736.10151.10151.3 File:"2M8_150505114736.raw", NativeID:"controllerType=0 controllerNumber=1 scan=10151"	3	3167.89	DALSDLALHFLNKMK(13)-AYILNLVKQIK(8)	Cross-Linked	DSS_heavy	3167.86	null	1	3.66889e-05	0.019348	6.10758	hCCT_delta(319)-hCCT_delta(288)/	Intra-Protein	4	1	23.5	17.5	1	1
611	M2_151105044652.12145.12145.5 File:"M2_151105044652.raw", NativeID:"controllerType=0 controllerNumber=1 scan=12145"	5	4343.47	AQLGVQAFADALLIIPKVLAQNSGFDLQETLVK(17)-HKPSVK(2)	Cross-Linked	DSS	4343.44	null	1	3.70354e-05	0.028194	6.49117	hCCT_zeta(449)-hCCT_zeta(426)/	Intra-Protein	11	1	46	6	1	1
612	TAM3.10683.10683.6 File:"TAM3.raw", NativeID:"controllerType=0 controllerNumber=1 scan=10683"	6	4262.24	MLVDDIGDVTITNDGATILKLLEVEHPAAK(20)-KKGDDQSR(1)	Cross-Linked	DSS	4262.22	null	1	3.73851e-05	0.01982	4.65016	hCCT_alpha(63)-hCCT_gamma(527)/	Inter-Protein	32	1	29.5	9.5	1	1
613	20140313_mLST8CCT_E_HCD.1784.1784.4 File:"20140313_mLST8CCT_E_HCD.raw", NativeID:"controllerType=0 controllerNumber=1 scan=1784"	4	1957.15	RKVCGDSDK(2)-KIIELK(1)	Cross-Linked	DSS_heavy	1957.15	Carbamidomethyl[C](4)	1	3.75876e-05	0.000775	0.395983	hCCT_zeta(280)-hCCT_zeta(273)/	Intra-Protein	7	1	16	13	1	1
614	M2_151105044652.12291.12291.4 File:"M2_151105044652.raw", NativeID:"controllerType=0 controllerNumber=1 scan=12291"	4	4420.48	KGGISNILEELVVQPLLVSVSALTLATETVR(1)-TSLGPKGMDK(6)	Cross-Linked	DSS	4420.46	null	1	3.76553e-05	0.014153	3.2017	hCCT_delta(497)-hCCT_delta(55)/	Intra-Protein	11	1	26	8	1	1
615	TAM3.8124.8124.4 File:"TAM3.raw", NativeID:"controllerType=0 controllerNumber=1 scan=8124"	4	4227.18	RVEDAYILTCNVSLEYEKTEVNSGFFYK(18)-LVKAER(3)	Cross-Linked	DSS	4227.13	Carbamidomethyl[C](10)	1	3.77646e-05	0.04721	11.1683	hCCT_zeta(241)-hCCT_zeta(261)/	Intra-Protein	32	1	33	6	1	1
616	TAM3.8956.8956.6 File:"TAM3.raw", NativeID:"controllerType=0 controllerNumber=1 scan=8956"	6	4374.37	ALEKGIEILTDMSRPVELSDR(4)-QVKEMNPALGIDCLHK(3)	Cross-Linked	DSS_heavy	4374.33	Carbamidomethyl[C](37)	1	3.8489e-05	0.043913	10.0388	hCCT_delta(143)-hCCT_epsilon(483)/	Inter-Protein	32	1	22	24	1	1
617	TAM3.12984.12984.4 File:"TAM3.raw", NativeID:"controllerType=0 controllerNumber=1 scan=12984"	4	4611.48	VHTVEDYQAIVDAEWNILYDKLEK(21)-IALLNVELELKAEK(11)	Cross-Linked	DSS	4611.45	null	1	3.92901e-05	0.028517	6.18396	hCCT_eta(277)-hCCT_eta(247)/	Intra-Protein	32	1	16	8	1	1
618	20140313_mLST8CCT_E_HCD.3426.3426.3 File:"20140313_mLST8CCT_E_HCD.raw", NativeID:"controllerType=0 controllerNumber=1 scan=3426"	3	2593.46	HKSETDTSLIR(2)-SVTLLIKGPNK(7)	Cross-Linked	DSS	2593.46	null	1	4.01841e-05	0.007536	2.90578	hCCT_zeta(199)-hCCT_zeta(377)/	Intra-Protein	7	1	15.5	17.5	1	1
619	TAM3.9598.9598.5 File:"TAM3.raw", NativeID:"controllerType=0 controllerNumber=1 scan=9598"	5	4496.45	KLGGTIDDCELVEGLVLTQKVSNSGITR(20)-GSNKLVIEEAER(4)	Cross-Linked	DSS_heavy	4496.43	Carbamidomethyl[C](9)	1	4.03169e-05	0.020268	4.50758	hCCT_delta(232)-hCCT_delta(395)/	Intra-Protein	32	1	23.5	7.5	1	1
620	TAM3.11797.11797.4 File:"TAM3.raw", NativeID:"controllerType=0 controllerNumber=1 scan=11797"	4	3461.91	YWAIKLATNAAVTVLR(5)-AVDDGVNTFKVLTR(10)	Cross-Linked	DSS	3461.91	null	1	4.06773e-05	-0.000399	-0.115254	hCCT_theta(509)-hCCT_theta(400)/	Intra-Protein	32	1	14.5	13.5	1	1
621	MP2B_151101105419.4396.4396.5 File:"MP2B_151101105419.raw", NativeID:"controllerType=0 controllerNumber=1 scan=4396"	5	2584.39	VDSTAKVAEIEHAEK(6)-IKIFGSR(2)	Cross-Linked	DSS	2584.4	null	1	4.09917e-05	-0.007277	-2.81574	hCCT_beta(263)-hCCT_beta(250)/	Intra-Protein	23	1	20	10	1	1
622	M2.11064.11064.4 File:"M2.raw", NativeID:"controllerType=0 controllerNumber=1 scan=11064"	4	3238.96	LTSFIGAIAIGDLVKSTLGPK(15)-EAESLIAKK(8)	Cross-Linked	DSS_heavy	3238.93	null	1	4.15031e-05	0.031537	9.73686	hCCT_beta(40)-hCCT_beta(119)/	Intra-Protein	10	1	23.5	10.5	1	1
623	TAM3.7782.7782.5 File:"TAM3.raw", NativeID:"controllerType=0 controllerNumber=1 scan=7782"	5	3411.93	IAILTCPFEPPKPKTK(14)-EKFEEMIQQIK(2)	Cross-Linked	DSS_heavy	3411.91	Carbamidomethyl[C](6)	1	4.16736e-05	0.019679	5.76774	hCCT_epsilon(261)-hCCT_epsilon(284)/	Intra-Protein	32	1	14.5	11.5	1	1
624	M83_141224001703.4678.4678.4 File:"M83_141224001703.raw", NativeID:"controllerType=0 controllerNumber=1 scan=4678"	4	2881.64	LLEKCAMTALSSK(4)-LISQQKAFFAK(6)	Cross-Linked	DSS_heavy	2881.63	Carbamidomethyl[C](5)	1	4.1979e-05	0.00899	3.11976	hCCT_eta(157)-hCCT_eta(172)/	Intra-Protein	18	1	13	10	1	1
625	TAM3.8221.8221.3 File:"TAM3.raw", NativeID:"controllerType=0 controllerNumber=1 scan=8221"	3	3226.83	VVLSKLPIGDVATQYFADR(5)-VPEEDLKR(7)	Cross-Linked	DSS_heavy	3226.81	null	1	4.24475e-05	0.016015	4.9631	hCCT_eta(292)-hCCT_eta(320)/	Intra-Protein	32	1	29	13	1	1
626	MP2B.7961.7961.5 File:"MP2B.raw", NativeID:"controllerType=0 controllerNumber=1 scan=7961"	5	3767.04	AIADTGANVVVTGGKVADMALHYANK(15)-LNSKWDLR(4)	Cross-Linked	DSS_heavy	3767.03	null	1	4.25452e-05	0.008098	2.1497	hCCT_theta(296)-hCCT_theta(318)/	Intra-Protein	22	1	43	9	1	1
627	M2.8824.8824.5 File:"M2.raw", NativeID:"controllerType=0 controllerNumber=1 scan=8824"	5	3466.92	MVINHLEKLFVTNDAATILR(8)-LNSKWDLR(4)	Cross-Linked	DSS	3466.89	null	1	4.25495e-05	0.027976	8.06949	hCCT_theta(62)-hCCT_theta(318)/	Intra-Protein	10	1	31	7	1	1
628	MP2B.10300.10300.4 File:"MP2B.raw", NativeID:"controllerType=0 controllerNumber=1 scan=10300"	4	3190.83	LQTYKTAVETAVLLLR(5)-ALDDMISTLKK(10)	Cross-Linked	DSS	3190.8	null	1	4.29299e-05	0.02893	9.06669	hCCT_gamma(506)-hCCT_gamma(137)/	Intra-Protein	22	1	15	15	1	1
629	2M8.1989.1989.4 File:"2M8.raw", NativeID:"controllerType=0 controllerNumber=1 scan=1989"	4	1898.09	LEDTKLIK(5)-VEGKVGGR(4)	Cross-Linked	DSS	1898.1	null	1	4.31062e-05	-0.001474	-0.776568	hCCT_epsilon(223)-hCCT_epsilon(214)/	Intra-Protein	3	1	11	10	1	1
630	M83_141224001703.1863.1863.3 File:"M83_141224001703.raw", NativeID:"controllerType=0 controllerNumber=1 scan=1863"	3	1786.02	LEDTKLIK(5)-KVEDAK(1)	Cross-Linked	DSS	1786.02	null	1	4.3305e-05	-0.004513	-2.52685	hCCT_epsilon(223)-hCCT_epsilon(242)/	Intra-Protein	18	1	13.5	7.5	1	1
631	TAM3.9493.9493.5 File:"TAM3.raw", NativeID:"controllerType=0 controllerNumber=1 scan=9493"	5	3532.08	QQLLIGAYAKALEIIPR(10)-QKIHPTSVISGYR(2)	Cross-Linked	DSS_heavy	3532.08	null	1	4.39814e-05	-0.001158	-0.327852	hCCT_eta(440)-hCCT_alpha(111)/	Inter-Protein	32	1	15.5	13.5	1	1
632	TAM3.7208.7208.3 File:"TAM3.raw", NativeID:"controllerType=0 controllerNumber=1 scan=7208"	3	3239.73	VEKIPGGIIEDSCVLR(3)-GASKEILSEVER(4)	Cross-Linked	DSS	3239.72	Carbamidomethyl[C](13)	1	4.42726e-05	0.008498	2.62307	hCCT_gamma(202)-hCCT_gamma(380)/	Intra-Protein	32	1	17.5	9.5	1	1
633	MP2B.7941.7941.5 File:"MP2B.raw", NativeID:"controllerType=0 controllerNumber=1 scan=7941"	5	3466.9	MVINHLEKLFVTNDAATILR(8)-LNSKWDLR(4)	Cross-Linked	DSS	3466.89	null	1	4.51263e-05	0.012718	3.66842	hCCT_theta(62)-hCCT_theta(318)/	Intra-Protein	22	1	31	10	1	1
634	M2_151105044652.11199.11199.4 File:"M2_151105044652.raw", NativeID:"controllerType=0 controllerNumber=1 scan=11199"	4	3238.95	LTSFIGAIAIGDLVKSTLGPK(15)-EAESLIAKK(8)	Cross-Linked	DSS_heavy	3238.93	null	1	4.69242e-05	0.017865	5.51571	hCCT_beta(40)-hCCT_beta(119)/	Intra-Protein	11	1	22.5	10.5	1	1
635	M2.3868.3868.5 File:"M2.raw", NativeID:"controllerType=0 controllerNumber=1 scan=3868"	5	3252.53	VHKECCHGDLLECADDR(3)-ALKAWSVAR(3)	Cross-Linked	DSS	3252.53	Carbamidomethyl[C](5);Carbamidomethyl[C](6);Carbamidomethyl[C](13)	1	4.75239e-05	0.000678	0.208453	gi|CON_IPI00708398.1|SWISS-PROT:P02769 (266)-gi|CON_IPI00708398.1|SWISS-PROT:P02769 (235)/	Intra-Protein	10	1	17.5	10.5	1	1
636	2M8_150505114736.3613.3613.5 File:"2M8_150505114736.raw", NativeID:"controllerType=0 controllerNumber=1 scan=3613"	5	2665.61	KIHPQTIIAGWR(1)-VDNIIKAAPR(6)	Cross-Linked	DSS_heavy	2665.61	null	1	4.80611e-05	0.002177	0.8167	hCCT_beta(120)-hCCT_beta(522)/	Intra-Protein	4	1	22.5	12.5	1	1
637	MP2B.6287.6287.5 File:"MP2B.raw", NativeID:"controllerType=0 controllerNumber=1 scan=6287"	5	3890.05	ALEKGIEILTDMSRPVELSDR(4)-HAQGEKTAGINVR(6)	Cross-Linked	DSS	3890.04	null	1	4.8152e-05	0.010613	2.72825	hCCT_delta(143)-hCCT_delta(489)/	Intra-Protein	22	1	26	17	1	1
638	TAM3.7284.7284.5 File:"TAM3.raw", NativeID:"controllerType=0 controllerNumber=1 scan=7284"	5	3902.16	ALEKGIEILTDMSRPVELSDR(4)-HAQGEKTAGINVR(6)	Cross-Linked	DSS_heavy	3902.12	null	1	4.85849e-05	0.045574	11.6793	hCCT_delta(143)-hCCT_delta(489)/	Intra-Protein	32	1	23.5	14.5	1	1
639	TAM2.8146.8146.6 File:"TAM2.raw", NativeID:"controllerType=0 controllerNumber=1 scan=8146"	6	4250.51	MVINHLEKLFVTNDAATILR(8)-LLDVVHPAAKTLVDIAK(10)	Cross-Linked	DSS_heavy	4250.47	null	1	4.89844e-05	0.035406	8.3299	hCCT_theta(62)-hCCT_eta(77)/	Inter-Protein	31	1	18	12	1	1
640	M2.4994.4994.5 File:"M2.raw", NativeID:"controllerType=0 controllerNumber=1 scan=4994"	5	2833.59	GVMINKDVTHPR(6)-GASKEILSEVER(4)	Cross-Linked	DSS_heavy	2833.56	null	1	4.90265e-05	0.022487	7.93595	hCCT_gamma(221)-hCCT_gamma(380)/	Intra-Protein	10	1	13.5	12.5	1	1
641	2M8_150505114736.1644.1644.5 File:"2M8_150505114736.raw", NativeID:"controllerType=0 controllerNumber=1 scan=1644"	5	2123.31	IKEIAVTVK(2)-KADKVEQR(1)	Cross-Linked	DSS_heavy	2123.32	null	1	4.93408e-05	-0.00447	-2.1052	hCCT_eta(137)-hCCT_eta(145)/	Intra-Protein	4	1	18	12	1	1
642	M83_141224001703.10626.10626.4 File:"M83_141224001703.raw", NativeID:"controllerType=0 controllerNumber=1 scan=10626"	4	3155.81	DALSDLALHFLNKMK(13)-AYILNLVKQIK(8)	Cross-Linked	DSS	3155.79	null	1	4.98825e-05	0.023193	7.34935	hCCT_delta(319)-hCCT_delta(288)/	Intra-Protein	18	1	15.5	8.5	1	1
643	TAM3.4104.4104.4 File:"TAM3.raw", NativeID:"controllerType=0 controllerNumber=1 scan=4104"	4	3474.68	DDKHGSYEDAVHSGALND(3)-IDDLIKLHPESK(6)	Cross-Linked	DSS	3474.67	null	1	5.11473e-05	0.008914	2.56543	hCCT_alpha(541)-hCCT_alpha(532)/	Intra-Protein	32	1	23	16	1	1
644	20140313_mLST8CCT_E_HCD.7527.7527.4 File:"20140313_mLST8CCT_E_HCD.raw", NativeID:"controllerType=0 controllerNumber=1 scan=7527"	4	3214.78	VVLSKLPIGDVATQYFADR(5)-VPEEDLKR(7)	Cross-Linked	DSS	3214.74	null	1	5.15596e-05	0.044762	13.924	hCCT_eta(292)-hCCT_eta(320)/	Intra-Protein	7	1	18.5	9.5	1	1
645	MP2B_151101105419.4387.4387.5 File:"MP2B_151101105419.raw", NativeID:"controllerType=0 controllerNumber=1 scan=4387"	5	2596.47	VDSTAKVAEIEHAEK(6)-IKIFGSR(2)	Cross-Linked	DSS_heavy	2596.47	null	1	5.18943e-05	0.000828	0.318894	hCCT_beta(263)-hCCT_beta(250)/	Intra-Protein	23	1	19	9	1	1
646	MP2B.4523.4523.3 File:"MP2B.raw", NativeID:"controllerType=0 controllerNumber=1 scan=4523"	3	2564.38	EAVAMESYAKALR(10)-EAESLIAKK(8)	Cross-Linked	DSS	2564.36	null	1	5.19104e-05	0.019745	7.69977	hCCT_beta(441)-hCCT_beta(119)/	Intra-Protein	22	1	16.5	15.5	1	1
647	20140313_mLST8CCT_E_HCD.3644.3644.3 File:"20140313_mLST8CCT_E_HCD.raw", NativeID:"controllerType=0 controllerNumber=1 scan=3644"	3	2467.32	YNFFTGCPKAK(9)-VPEEDLKR(7)	Cross-Linked	DSS_heavy	2467.31	Carbamidomethyl[C](7)	1	5.20814e-05	0.013801	5.59355	hCCT_eta(366)-hCCT_eta(320)/	Intra-Protein	7	1	17	14	1	1
648	2M8.9097.9097.5 File:"2M8.raw", NativeID:"controllerType=0 controllerNumber=1 scan=9097"	5	4659.56	SLLVIPNTLAVNAAQDSTDLVAKLR(23)-ANEVISKLYAVHQEGNK(7)	Cross-Linked	DSS	4659.53	null	1	5.31882e-05	0.026221	5.62739	hCCT_alpha(466)-hCCT_theta(466)/	Inter-Protein	3	1	28	19	1	1
649	M2_151105044652.10455.10455.4 File:"M2_151105044652.raw", NativeID:"controllerType=0 controllerNumber=1 scan=10455"	4	3461.93	YWAIKLATNAAVTVLR(5)-AVDDGVNTFKVLTR(10)	Cross-Linked	DSS	3461.91	null	1	5.32793e-05	0.012052	3.48131	hCCT_theta(509)-hCCT_theta(400)/	Intra-Protein	11	1	15	12	1	1
650	M2_151105044652.5865.5865.4 File:"M2_151105044652.raw", NativeID:"controllerType=0 controllerNumber=1 scan=5865"	4	2938.69	GILAADESTGSIAKR(14)-ALQASALKAWGGK(8)	Cross-Linked	DSS_heavy	2938.68	null	1	5.37555e-05	0.017202	5.85366	gi|CON_ALDOA_RABIT|SWISS-PROT:P00883 (42)-gi|CON_ALDOA_RABIT|SWISS-PROT:P00883 (312)/gi|CON_ALDOA_RABIT|SWISS-PROT:P00883 (42)-gi|CON_ALDOA_RABIT|SWISS-PROT:P00883 (312)/gi|CON_ALDOA_RABIT|SWISS-PROT:P00883 (42)-gi|CON_ALDOA_RABIT|SWISS-PROT:P00883 (312)/gi|CON_ALDOA_RABIT|SWISS-PROT:P00883 (42)-gi|CON_ALDOA_RABIT|SWISS-PROT:P00883 (312)/	Intra-Protein	11	1	21	14	1	1
651	2M8.11198.11198.4 File:"2M8.raw", NativeID:"controllerType=0 controllerNumber=1 scan=11198"	4	3510.97	MVVDAVMMLDDLLQLKMIGIK(16)-VPEEDLKR(7)	Cross-Linked	DSS_heavy	3510.95	null	1	5.3833e-05	0.027013	7.69394	hCCT_eta(193)-hCCT_eta(320)/	Intra-Protein	3	1	27	8	1	1
652	TAM1.7769.7769.6 File:"TAM1.raw", NativeID:"controllerType=0 controllerNumber=1 scan=7769"	6	4794.61	LALVTGGEIASTFDHPELVKLGSCK(20)-RIENAKILIANTGMDTDK(6)	Cross-Linked	DSS_heavy	4794.58	Carbamidomethyl[C](24)	1	5.40763e-05	0.02804	5.84827	hCCT_beta(342)-hCCT_beta(236)/	Intra-Protein	30	1	6.5	10.5	1	1
653	2M8_150505114736.3707.3707.5 File:"2M8_150505114736.raw", NativeID:"controllerType=0 controllerNumber=1 scan=3707"	5	3050.7	TPGKEAVAMESYAK(4)-KIHPQTIIAGWR(1)	Cross-Linked	DSS_heavy	3050.69	null	1	5.54679e-05	0.006639	2.17623	hCCT_beta(431)-hCCT_beta(120)/	Intra-Protein	4	1	22	23	1	1
654	TAM3.12523.12523.4 File:"TAM3.raw", NativeID:"controllerType=0 controllerNumber=1 scan=12523"	4	3672.81	KQDEPIDLFMIEIMEMK(1)-FTFIEKCNNPR(6)	Cross-Linked	DSS	3672.78	Carbamidomethyl[C](27)	1	5.60562e-05	0.032229	8.77509	hCCT_zeta(181)-hCCT_zeta(365)/	Intra-Protein	32	1	8	8	1	1
655	TAM2.6438.6438.4 File:"TAM2.raw", NativeID:"controllerType=0 controllerNumber=1 scan=6438"	4	4227.14	RVEDAYILTCNVSLEYEKTEVNSGFFYK(18)-LVKAER(3)	Cross-Linked	DSS	4227.13	Carbamidomethyl[C](10)	1	5.62224e-05	0.008636	2.04299	hCCT_zeta(241)-hCCT_zeta(261)/	Intra-Protein	31	1	32	6	1	1
656	M2_151105044652.3942.3942.4 File:"M2_151105044652.raw", NativeID:"controllerType=0 controllerNumber=1 scan=3942"	4	2884.53	LCVLHEKTPVSEK(7)-CASIQKFGER(6)	Cross-Linked	DSS_heavy	2884.55	Carbamidomethyl[C](2);Carbamidomethyl[C](17)	1	5.74585e-05	-0.01263	-4.37851	gi|CON_IPI00708398.1|SWISS-PROT:P02769 (489)-gi|CON_IPI00708398.1|SWISS-PROT:P02769 (228)/	Intra-Protein	11	1	20	13	1	1
657	M83.5824.5824.5 File:"M83.raw", NativeID:"controllerType=0 controllerNumber=1 scan=5824"	5	3404.89	ANEVISKLYAVHQEGNK(7)-WIGLDLSNGKPR(10)	Cross-Linked	DSS_heavy	3404.87	null	1	5.80702e-05	0.014709	4.31999	hCCT_theta(466)-hCCT_alpha(494)/	Inter-Protein	17	1	28	14	1	1
658	TAM1.11067.11067.4 File:"TAM1.raw", NativeID:"controllerType=0 controllerNumber=1 scan=11067"	4	3474.03	YWAIKLATNAAVTVLR(5)-AVDDGVNTFKVLTR(10)	Cross-Linked	DSS_heavy	3473.99	null	1	5.83893e-05	0.039506	11.3719	hCCT_theta(509)-hCCT_theta(400)/	Intra-Protein	30	1	11.5	6.5	1	1
659	M2.5852.5852.4 File:"M2.raw", NativeID:"controllerType=0 controllerNumber=1 scan=5852"	4	3414.85	TSNFSLMTELSIKSGNPGESSR(13)-TKIPAHTR(2)	Cross-Linked	DSS_heavy	3414.81	null	1	6.0082e-05	0.045075	13.1999	hmLST8(303)-hmLST8(257)/	Intra-Protein	10	1	34	10	1	1
660	M2_151105044652.3949.3949.5 File:"M2_151105044652.raw", NativeID:"controllerType=0 controllerNumber=1 scan=3949"	5	2884.55	LCVLHEKTPVSEK(7)-CASIQKFGER(6)	Cross-Linked	DSS_heavy	2884.55	Carbamidomethyl[C](2);Carbamidomethyl[C](17)	1	6.04575e-05	0.004324	1.49902	gi|CON_IPI00708398.1|SWISS-PROT:P02769 (489)-gi|CON_IPI00708398.1|SWISS-PROT:P02769 (228)/	Intra-Protein	11	1	16	15	1	1
661	TAM3.7099.7099.5 File:"TAM3.raw", NativeID:"controllerType=0 controllerNumber=1 scan=7099"	5	3537.96	LALVTGGEIASTFDHPELVKLGSCK(20)-EATKAAR(4)	Cross-Linked	DSS_heavy	3537.94	Carbamidomethyl[C](24)	1	6.10193e-05	0.024248	6.85371	hCCT_beta(342)-hCCT_beta(135)/	Intra-Protein	32	1	36	8	1	1
662	TAM3.7517.7517.3 File:"TAM3.raw", NativeID:"controllerType=0 controllerNumber=1 scan=7517"	3	3983.98	EMNPALGIDCLHKGTNDMK(13)-DTEPLIQTAKTTLGSK(10)	Cross-Linked	DSS	3983.98	Carbamidomethyl[C](10)	1	6.11689e-05	-0.000273	-0.068525	hCCT_epsilon(496)-hCCT_epsilon(170)/	Intra-Protein	32	1	8.5	11.5	1	1
663	TAM4B.10101.10101.5 File:"TAM4B.raw", NativeID:"controllerType=0 controllerNumber=1 scan=10101"	5	3038.62	TPGKEAVAMESYAK(4)-KIHPQTIIAGWR(1)	Cross-Linked	DSS	3038.61	null	1	6.13503e-05	0.004332	1.42565	hCCT_beta(431)-hCCT_beta(120)/	Intra-Protein	33	1	18	23	1	1
664	M1.6124.6124.5 File:"M1.raw", NativeID:"controllerType=0 controllerNumber=1 scan=6124"	5	3038.66	TPGKEAVAMESYAK(4)-KIHPQTIIAGWR(1)	Cross-Linked	DSS	3038.61	null	1	6.13625e-05	0.047667	15.6871	hCCT_beta(431)-hCCT_beta(120)/	Intra-Protein	9	1	19	23	1	1
665	20140313_mLST8CCT_E_HCD.1432.1432.4 File:"20140313_mLST8CCT_E_HCD.raw", NativeID:"controllerType=0 controllerNumber=1 scan=1432"	4	2054.05	IDDIVSGHKK(9)-KGDDQSR(1)	Cross-Linked	DSS	2054.05	null	1	6.15709e-05	0.002678	1.30377	hCCT_gamma(526)-hCCT_gamma(528)/	Intra-Protein	7	1	20	10	1	1
666	20140313_mLST8CCT_E_HCD.1896.1896.4 File:"20140313_mLST8CCT_E_HCD.raw", NativeID:"controllerType=0 controllerNumber=1 scan=1896"	4	1798.1	LEDTKLIK(5)-KVEDAK(1)	Cross-Linked	DSS_heavy	1798.1	null	1	6.23652e-05	-8.4e-05	-0.046716	hCCT_epsilon(223)-hCCT_epsilon(242)/	Intra-Protein	7	1	16.5	7.5	1	1
667	TAM3.5203.5203.6 File:"TAM3.raw", NativeID:"controllerType=0 controllerNumber=1 scan=5203"	6	3637.89	HKLDVTSVEDYKALQK(12)-VDSTAKVAEIEHAEK(6)	Cross-Linked	DSS	3637.9	null	1	6.28146e-05	-0.001984	-0.54537	hCCT_epsilon(275)-hCCT_beta(263)/	Inter-Protein	32	1	22.5	16.5	1	1
668	M83_141224001703.9460.9460.4 File:"M83_141224001703.raw", NativeID:"controllerType=0 controllerNumber=1 scan=9460"	4	3202.88	LQTYKTAVETAVLLLR(5)-ALDDMISTLKK(10)	Cross-Linked	DSS_heavy	3202.88	null	1	6.79609e-05	0.008532	2.66386	hCCT_gamma(506)-hCCT_gamma(137)/	Intra-Protein	18	1	18	18	1	1
669	M1.6057.6057.5 File:"M1.raw", NativeID:"controllerType=0 controllerNumber=1 scan=6057"	5	3050.72	TPGKEAVAMESYAK(4)-KIHPQTIIAGWR(1)	Cross-Linked	DSS_heavy	3050.69	null	1	6.79799e-05	0.036546	11.9796	hCCT_beta(431)-hCCT_beta(120)/	Intra-Protein	9	1	21	19	1	1
670	M83_141224001703.3900.3900.4 File:"M83_141224001703.raw", NativeID:"controllerType=0 controllerNumber=1 scan=3900"	4	2564.36	EAVAMESYAKALR(10)-EAESLIAKK(8)	Cross-Linked	DSS	2564.36	null	1	7.01202e-05	-0.004377	-1.70686	hCCT_beta(441)-hCCT_beta(119)/	Intra-Protein	18	1	11	10	1	1
671	M83.6430.6430.3 File:"M83.raw", NativeID:"controllerType=0 controllerNumber=1 scan=6430"	3	3226.84	VVLSKLPIGDVATQYFADR(5)-VPEEDLKR(7)	Cross-Linked	DSS_heavy	3226.81	null	1	7.05936e-05	0.024438	7.57342	hCCT_eta(292)-hCCT_eta(320)/	Intra-Protein	17	1	25	10	1	1
672	M2_151105044652.6328.6328.5 File:"M2_151105044652.raw", NativeID:"controllerType=0 controllerNumber=1 scan=6328"	5	3589.93	EALLSSAVDHGSDEVKFR(16)-LKGSGNLEAIHIIK(2)	Cross-Linked	DSS	3589.92	null	1	7.13466e-05	0.006147	1.71229	hCCT_beta(154)-hCCT_beta(191)/	Intra-Protein	11	1	15	23	1	1
673	MP2B_151101105419.6283.6283.5 File:"MP2B_151101105419.raw", NativeID:"controllerType=0 controllerNumber=1 scan=6283"	5	3902.09	ALEKGIEILTDMSRPVELSDR(4)-HAQGEKTAGINVR(6)	Cross-Linked	DSS_heavy	3902.12	null	1	7.16239e-05	-0.024006	-6.15204	hCCT_delta(143)-hCCT_delta(489)/	Intra-Protein	23	1	24.5	15.5	1	1
674	TAM3.6855.6855.5 File:"TAM3.raw", NativeID:"controllerType=0 controllerNumber=1 scan=6855"	5	3796.05	KVEDAKIAILTCPFEPPKPK(6)-MLVIEQCKNSR(8)	Cross-Linked	DSS	3796.02	Carbamidomethyl[C](12);Carbamidomethyl[C](30)	1	7.18369e-05	0.026093	6.87378	hCCT_epsilon(247)-hCCT_epsilon(378)/	Intra-Protein	32	1	28	13	1	1
675	TAM1.6556.6556.5 File:"TAM1.raw", NativeID:"controllerType=0 controllerNumber=1 scan=6556"	5	4227.14	RVEDAYILTCNVSLEYEKTEVNSGFFYK(18)-LVKAER(3)	Cross-Linked	DSS	4227.13	Carbamidomethyl[C](10)	1	7.20297e-05	0.008684	2.05435	hCCT_zeta(241)-hCCT_zeta(261)/	Intra-Protein	30	1	20	6	1	1
676	TAM4B.8174.8174.3 File:"TAM4B.raw", NativeID:"controllerType=0 controllerNumber=1 scan=8174"	3	2607.36	TPGKEAVAMESYAK(4)-EAESLIAKK(8)	Cross-Linked	DSS	2607.36	null	1	7.27958e-05	0.004781	1.83366	hCCT_beta(431)-hCCT_beta(119)/	Intra-Protein	33	1	22	17	1	1
677	TAM4B.10071.10071.5 File:"TAM4B.raw", NativeID:"controllerType=0 controllerNumber=1 scan=10071"	5	3050.69	TPGKEAVAMESYAK(4)-KIHPQTIIAGWR(1)	Cross-Linked	DSS_heavy	3050.69	null	1	7.44774e-05	-0.002821	-0.924709	hCCT_beta(431)-hCCT_beta(120)/	Intra-Protein	33	1	19	22	1	1
678	M2_151105044652.5348.5348.4 File:"M2_151105044652.raw", NativeID:"controllerType=0 controllerNumber=1 scan=5348"	4	3003.71	HEKEDGAISTIVLR(3)-LCKTVGATALPR(3)	Cross-Linked	DSS_heavy	3003.7	Carbamidomethyl[C](19)	1	7.49961e-05	0.007305	2.432	hCCT_theta(367)-hCCT_theta(326)/	Intra-Protein	11	1	13.5	15.5	1	1
679	TAM3.5302.5302.6 File:"TAM3.raw", NativeID:"controllerType=0 controllerNumber=1 scan=5302"	6	3576.95	LLQKGIHPTIISESFQK(4)-SHIMAAKAVANTMR(7)	Cross-Linked	DSS	3576.94	null	1	7.58885e-05	0.016077	4.49463	hCCT_delta(126)-hCCT_epsilon(42)/	Inter-Protein	32	1	15	14	1	1
680	TAM3.5106.5106.5 File:"TAM3.raw", NativeID:"controllerType=0 controllerNumber=1 scan=5106"	5	3517.77	FSPDSTLLATCSADQTCKIWR(18)-TKIPAHTR(2)	Cross-Linked	DSS	3517.76	Carbamidomethyl[C](11);Carbamidomethyl[C](17)	1	7.58938e-05	0.010688	3.0383	hmLST8(287)-hmLST8(257)/	Intra-Protein	32	1	12	8	1	1
681	20140313_mLST8CCT_E_HCDb.3759.3759.3 File:"20140313_mLST8CCT_E_HCDb.raw", NativeID:"controllerType=0 controllerNumber=1 scan=3759"	3	2623.35	TPGKEAVAMESYAK(4)-EAESLIAKK(8)	Cross-Linked	DSS	2623.35	Oxidation[M](9)	1	7.64643e-05	-0.001181	-0.450187	hCCT_beta(431)-hCCT_beta(119)/	Intra-Protein	8	1	19	15	1	1
682	M2_151105044652.6514.6514.4 File:"M2_151105044652.raw", NativeID:"controllerType=0 controllerNumber=1 scan=6514"	4	2888.5	IGDEYFTFITDCKDPK(13)-YIKNPR(3)	Cross-Linked	DSS_heavy	2888.49	Carbamidomethyl[C](12)	1	7.77255e-05	0.004015	1.39	hCCT_gamma(366)-hCCT_gamma(233)/	Intra-Protein	11	1	20	6	1	1
683	MP2B.10213.10213.4 File:"MP2B.raw", NativeID:"controllerType=0 controllerNumber=1 scan=10213"	4	3202.9	LQTYKTAVETAVLLLR(5)-ALDDMISTLKK(10)	Cross-Linked	DSS_heavy	3202.88	null	1	7.77954e-05	0.026598	8.30441	hCCT_gamma(506)-hCCT_gamma(137)/	Intra-Protein	22	1	22	20	1	1
684	M83_141224001703.3842.3842.5 File:"M83_141224001703.raw", NativeID:"controllerType=0 controllerNumber=1 scan=3842"	5	2606.52	ILKHGINCFINR(3)-LIKGVIVDK(3)	Cross-Linked	DSS	2606.52	Carbamidomethyl[C](8)	1	7.82033e-05	-0.002038	-0.781885	hCCT_beta(284)-hCCT_epsilon(226)/	Inter-Protein	18	1	16	8	1	1
685	M2.5544.5544.5 File:"M2.raw", NativeID:"controllerType=0 controllerNumber=1 scan=5544"	5	3517.8	FSPDSTLLATCSADQTCKIWR(18)-TKIPAHTR(2)	Cross-Linked	DSS	3517.76	Carbamidomethyl[C](11);Carbamidomethyl[C](17)	1	8.01589e-05	0.042426	12.0605	hmLST8(287)-hmLST8(257)/	Intra-Protein	10	1	28.5	11.5	1	1
686	MP2B.4499.4499.3 File:"MP2B.raw", NativeID:"controllerType=0 controllerNumber=1 scan=4499"	3	2576.46	EAVAMESYAKALR(10)-EAESLIAKK(8)	Cross-Linked	DSS_heavy	2576.44	null	1	8.04254e-05	0.017108	6.64017	hCCT_beta(441)-hCCT_beta(119)/	Intra-Protein	22	1	17.5	12.5	1	1
687	MP2B.3582.3582.4 File:"MP2B.raw", NativeID:"controllerType=0 controllerNumber=1 scan=3582"	4	2593.46	HKSETDTSLIR(2)-SVTLLIKGPNK(7)	Cross-Linked	DSS	2593.46	null	1	8.0688e-05	0.001358	0.523626	hCCT_zeta(199)-hCCT_zeta(377)/	Intra-Protein	22	1	13	18	1	1
688	M2_151105044652.10466.10466.4 File:"M2_151105044652.raw", NativeID:"controllerType=0 controllerNumber=1 scan=10466"	4	3461.9	YWAIKLATNAAVTVLR(5)-AVDDGVNTFKVLTR(10)	Cross-Linked	DSS	3461.91	null	1	8.08528e-05	-0.013582	-3.92326	hCCT_theta(509)-hCCT_theta(400)/	Intra-Protein	11	1	15	10	1	1
689	20140313_mLST8CCT_E_HCD.3052.3052.5 File:"20140313_mLST8CCT_E_HCD.raw", NativeID:"controllerType=0 controllerNumber=1 scan=3052"	5	2952.58	ILIANTGMDTDKIK(12)-VAEIEHAEKEK(9)	Cross-Linked	DSS	2952.56	null	1	8.36404e-05	0.017054	5.776	hCCT_beta(248)-hCCT_beta(272)/	Intra-Protein	7	1	23.5	9.5	1	1
690	M2.8040.8040.5 File:"M2.raw", NativeID:"controllerType=0 controllerNumber=1 scan=8040"	5	3569.03	LFTFHADICTLPDTEKQIK(16)-KQTALVELLK(1)	Cross-Linked	DSS_heavy	3569.01	Carbamidomethyl[C](9)	1	8.38079e-05	0.026483	7.42027	gi|CON_IPI00708398.1|SWISS-PROT:P02769 (544)-gi|CON_IPI00708398.1|SWISS-PROT:P02769 (548)/	Intra-Protein	10	1	27	8	1	1
691	M2.5035.5035.5 File:"M2.raw", NativeID:"controllerType=0 controllerNumber=1 scan=5035"	5	2821.51	GVMINKDVTHPR(6)-GASKEILSEVER(4)	Cross-Linked	DSS	2821.49	null	1	8.57045e-05	0.021401	7.58501	hCCT_gamma(221)-hCCT_gamma(380)/	Intra-Protein	10	1	16.5	19.5	1	1
692	20140313_mLST8CCT_E_HCD.1901.1901.3 File:"20140313_mLST8CCT_E_HCD.raw", NativeID:"controllerType=0 controllerNumber=1 scan=1901"	3	1870.06	EIAVTVKK(7)-ADKVEQR(3)	Cross-Linked	DSS	1870.06	null	1	8.71842e-05	-0.000314	-0.167909	hCCT_eta(144)-hCCT_eta(148)/	Intra-Protein	7	1	13	9	1	1
693	20140313_mLST8CCT_E_HCD.6729.6729.3 File:"20140313_mLST8CCT_E_HCD.raw", NativeID:"controllerType=0 controllerNumber=1 scan=6729"	3	2617.49	SLKFATEAAITILR(3)-LACKEAVR(4)	Cross-Linked	DSS	2617.47	Carbamidomethyl[C](20)	1	8.79433e-05	0.017841	6.81611	hCCT_alpha(515)-hCCT_alpha(126)/	Intra-Protein	7	1	19.5	14.5	1	1
694	M2_151105044652.4251.4251.6 File:"M2_151105044652.raw", NativeID:"controllerType=0 controllerNumber=1 scan=4251"	6	3762.91	VHKECCHGDLLECADDRADLAK(3)-ALKAWSVAR(3)	Cross-Linked	DSS_heavy	3762.89	Carbamidomethyl[C](5);Carbamidomethyl[C](6);Carbamidomethyl[C](13)	1	8.83859e-05	0.01827	4.85531	gi|CON_IPI00708398.1|SWISS-PROT:P02769 (266)-gi|CON_IPI00708398.1|SWISS-PROT:P02769 (235)/	Intra-Protein	11	1	30	9	1	1
695	20140313_mLST8CCT_E_HCD.1440.1440.5 File:"20140313_mLST8CCT_E_HCD.raw", NativeID:"controllerType=0 controllerNumber=1 scan=1440"	5	2054.06	IDDIVSGHKK(9)-KGDDQSR(1)	Cross-Linked	DSS	2054.05	null	1	8.91733e-05	0.007029	3.42202	hCCT_gamma(526)-hCCT_gamma(528)/	Intra-Protein	7	1	21	12	1	1
696	2M8.3816.3816.3 File:"2M8.raw", NativeID:"controllerType=0 controllerNumber=1 scan=3816"	3	2970.64	AVDDGVNTFKVLTR(10)-HKSETDTSLIR(2)	Cross-Linked	DSS_heavy	2970.63	null	1	8.95521e-05	0.007253	2.44157	hCCT_theta(400)-hCCT_zeta(199)/	Inter-Protein	3	1	22.5	13.5	1	1
697	TAM2.11708.11708.5 File:"TAM2.raw", NativeID:"controllerType=0 controllerNumber=1 scan=11708"	5	4343.46	AQLGVQAFADALLIIPKVLAQNSGFDLQETLVK(17)-HKPSVK(2)	Cross-Linked	DSS	4343.44	null	1	8.99452e-05	0.026668	6.13984	hCCT_zeta(449)-hCCT_zeta(426)/	Intra-Protein	31	1	27	5	1	1
698	MP2B_151101105419.2953.2953.4 File:"MP2B_151101105419.raw", NativeID:"controllerType=0 controllerNumber=1 scan=2953"	4	2558.4	ADDGRPFPQVIKSK(12)-KDGADFAK(1)	Cross-Linked	DSS_heavy	2558.4	null	1	9.08182e-05	-0.004246	-1.65963	gi|CON_ALDOA_RABIT|SWISS-PROT:P00883 (99)-gi|CON_ALDOA_RABIT|SWISS-PROT:P00883 (140)/gi|CON_ALDOA_RABIT|SWISS-PROT:P00883 (99)-gi|CON_ALDOA_RABIT|SWISS-PROT:P00883 (140)/gi|CON_ALDOA_RABIT|SWISS-PROT:P00883 (99)-gi|CON_ALDOA_RABIT|SWISS-PROT:P00883 (140)/gi|CON_ALDOA_RABIT|SWISS-PROT:P00883 (99)-gi|CON_ALDOA_RABIT|SWISS-PROT:P00883 (140)/	Intra-Protein	23	1	31.5	10.5	1	1
699	2M8.11216.11216.4 File:"2M8.raw", NativeID:"controllerType=0 controllerNumber=1 scan=11216"	4	3498.91	MVVDAVMMLDDLLQLKMIGIK(16)-VPEEDLKR(7)	Cross-Linked	DSS	3498.87	null	1	9.15613e-05	0.036913	10.55	hCCT_eta(193)-hCCT_eta(320)/	Intra-Protein	3	1	27	8	1	1
700	TAM4B.8171.8171.3 File:"TAM4B.raw", NativeID:"controllerType=0 controllerNumber=1 scan=8171"	3	2619.44	TPGKEAVAMESYAK(4)-EAESLIAKK(8)	Cross-Linked	DSS_heavy	2619.43	null	1	9.16227e-05	0.002876	1.09795	hCCT_beta(431)-hCCT_beta(119)/	Intra-Protein	33	1	17	14	1	1
701	M2_151105044652.11489.11489.4 File:"M2_151105044652.raw", NativeID:"controllerType=0 controllerNumber=1 scan=11489"	4	3202.88	LQTYKTAVETAVLLLR(5)-ALDDMISTLKK(10)	Cross-Linked	DSS_heavy	3202.88	null	1	9.21989e-05	0.007799	2.435	hCCT_gamma(506)-hCCT_gamma(137)/	Intra-Protein	11	1	17	17	1	1
702	2M8.3358.3358.4 File:"2M8.raw", NativeID:"controllerType=0 controllerNumber=1 scan=3358"	4	2611.46	RLCKTVGATALPR(4)-LNSKWDLR(4)	Cross-Linked	DSS	2611.45	Carbamidomethyl[C](3)	1	9.2699e-05	0.010633	4.07168	hCCT_theta(326)-hCCT_theta(318)/	Intra-Protein	3	1	22.5	11.5	1	1
703	20140313_mLST8CCT_E_HCDb.5498.5498.5 File:"20140313_mLST8CCT_E_HCDb.raw", NativeID:"controllerType=0 controllerNumber=1 scan=5498"	5	3050.69	TPGKEAVAMESYAK(4)-KIHPQTIIAGWR(1)	Cross-Linked	DSS_heavy	3050.69	null	1	9.33959e-05	0.000231	0.075721	hCCT_beta(431)-hCCT_beta(120)/	Intra-Protein	8	1	19	24	1	1
704	20140313_mLST8CCT_E_HCD.6793.6793.4 File:"20140313_mLST8CCT_E_HCD.raw", NativeID:"controllerType=0 controllerNumber=1 scan=6793"	4	3996.08	EMNPALGIDCLHKGTNDMK(13)-DTEPLIQTAKTTLGSK(10)	Cross-Linked	DSS_heavy	3996.05	Carbamidomethyl[C](10)	1	9.40349e-05	0.025641	6.41658	hCCT_epsilon(496)-hCCT_epsilon(170)/	Intra-Protein	7	1	17.5	12.5	1	1
705	MP2B_151101105419.6315.6315.5 File:"MP2B_151101105419.raw", NativeID:"controllerType=0 controllerNumber=1 scan=6315"	5	3902.12	ALEKGIEILTDMSRPVELSDR(4)-HAQGEKTAGINVR(6)	Cross-Linked	DSS_heavy	3902.12	null	1	9.59315e-05	0.005901	1.51225	hCCT_delta(143)-hCCT_delta(489)/	Intra-Protein	23	1	25.5	15.5	1	1
706	20140313_mLST8CCT_E_HCD.8457.8457.5 File:"20140313_mLST8CCT_E_HCD.raw", NativeID:"controllerType=0 controllerNumber=1 scan=8457"	5	3767.05	AIADTGANVVVTGGKVADMALHYANK(15)-LNSKWDLR(4)	Cross-Linked	DSS_heavy	3767.03	null	1	9.78869e-05	0.020305	5.39018	hCCT_theta(296)-hCCT_theta(318)/	Intra-Protein	7	1	42	7	1	1
707	TAM3.7507.7507.3 File:"TAM3.raw", NativeID:"controllerType=0 controllerNumber=1 scan=7507"	3	3996.09	EMNPALGIDCLHKGTNDMK(13)-DTEPLIQTAKTTLGSK(10)	Cross-Linked	DSS_heavy	3996.05	Carbamidomethyl[C](10)	1	9.94069e-05	0.036823	9.21485	hCCT_epsilon(496)-hCCT_epsilon(170)/	Intra-Protein	32	1	9.5	12.5	1	1
708	M82_141223201512.6053.6053.5 File:"M82_141223201512.raw", NativeID:"controllerType=0 controllerNumber=1 scan=6053"	5	3902.12	ALEKGIEILTDMSRPVELSDR(4)-HAQGEKTAGINVR(6)	Cross-Linked	DSS_heavy	3902.12	null	1	9.94446e-05	0.001018	0.260884	hCCT_delta(143)-hCCT_delta(489)/	Intra-Protein	16	1	27.5	15.5	1	1
709	20140313_mLST8CCT_E_HCD.11697.11697.4 File:"20140313_mLST8CCT_E_HCD.raw", NativeID:"controllerType=0 controllerNumber=1 scan=11697"	4	3167.89	DALSDLALHFLNKMK(13)-AYILNLVKQIK(8)	Cross-Linked	DSS_heavy	3167.86	null	1	0.000103405	0.025011	7.89522	hCCT_delta(319)-hCCT_delta(288)/	Intra-Protein	7	1	18.5	12.5	1	1
710	TAM3.7466.7466.4 File:"TAM3.raw", NativeID:"controllerType=0 controllerNumber=1 scan=7466"	4	3984.02	EMNPALGIDCLHKGTNDMK(13)-DTEPLIQTAKTTLGSK(10)	Cross-Linked	DSS	3983.98	Carbamidomethyl[C](10)	1	0.000104399	0.046039	11.556	hCCT_epsilon(496)-hCCT_epsilon(170)/	Intra-Protein	32	1	14.5	10.5	1	1
711	TAM3.3886.3886.5 File:"TAM3.raw", NativeID:"controllerType=0 controllerNumber=1 scan=3886"	5	3520.93	IVSRPEELREDDVGTGAGLLEIKK(23)-KTDNNR(1)	Cross-Linked	DSS_heavy	3520.94	null	1	0.000105026	-0.007251	-2.0594	hCCT_gamma(352)-hCCT_gamma(316)/	Intra-Protein	32	1	30	7	1	1
712	M2.4184.4184.7 File:"M2.raw", NativeID:"controllerType=0 controllerNumber=1 scan=4184"	7	3762.92	VHKECCHGDLLECADDRADLAK(3)-ALKAWSVAR(3)	Cross-Linked	DSS_heavy	3762.89	Carbamidomethyl[C](5);Carbamidomethyl[C](6);Carbamidomethyl[C](13)	1	0.000108041	0.031379	8.33907	gi|CON_IPI00708398.1|SWISS-PROT:P02769 (266)-gi|CON_IPI00708398.1|SWISS-PROT:P02769 (235)/	Intra-Protein	10	1	19	9	1	1
713	TAM3.4743.4743.5 File:"TAM3.raw", NativeID:"controllerType=0 controllerNumber=1 scan=4743"	5	3003.72	HEKEDGAISTIVLR(3)-LCKTVGATALPR(3)	Cross-Linked	DSS_heavy	3003.7	Carbamidomethyl[C](19)	1	0.00010996	0.016691	5.5568	hCCT_theta(367)-hCCT_theta(326)/	Intra-Protein	32	1	15.5	9.5	1	1
714	M2_151105044652.5895.5895.3 File:"M2_151105044652.raw", NativeID:"controllerType=0 controllerNumber=1 scan=5895"	3	2926.58	GILAADESTGSIAKR(14)-ALQASALKAWGGK(8)	Cross-Linked	DSS	2926.6	null	1	0.000111337	-0.017318	-5.91745	gi|CON_ALDOA_RABIT|SWISS-PROT:P00883 (42)-gi|CON_ALDOA_RABIT|SWISS-PROT:P00883 (312)/gi|CON_ALDOA_RABIT|SWISS-PROT:P00883 (42)-gi|CON_ALDOA_RABIT|SWISS-PROT:P00883 (312)/gi|CON_ALDOA_RABIT|SWISS-PROT:P00883 (42)-gi|CON_ALDOA_RABIT|SWISS-PROT:P00883 (312)/gi|CON_ALDOA_RABIT|SWISS-PROT:P00883 (42)-gi|CON_ALDOA_RABIT|SWISS-PROT:P00883 (312)/	Intra-Protein	11	1	13	13	1	1
715	TAM3.10640.10640.6 File:"TAM3.raw", NativeID:"controllerType=0 controllerNumber=1 scan=10640"	6	4250.5	MVINHLEKLFVTNDAATILR(8)-LLDVVHPAAKTLVDIAK(10)	Cross-Linked	DSS_heavy	4250.47	null	1	0.000113215	0.023321	5.48668	hCCT_theta(62)-hCCT_eta(77)/	Inter-Protein	32	1	26	19	1	1
716	20140313_mLST8CCT_E_HCDb.5518.5518.5 File:"20140313_mLST8CCT_E_HCDb.raw", NativeID:"controllerType=0 controllerNumber=1 scan=5518"	5	3038.62	TPGKEAVAMESYAK(4)-KIHPQTIIAGWR(1)	Cross-Linked	DSS	3038.61	null	1	0.000114258	0.005553	1.82748	hCCT_beta(431)-hCCT_beta(120)/	Intra-Protein	8	1	17	23	1	1
717	TAM3.9689.9689.4 File:"TAM3.raw", NativeID:"controllerType=0 controllerNumber=1 scan=9689"	4	3466.94	MVINHLEKLFVTNDAATILR(8)-LNSKWDLR(4)	Cross-Linked	DSS	3466.89	null	1	0.000115193	0.056249	16.2246	hCCT_theta(62)-hCCT_theta(318)/	Intra-Protein	32	1	31.5	7.5	1	1
718	M83_141224001703.7342.7342.4 File:"M83_141224001703.raw", NativeID:"controllerType=0 controllerNumber=1 scan=7342"	4	3019.72	LGFAGLVQEISFGTTKDK(16)-LEDTKLIK(5)	Cross-Linked	DSS_heavy	3019.74	null	1	0.000119917	-0.015255	-5.05177	hCCT_epsilon(368)-hCCT_epsilon(223)/	Intra-Protein	18	1	26.5	7.5	1	1
719	TAM3.9651.9651.5 File:"TAM3.raw", NativeID:"controllerType=0 controllerNumber=1 scan=9651"	5	3478.99	MVINHLEKLFVTNDAATILR(8)-LNSKWDLR(4)	Cross-Linked	DSS_heavy	3478.96	null	1	0.000120198	0.024485	7.03802	hCCT_theta(62)-hCCT_theta(318)/	Intra-Protein	32	1	26	8	1	1
720	2M8_150505114736.1648.1648.5 File:"2M8_150505114736.raw", NativeID:"controllerType=0 controllerNumber=1 scan=1648"	5	2111.24	IKEIAVTVK(2)-KADKVEQR(1)	Cross-Linked	DSS	2111.24	null	1	0.000122673	-0.002351	-1.11356	hCCT_eta(137)-hCCT_eta(145)/	Intra-Protein	4	1	14	14	1	1
721	20140313_mLST8CCT_E_HCD.3750.3750.5 File:"20140313_mLST8CCT_E_HCD.raw", NativeID:"controllerType=0 controllerNumber=1 scan=3750"	5	2837.48	GVMINKDVTHPR(6)-GASKEILSEVER(4)	Cross-Linked	DSS	2837.48	Oxidation[M](3)	1	0.000123758	-0.001833	-0.645995	hCCT_gamma(221)-hCCT_gamma(380)/	Intra-Protein	7	1	17.5	11.5	1	1
722	20140313_mLST8CCT_E_HCD.2978.2978.4 File:"20140313_mLST8CCT_E_HCD.raw", NativeID:"controllerType=0 controllerNumber=1 scan=2978"	4	2523.45	GKATISNDGATILK(2)-VPEEDLKR(7)	Cross-Linked	DSS_heavy	2523.44	null	1	0.000124233	0.007938	3.1457	hCCT_eta(55)-hCCT_eta(320)/	Intra-Protein	7	1	16	10	1	1
723	2M8.5547.5547.4 File:"2M8.raw", NativeID:"controllerType=0 controllerNumber=1 scan=5547"	4	2617.49	SLKFATEAAITILR(3)-LACKEAVR(4)	Cross-Linked	DSS	2617.47	Carbamidomethyl[C](20)	1	0.000124356	0.017889	6.83445	hCCT_alpha(515)-hCCT_alpha(126)/	Intra-Protein	3	1	16.5	11.5	1	1
724	M2_151105044652.5613.5613.5 File:"M2_151105044652.raw", NativeID:"controllerType=0 controllerNumber=1 scan=5613"	5	3517.78	FSPDSTLLATCSADQTCKIWR(18)-TKIPAHTR(2)	Cross-Linked	DSS	3517.76	Carbamidomethyl[C](11);Carbamidomethyl[C](17)	1	0.000124802	0.019538	5.55411	hmLST8(287)-hmLST8(257)/	Intra-Protein	11	1	29.5	10.5	1	1
725	20140313_mLST8CCT_E_HCD.3954.3954.3 File:"20140313_mLST8CCT_E_HCD.raw", NativeID:"controllerType=0 controllerNumber=1 scan=3954"	3	2701.43	NIQACKELAQTTR(6)-LNSKWDLR(4)	Cross-Linked	DSS	2701.41	Carbamidomethyl[C](5)	1	0.00012759	0.025174	9.31884	hCCT_theta(37)-hCCT_theta(318)/	Intra-Protein	7	1	16.5	12.5	1	1
726	TAM3.13082.13082.4 File:"TAM3.raw", NativeID:"controllerType=0 controllerNumber=1 scan=13082"	4	3858.09	MVVDAVMMLDDLLQLKMIGIK(16)-YNFFTGCPKAK(9)	Cross-Linked	DSS_heavy	3858.05	Carbamidomethyl[C](31)	1	0.000128054	0.033269	8.62326	hCCT_eta(193)-hCCT_eta(366)/	Intra-Protein	32	1	17.5	5.5	1	1
727	TAM3.5249.5249.5 File:"TAM3.raw", NativeID:"controllerType=0 controllerNumber=1 scan=5249"	5	3589.02	LLQKGIHPTIISESFQK(4)-SHIMAAKAVANTMR(7)	Cross-Linked	DSS_heavy	3589.01	null	1	0.000129482	0.003931	1.09529	hCCT_delta(126)-hCCT_epsilon(42)/	Inter-Protein	32	1	23	21	1	1
728	20140313_mLST8CCT_E_HCD.1889.1889.3 File:"20140313_mLST8CCT_E_HCD.raw", NativeID:"controllerType=0 controllerNumber=1 scan=1889"	3	1882.14	EIAVTVKK(7)-ADKVEQR(3)	Cross-Linked	DSS_heavy	1882.14	null	1	0.000130723	0.000528	0.280532	hCCT_eta(144)-hCCT_eta(148)/	Intra-Protein	7	1	16	6	1	1
729	TAM3.8096.8096.4 File:"TAM3.raw", NativeID:"controllerType=0 controllerNumber=1 scan=8096"	4	4239.25	RVEDAYILTCNVSLEYEKTEVNSGFFYK(18)-LVKAER(3)	Cross-Linked	DSS_heavy	4239.21	Carbamidomethyl[C](10)	1	0.00013321	0.042681	10.0682	hCCT_zeta(241)-hCCT_zeta(261)/	Intra-Protein	32	1	37	6	1	1
730	2M8.3452.3452.4 File:"2M8.raw", NativeID:"controllerType=0 controllerNumber=1 scan=3452"	4	2713.48	NIQACKELAQTTR(6)-LNSKWDLR(4)	Cross-Linked	DSS_heavy	2713.48	Carbamidomethyl[C](5)	1	0.000133876	-0.006773	-2.49605	hCCT_theta(37)-hCCT_theta(318)/	Intra-Protein	3	1	15	7	1	1
731	20140313_mLST8CCT_E_HCD.7461.7461.3 File:"20140313_mLST8CCT_E_HCD.raw", NativeID:"controllerType=0 controllerNumber=1 scan=7461"	3	3214.77	VVLSKLPIGDVATQYFADR(5)-VPEEDLKR(7)	Cross-Linked	DSS	3214.74	null	1	0.000136283	0.035315	10.9854	hCCT_eta(292)-hCCT_eta(320)/	Intra-Protein	7	1	20.5	9.5	1	1
732	TAM3.5562.5562.5 File:"TAM3.raw", NativeID:"controllerType=0 controllerNumber=1 scan=5562"	5	3414.84	TSNFSLMTELSIKSGNPGESSR(13)-TKIPAHTR(2)	Cross-Linked	DSS_heavy	3414.81	null	1	0.000139061	0.034076	9.97889	hmLST8(303)-hmLST8(257)/	Intra-Protein	32	1	22	11	1	1
733	M83_141224001703.1749.1749.5 File:"M83_141224001703.raw", NativeID:"controllerType=0 controllerNumber=1 scan=1749"	5	2391.36	KRVPDHHPC(1)-VDNIIKAAPR(6)	Cross-Linked	DSS_heavy	2391.35	Carbamidomethyl[C](9)	1	0.000139868	0.011705	4.89473	hCCT_beta(527)-hCCT_beta(522)/	Intra-Protein	18	1	6	13	1	1
734	M2.12027.12027.4 File:"M2.raw", NativeID:"controllerType=0 controllerNumber=1 scan=12027"	4	3155.83	DALSDLALHFLNKMK(13)-AYILNLVKQIK(8)	Cross-Linked	DSS	3155.79	null	1	0.0001407	0.039794	12.6098	hCCT_delta(319)-hCCT_delta(288)/	Intra-Protein	10	1	25.5	16.5	1	1
735	20140313_mLST8CCT_E_HCD.11710.11710.4 File:"20140313_mLST8CCT_E_HCD.raw", NativeID:"controllerType=0 controllerNumber=1 scan=11710"	4	3155.82	DALSDLALHFLNKMK(13)-AYILNLVKQIK(8)	Cross-Linked	DSS	3155.79	null	1	0.000142458	0.028075	8.89635	hCCT_delta(319)-hCCT_delta(288)/	Intra-Protein	7	1	24.5	18.5	1	1
736	TAM3.3289.3289.6 File:"TAM3.raw", NativeID:"controllerType=0 controllerNumber=1 scan=3289"	6	3006.7	LKGSGNLEAIHIIK(2)-LLTHHKDHFTK(6)	Cross-Linked	DSS	3006.69	null	1	0.000142489	0.01648	5.48111	hCCT_beta(191)-hCCT_beta(176)/	Intra-Protein	32	1	15.5	11.5	1	1
737	20140313_mLST8CCT_E_HCD.12272.12272.4 File:"20140313_mLST8CCT_E_HCD.raw", NativeID:"controllerType=0 controllerNumber=1 scan=12272"	4	3510.97	MVVDAVMMLDDLLQLKMIGIK(16)-VPEEDLKR(7)	Cross-Linked	DSS_heavy	3510.95	null	1	0.000143264	0.028233	8.04143	hCCT_eta(193)-hCCT_eta(320)/	Intra-Protein	7	1	24	7	1	1
738	TAM3.5571.5571.6 File:"TAM3.raw", NativeID:"controllerType=0 controllerNumber=1 scan=5571"	6	4627.27	MYDLNSNNPNPIISYDGVNKNIASVGFHEDGR(20)-TKIPAHTR(2)	Cross-Linked	DSS	4627.26	Oxidation[M](1)	1	0.000143703	0.004738	1.02393	hmLST8(128)-hmLST8(257)/	Intra-Protein	32	1	29.5	10.5	1	1
739	TAM3.9748.9748.5 File:"TAM3.raw", NativeID:"controllerType=0 controllerNumber=1 scan=9748"	5	3755	AIADTGANVVVTGGKVADMALHYANK(15)-LNSKWDLR(4)	Cross-Linked	DSS	3754.96	null	1	0.00014387	0.041802	11.1325	hCCT_theta(296)-hCCT_theta(318)/	Intra-Protein	32	1	42.5	10.5	1	1
740	TAM2.9477.9477.4 File:"TAM2.raw", NativeID:"controllerType=0 controllerNumber=1 scan=9477"	4	3190.83	LQTYKTAVETAVLLLR(5)-ALDDMISTLKK(10)	Cross-Linked	DSS	3190.8	null	1	0.000144443	0.026489	8.30168	hCCT_gamma(506)-hCCT_gamma(137)/	Intra-Protein	31	1	14	9	1	1
741	TAM3.12202.12202.4 File:"TAM3.raw", NativeID:"controllerType=0 controllerNumber=1 scan=12202"	4	3077.87	LTSFIGAIAIGDLVKSTLGPK(15)-DKPAQIR(2)	Cross-Linked	DSS_heavy	3077.84	null	1	0.00014498	0.031007	10.0743	hCCT_beta(40)-hCCT_delta(29)/	Inter-Protein	32	1	30	7	1	1
742	2M8.1556.1556.4 File:"2M8.raw", NativeID:"controllerType=0 controllerNumber=1 scan=1556"	4	2379.27	KRVPDHHPC(1)-VDNIIKAAPR(6)	Cross-Linked	DSS	2379.27	Carbamidomethyl[C](9)	1	0.000145836	-0.003803	-1.59839	hCCT_beta(527)-hCCT_beta(522)/	Intra-Protein	3	1	12	15	1	1
743	M83.4692.4692.4 File:"M83.raw", NativeID:"controllerType=0 controllerNumber=1 scan=4692"	4	2869.57	LLEKCAMTALSSK(4)-LISQQKAFFAK(6)	Cross-Linked	DSS	2869.56	Carbamidomethyl[C](5)	1	0.000146207	0.016205	5.64721	hCCT_eta(157)-hCCT_eta(172)/	Intra-Protein	17	1	13.5	10.5	1	1
744	20140313_mLST8CCT_E_HCD.6966.6966.4 File:"20140313_mLST8CCT_E_HCD.raw", NativeID:"controllerType=0 controllerNumber=1 scan=6966"	4	2713.63	AYILNLVKQIK(8)-KTGCNVLLIQK(1)	Cross-Linked	DSS	2713.61	Carbamidomethyl[C](18)	1	0.000146984	0.023839	8.78499	hCCT_delta(288)-hCCT_delta(292)/	Intra-Protein	7	1	12	9	1	1
745	MP2B.11945.11945.4 File:"MP2B.raw", NativeID:"controllerType=0 controllerNumber=1 scan=11945"	4	4420.52	KGGISNILEELVVQPLLVSVSALTLATETVR(1)-TSLGPKGMDK(6)	Cross-Linked	DSS	4420.46	null	1	0.000154162	0.060052	13.585	hCCT_delta(497)-hCCT_delta(55)/	Intra-Protein	22	1	22	8	1	1
746	TAM3.12228.12228.4 File:"TAM3.raw", NativeID:"controllerType=0 controllerNumber=1 scan=12228"	4	3065.8	LTSFIGAIAIGDLVKSTLGPK(15)-DKPAQIR(2)	Cross-Linked	DSS	3065.76	null	1	0.000154576	0.037001	12.0691	hCCT_beta(40)-hCCT_delta(29)/	Inter-Protein	32	1	18	7	1	1
747	TAM4B.4909.4909.5 File:"TAM4B.raw", NativeID:"controllerType=0 controllerNumber=1 scan=4909"	5	2111.25	IKEIAVTVK(2)-KADKVEQR(1)	Cross-Linked	DSS	2111.24	null	1	0.000157026	0.003294	1.56022	hCCT_eta(137)-hCCT_eta(145)/	Intra-Protein	33	1	14	14	1	1
748	20140313_mLST8CCT_E_HCD.4471.4471.3 File:"20140313_mLST8CCT_E_HCD.raw", NativeID:"controllerType=0 controllerNumber=1 scan=4471"	3	2467.43	LCKTVGATALPR(3)-LNSKWDLR(4)	Cross-Linked	DSS_heavy	2467.42	Carbamidomethyl[C](2)	1	0.000160115	0.005291	2.14434	hCCT_theta(326)-hCCT_theta(318)/	Intra-Protein	7	1	16	10	1	1
749	20140313_mLST8CCT_E_HCD.4332.4332.3 File:"20140313_mLST8CCT_E_HCD.raw", NativeID:"controllerType=0 controllerNumber=1 scan=4332"	3	2041.14	MILKIDDIR(4)-KPGESEE(1)	Cross-Linked	DSS_heavy	2041.13	null	1	0.000162381	0.009456	4.63273	hCCT_epsilon(529)-hCCT_epsilon(535)/	Intra-Protein	7	1	14	10	1	1
750	TAM3.12511.12511.5 File:"TAM3.raw", NativeID:"controllerType=0 controllerNumber=1 scan=12511"	5	4516.47	AIADTGANVVVTGGKVADMALHYANK(15)-GTVLIKTAEELMNFSK(6)	Cross-Linked	DSS_heavy	4516.42	null	1	0.000164094	0.044174	9.78075	hCCT_theta(296)-hCCT_theta(260)/	Intra-Protein	32	1	11	11	1	1
751	2M8.11273.11273.4 File:"2M8.raw", NativeID:"controllerType=0 controllerNumber=1 scan=11273"	4	3498.89	MVVDAVMMLDDLLQLKMIGIK(16)-VPEEDLKR(7)	Cross-Linked	DSS	3498.87	null	1	0.000165332	0.02373	6.78219	hCCT_eta(193)-hCCT_eta(320)/	Intra-Protein	3	1	32	10	1	1
752	M2.8779.8779.4 File:"M2.raw", NativeID:"controllerType=0 controllerNumber=1 scan=8779"	4	3007.68	LGFAGLVQEISFGTTKDK(16)-LEDTKLIK(5)	Cross-Linked	DSS	3007.66	null	1	0.000170153	0.021989	7.311	hCCT_epsilon(368)-hCCT_epsilon(223)/	Intra-Protein	10	1	31	10	1	1
753	M2.8846.8846.5 File:"M2.raw", NativeID:"controllerType=0 controllerNumber=1 scan=8846"	5	3767.07	AIADTGANVVVTGGKVADMALHYANK(15)-LNSKWDLR(4)	Cross-Linked	DSS_heavy	3767.03	null	1	0.000170758	0.03709	9.84594	hCCT_theta(296)-hCCT_theta(318)/	Intra-Protein	10	1	43	9	1	1
754	M82_141223201512.6057.6057.6 File:"M82_141223201512.raw", NativeID:"controllerType=0 controllerNumber=1 scan=6057"	6	3890.05	ALEKGIEILTDMSRPVELSDR(4)-HAQGEKTAGINVR(6)	Cross-Linked	DSS	3890.04	null	1	0.000171324	0.00413	1.06168	hCCT_delta(143)-hCCT_delta(489)/	Intra-Protein	16	1	25.5	15.5	1	1
755	20140313_mLST8CCT_E_HCD.1987.1987.3 File:"20140313_mLST8CCT_E_HCD.raw", NativeID:"controllerType=0 controllerNumber=1 scan=1987"	3	2365.32	KVQSGNINAAK(1)-TLNPKAEVAR(5)	Cross-Linked	DSS	2365.32	null	1	0.0001731	0.002876	1.2159	hCCT_gamma(20)-hCCT_zeta(10)/	Inter-Protein	7	1	16	14	1	1
756	TAM4B.4878.4878.5 File:"TAM4B.raw", NativeID:"controllerType=0 controllerNumber=1 scan=4878"	5	2123.32	IKEIAVTVK(2)-KADKVEQR(1)	Cross-Linked	DSS_heavy	2123.32	null	1	0.00017363	-0.002333	-1.09875	hCCT_eta(137)-hCCT_eta(145)/	Intra-Protein	33	1	12	12	1	1
757	TAM3.5394.5394.5 File:"TAM3.raw", NativeID:"controllerType=0 controllerNumber=1 scan=5394"	5	3422.93	IAILTCPFEPPKPKTK(14)-HKLDVTSVEDYK(2)	Cross-Linked	DSS_heavy	3422.9	Carbamidomethyl[C](6)	1	0.000173983	0.02635	7.69814	hCCT_epsilon(261)-hCCT_epsilon(265)/	Intra-Protein	32	1	22.5	11.5	1	1
758	M83.11297.11297.4 File:"M83.raw", NativeID:"controllerType=0 controllerNumber=1 scan=11297"	4	3510.98	MVVDAVMMLDDLLQLKMIGIK(16)-VPEEDLKR(7)	Cross-Linked	DSS_heavy	3510.95	null	1	0.000174246	0.038243	10.8925	hCCT_eta(193)-hCCT_eta(320)/	Intra-Protein	17	1	27	7	1	1
759	M1.8178.8178.5 File:"M1.raw", NativeID:"controllerType=0 controllerNumber=1 scan=8178"	5	3140.88	DHFTKLAVEAVLR(5)-LKGSGNLEAIHIIK(2)	Cross-Linked	DSS_heavy	3140.86	null	1	0.000175924	0.017774	5.65896	hCCT_beta(181)-hCCT_beta(191)/	Intra-Protein	9	1	15	26	1	1
760	TAM2.4390.4390.5 File:"TAM2.raw", NativeID:"controllerType=0 controllerNumber=1 scan=4390"	5	3906.04	ALEKGIEILTDMSRPVELSDR(4)-HAQGEKTAGINVR(6)	Cross-Linked	DSS	3906.04	Oxidation[M](12)	1	0.000180709	0.002027	0.51894	hCCT_delta(143)-hCCT_delta(489)/	Intra-Protein	31	1	24.5	11.5	1	1
761	M2.6290.6290.4 File:"M2.raw", NativeID:"controllerType=0 controllerNumber=1 scan=6290"	4	2881.65	LLEKCAMTALSSK(4)-LISQQKAFFAK(6)	Cross-Linked	DSS_heavy	2881.63	Carbamidomethyl[C](5)	1	0.000181813	0.016803	5.83107	hCCT_eta(157)-hCCT_eta(172)/	Intra-Protein	10	1	14	11	1	1
762	M2.8776.8776.5 File:"M2.raw", NativeID:"controllerType=0 controllerNumber=1 scan=8776"	5	3466.93	MVINHLEKLFVTNDAATILR(8)-LNSKWDLR(4)	Cross-Linked	DSS	3466.89	null	1	0.000182518	0.038352	11.0624	hCCT_theta(62)-hCCT_theta(318)/	Intra-Protein	10	1	33	9	1	1
763	TAM3.8972.8972.5 File:"TAM3.raw", NativeID:"controllerType=0 controllerNumber=1 scan=8972"	5	3363.79	YHNPKIALLNVELELK(5)-YNFFTGCPKAK(9)	Cross-Linked	DSS	3363.78	Carbamidomethyl[C](26)	1	0.000184136	0.008059	2.39582	hCCT_eta(236)-hCCT_eta(366)/	Intra-Protein	32	1	16	12	1	1
764	TAM1.7336.7336.6 File:"TAM1.raw", NativeID:"controllerType=0 controllerNumber=1 scan=7336"	6	5349.81	ALEKGIEILTDMSRPVELSDRETLLNSATTSLNSK(4)-HAQGEKTAGINVR(6)	Cross-Linked	DSS	5349.8	null	1	0.000185764	0.013473	2.51841	hCCT_delta(143)-hCCT_delta(489)/	Intra-Protein	30	1	9	10	1	1
765	M2_151105044652.5349.5349.5 File:"M2_151105044652.raw", NativeID:"controllerType=0 controllerNumber=1 scan=5349"	5	3003.72	HEKEDGAISTIVLR(3)-LCKTVGATALPR(3)	Cross-Linked	DSS_heavy	3003.7	Carbamidomethyl[C](19)	1	0.000186471	0.011503	3.8296	hCCT_theta(367)-hCCT_theta(326)/	Intra-Protein	11	1	15.5	13.5	1	1
766	M2.8853.8853.5 File:"M2.raw", NativeID:"controllerType=0 controllerNumber=1 scan=8853"	5	3755	AIADTGANVVVTGGKVADMALHYANK(15)-LNSKWDLR(4)	Cross-Linked	DSS	3754.96	null	1	0.000189908	0.045769	12.189	hCCT_theta(296)-hCCT_theta(318)/	Intra-Protein	10	1	41.5	10.5	1	1
767	TAM3.7823.7823.4 File:"TAM3.raw", NativeID:"controllerType=0 controllerNumber=1 scan=7823"	4	3399.86	IAILTCPFEPPKPKTK(14)-EKFEEMIQQIK(2)	Cross-Linked	DSS	3399.83	Carbamidomethyl[C](6)	1	0.00019374	0.030508	8.97339	hCCT_epsilon(261)-hCCT_epsilon(284)/	Intra-Protein	32	1	18.5	12.5	1	1
768	20140313_mLST8CCT_E_HCDb.2350.2350.5 File:"20140313_mLST8CCT_E_HCDb.raw", NativeID:"controllerType=0 controllerNumber=1 scan=2350"	5	2123.32	IKEIAVTVK(2)-KADKVEQR(1)	Cross-Linked	DSS_heavy	2123.32	null	1	0.000193877	-0.00035	-0.164836	hCCT_eta(137)-hCCT_eta(145)/	Intra-Protein	8	1	14	12	1	1
769	20140313_mLST8CCT_E_HCD.6719.6719.4 File:"20140313_mLST8CCT_E_HCD.raw", NativeID:"controllerType=0 controllerNumber=1 scan=6719"	4	2617.5	SLKFATEAAITILR(3)-LACKEAVR(4)	Cross-Linked	DSS	2617.47	Carbamidomethyl[C](20)	1	0.000193903	0.021307	8.14029	hCCT_alpha(515)-hCCT_alpha(126)/	Intra-Protein	7	1	15.5	8.5	1	1
770	TAM3.7512.7512.4 File:"TAM3.raw", NativeID:"controllerType=0 controllerNumber=1 scan=7512"	4	2629.57	SLKFATEAAITILR(3)-LACKEAVR(4)	Cross-Linked	DSS_heavy	2629.55	Carbamidomethyl[C](20)	1	0.000197211	0.018242	6.93731	hCCT_alpha(515)-hCCT_alpha(126)/	Intra-Protein	32	1	16.5	8.5	1	1
771	MP2B.3883.3883.5 File:"MP2B.raw", NativeID:"controllerType=0 controllerNumber=1 scan=3883"	5	2384.36	KIHPQTIIAGWR(1)-DKPAQIR(2)	Cross-Linked	DSS	2384.36	null	1	0.000198219	0.007996	3.35353	hCCT_beta(120)-hCCT_delta(29)/	Inter-Protein	22	1	25.5	4.5	1	1
772	20140313_mLST8CCT_E_HCD.5496.5496.4 File:"20140313_mLST8CCT_E_HCD.raw", NativeID:"controllerType=0 controllerNumber=1 scan=5496"	4	2881.65	LLEKCAMTALSSK(4)-LISQQKAFFAK(6)	Cross-Linked	DSS_heavy	2881.63	Carbamidomethyl[C](5)	1	0.000200489	0.013873	4.81429	hCCT_eta(157)-hCCT_eta(172)/	Intra-Protein	7	1	13.5	9.5	1	1
773	MP2B.10183.10183.4 File:"MP2B.raw", NativeID:"controllerType=0 controllerNumber=1 scan=10183"	4	3202.91	LQTYKTAVETAVLLLR(5)-ALDDMISTLKK(10)	Cross-Linked	DSS_heavy	3202.88	null	1	0.000204764	0.030748	9.60012	hCCT_gamma(506)-hCCT_gamma(137)/	Intra-Protein	22	1	17	14	1	1
774	TAM3.9746.9746.4 File:"TAM3.raw", NativeID:"controllerType=0 controllerNumber=1 scan=9746"	4	3767.09	AIADTGANVVVTGGKVADMALHYANK(15)-LNSKWDLR(4)	Cross-Linked	DSS_heavy	3767.03	null	1	0.000208582	0.05755	15.2773	hCCT_theta(296)-hCCT_theta(318)/	Intra-Protein	32	1	26	7	1	1
775	2M8.3804.3804.5 File:"2M8.raw", NativeID:"controllerType=0 controllerNumber=1 scan=3804"	5	3003.72	HEKEDGAISTIVLR(3)-LCKTVGATALPR(3)	Cross-Linked	DSS_heavy	3003.7	Carbamidomethyl[C](19)	1	0.000209631	0.012419	4.13456	hCCT_theta(367)-hCCT_theta(326)/	Intra-Protein	3	1	13.5	11.5	1	1
776	20140313_mLST8CCT_E_HCD.5525.5525.4 File:"20140313_mLST8CCT_E_HCD.raw", NativeID:"controllerType=0 controllerNumber=1 scan=5525"	4	2869.57	LLEKCAMTALSSK(4)-LISQQKAFFAK(6)	Cross-Linked	DSS	2869.56	Carbamidomethyl[C](5)	1	0.000210615	0.014496	5.05165	hCCT_eta(157)-hCCT_eta(172)/	Intra-Protein	7	1	12.5	8.5	1	1
777	M83_141224001703.10692.10692.4 File:"M83_141224001703.raw", NativeID:"controllerType=0 controllerNumber=1 scan=10692"	4	3155.81	DALSDLALHFLNKMK(13)-AYILNLVKQIK(8)	Cross-Linked	DSS	3155.79	null	1	0.000211592	0.021484	6.8078	hCCT_delta(319)-hCCT_delta(288)/	Intra-Protein	18	1	16.5	6.5	1	1
778	M83_141224001703.1761.1761.5 File:"M83_141224001703.raw", NativeID:"controllerType=0 controllerNumber=1 scan=1761"	5	2379.29	KRVPDHHPC(1)-VDNIIKAAPR(6)	Cross-Linked	DSS	2379.27	Carbamidomethyl[C](9)	1	0.000215572	0.018553	7.79777	hCCT_beta(527)-hCCT_beta(522)/	Intra-Protein	18	1	8	15	1	1
779	2M8_150505114736.9144.9144.3 File:"2M8_150505114736.raw", NativeID:"controllerType=0 controllerNumber=1 scan=9144"	3	3202.89	LQTYKTAVETAVLLLR(5)-ALDDMISTLKK(10)	Cross-Linked	DSS_heavy	3202.88	null	1	0.000219779	0.015564	4.85938	hCCT_gamma(506)-hCCT_gamma(137)/	Intra-Protein	4	1	18	19	1	1
780	TAM3.9682.9682.5 File:"TAM3.raw", NativeID:"controllerType=0 controllerNumber=1 scan=9682"	5	3466.92	MVINHLEKLFVTNDAATILR(8)-LNSKWDLR(4)	Cross-Linked	DSS	3466.89	null	1	0.000222783	0.028282	8.15775	hCCT_theta(62)-hCCT_theta(318)/	Intra-Protein	32	1	34	11	1	1
781	TAM2.6402.6402.5 File:"TAM2.raw", NativeID:"controllerType=0 controllerNumber=1 scan=6402"	5	4239.21	RVEDAYILTCNVSLEYEKTEVNSGFFYK(18)-LVKAER(3)	Cross-Linked	DSS_heavy	4239.21	Carbamidomethyl[C](10)	1	0.000228236	0.004277	1.00892	hCCT_zeta(241)-hCCT_zeta(261)/	Intra-Protein	31	1	22	5	1	1
782	20140313_mLST8CCT_E_HCD.6693.6693.4 File:"20140313_mLST8CCT_E_HCD.raw", NativeID:"controllerType=0 controllerNumber=1 scan=6693"	4	2629.57	SLKFATEAAITILR(3)-LACKEAVR(4)	Cross-Linked	DSS_heavy	2629.55	Carbamidomethyl[C](20)	1	0.000230599	0.016289	6.1946	hCCT_alpha(515)-hCCT_alpha(126)/	Intra-Protein	7	1	17.5	8.5	1	1
783	20140313_mLST8CCT_E_HCD.4612.4612.3 File:"20140313_mLST8CCT_E_HCD.raw", NativeID:"controllerType=0 controllerNumber=1 scan=4612"	3	2576.44	EAVAMESYAKALR(10)-EAESLIAKK(8)	Cross-Linked	DSS_heavy	2576.44	null	1	0.00023068	-0.002118	-0.822065	hCCT_beta(441)-hCCT_beta(119)/	Intra-Protein	7	1	14.5	9.5	1	1
784	TAM2.4794.4794.6 File:"TAM2.raw", NativeID:"controllerType=0 controllerNumber=1 scan=4794"	6	4611.31	MYDLNSNNPNPIISYDGVNKNIASVGFHEDGR(20)-TKIPAHTR(2)	Cross-Linked	DSS	4611.27	null	1	0.000234545	0.046405	10.0634	hmLST8(128)-hmLST8(257)/	Intra-Protein	31	1	17.5	7.5	1	1
785	TAM3.9797.9797.4 File:"TAM3.raw", NativeID:"controllerType=0 controllerNumber=1 scan=9797"	4	3754.99	AIADTGANVVVTGGKVADMALHYANK(15)-LNSKWDLR(4)	Cross-Linked	DSS	3754.96	null	1	0.000235682	0.026679	7.10501	hCCT_theta(296)-hCCT_theta(318)/	Intra-Protein	32	1	23.5	6.5	1	1
786	M2_151105044652.5882.5882.4 File:"M2_151105044652.raw", NativeID:"controllerType=0 controllerNumber=1 scan=5882"	4	2926.6	GILAADESTGSIAKR(14)-ALQASALKAWGGK(8)	Cross-Linked	DSS	2926.6	null	1	0.000243712	0.001711	0.584638	gi|CON_ALDOA_RABIT|SWISS-PROT:P00883 (42)-gi|CON_ALDOA_RABIT|SWISS-PROT:P00883 (312)/gi|CON_ALDOA_RABIT|SWISS-PROT:P00883 (42)-gi|CON_ALDOA_RABIT|SWISS-PROT:P00883 (312)/gi|CON_ALDOA_RABIT|SWISS-PROT:P00883 (42)-gi|CON_ALDOA_RABIT|SWISS-PROT:P00883 (312)/gi|CON_ALDOA_RABIT|SWISS-PROT:P00883 (42)-gi|CON_ALDOA_RABIT|SWISS-PROT:P00883 (312)/	Intra-Protein	11	1	14	15	1	1
787	20140313_mLST8CCT_E_HCD.10824.10824.4 File:"20140313_mLST8CCT_E_HCD.raw", NativeID:"controllerType=0 controllerNumber=1 scan=10824"	4	3190.84	LQTYKTAVETAVLLLR(5)-ALDDMISTLKK(10)	Cross-Linked	DSS	3190.8	null	1	0.000243926	0.037963	11.8976	hCCT_gamma(506)-hCCT_gamma(137)/	Intra-Protein	7	1	15	14	1	1
788	M82_141223201512.6215.6215.5 File:"M82_141223201512.raw", NativeID:"controllerType=0 controllerNumber=1 scan=6215"	5	3140.84	DHFTKLAVEAVLR(5)-LKGSGNLEAIHIIK(2)	Cross-Linked	DSS_heavy	3140.86	null	1	0.000246082	-0.013659	-4.34881	hCCT_beta(181)-hCCT_beta(191)/	Intra-Protein	16	1	17	24	1	1
789	M2.11386.11386.4 File:"M2.raw", NativeID:"controllerType=0 controllerNumber=1 scan=11386"	4	3202.91	LQTYKTAVETAVLLLR(5)-ALDDMISTLKK(10)	Cross-Linked	DSS_heavy	3202.88	null	1	0.000247263	0.037828	11.8106	hCCT_gamma(506)-hCCT_gamma(137)/	Intra-Protein	10	1	16	12	1	1
790	M2_151105044652.11435.11435.4 File:"M2_151105044652.raw", NativeID:"controllerType=0 controllerNumber=1 scan=11435"	4	3190.82	LQTYKTAVETAVLLLR(5)-ALDDMISTLKK(10)	Cross-Linked	DSS	3190.8	null	1	0.000247518	0.019164	6.00602	hCCT_gamma(506)-hCCT_gamma(137)/	Intra-Protein	11	1	16	12	1	1
791	M2_151105044652.11495.11495.4 File:"M2_151105044652.raw", NativeID:"controllerType=0 controllerNumber=1 scan=11495"	4	3190.81	LQTYKTAVETAVLLLR(5)-ALDDMISTLKK(10)	Cross-Linked	DSS	3190.8	null	1	0.000247981	0.012328	3.86361	hCCT_gamma(506)-hCCT_gamma(137)/	Intra-Protein	11	1	21	18	1	1
792	M2_151105044652.11474.11474.4 File:"M2_151105044652.raw", NativeID:"controllerType=0 controllerNumber=1 scan=11474"	4	4507.35	ISIPVDISDSDMMLNIINSSITTKAISR(24)-IITEGFEAAKEK(10)	Cross-Linked	DSS	4507.36	null	1	0.000248098	-0.000821	-0.182147	hCCT_gamma(162)-hCCT_zeta(127)/	Inter-Protein	11	1	22	16	1	1
793	M2_151105044652.3932.3932.6 File:"M2_151105044652.raw", NativeID:"controllerType=0 controllerNumber=1 scan=3932"	6	3252.52	VHKECCHGDLLECADDR(3)-ALKAWSVAR(3)	Cross-Linked	DSS	3252.53	Carbamidomethyl[C](5);Carbamidomethyl[C](6);Carbamidomethyl[C](13)	1	0.000249132	-0.017707	-5.44406	gi|CON_IPI00708398.1|SWISS-PROT:P02769 (266)-gi|CON_IPI00708398.1|SWISS-PROT:P02769 (235)/	Intra-Protein	11	1	14.5	8.5	1	1
794	M83_141224001703.6061.6061.4 File:"M83_141224001703.raw", NativeID:"controllerType=0 controllerNumber=1 scan=6061"	4	2725.69	AYILNLVKQIK(8)-KTGCNVLLIQK(1)	Cross-Linked	DSS_heavy	2725.68	Carbamidomethyl[C](18)	1	0.000250177	0.011253	4.12851	hCCT_delta(288)-hCCT_delta(292)/	Intra-Protein	18	1	13	10	1	1
795	TAM3.11860.11860.4 File:"TAM3.raw", NativeID:"controllerType=0 controllerNumber=1 scan=11860"	4	5186.88	VVSQYSSLLSPMSVNAVMKVIDPATATSVDLR(19)-ITGCASPGKTVTIVVR(9)	Cross-Linked	DSS_heavy	5186.83	Carbamidomethyl[C](39)	1	0.000255164	0.050184	9.67528	hCCT_delta(193)-hCCT_delta(384)/	Intra-Protein	32	1	20.5	12.5	1	1
796	M82_141223201512.6032.6032.6 File:"M82_141223201512.raw", NativeID:"controllerType=0 controllerNumber=1 scan=6032"	6	3902.13	ALEKGIEILTDMSRPVELSDR(4)-HAQGEKTAGINVR(6)	Cross-Linked	DSS_heavy	3902.12	null	1	0.000257771	0.008634	2.21264	hCCT_delta(143)-hCCT_delta(489)/	Intra-Protein	16	1	22.5	15.5	1	1
797	MP2B_151101105419.4502.4502.3 File:"MP2B_151101105419.raw", NativeID:"controllerType=0 controllerNumber=1 scan=4502"	3	2564.36	EAVAMESYAKALR(10)-EAESLIAKK(8)	Cross-Linked	DSS	2564.36	null	1	0.00025852	-0.001312	-0.511628	hCCT_beta(441)-hCCT_beta(119)/	Intra-Protein	23	1	17.5	12.5	1	1
798	20140313_mLST8CCT_E_HCD.4042.4042.5 File:"20140313_mLST8CCT_E_HCD.raw", NativeID:"controllerType=0 controllerNumber=1 scan=4042"	5	2833.57	GVMINKDVTHPR(6)-GASKEILSEVER(4)	Cross-Linked	DSS_heavy	2833.56	null	1	0.000259506	0.007228	2.55085	hCCT_gamma(221)-hCCT_gamma(380)/	Intra-Protein	7	1	12.5	17.5	1	1
799	M2.8792.8792.5 File:"M2.raw", NativeID:"controllerType=0 controllerNumber=1 scan=8792"	5	3479	MVINHLEKLFVTNDAATILR(8)-LNSKWDLR(4)	Cross-Linked	DSS_heavy	3478.96	null	1	0.00026063	0.035166	10.1082	hCCT_theta(62)-hCCT_theta(318)/	Intra-Protein	10	1	30	7	1	1
800	TAM3.7233.7233.3 File:"TAM3.raw", NativeID:"controllerType=0 controllerNumber=1 scan=7233"	3	3251.83	VEKIPGGIIEDSCVLR(3)-GASKEILSEVER(4)	Cross-Linked	DSS_heavy	3251.79	Carbamidomethyl[C](13)	1	0.000265031	0.036074	11.0936	hCCT_gamma(202)-hCCT_gamma(380)/	Intra-Protein	32	1	17.5	10.5	1	1
801	M83_141224001703.3848.3848.4 File:"M83_141224001703.raw", NativeID:"controllerType=0 controllerNumber=1 scan=3848"	4	2467.43	LCKTVGATALPR(3)-LNSKWDLR(4)	Cross-Linked	DSS_heavy	2467.42	Carbamidomethyl[C](2)	1	0.00026575	0.001982	0.803267	hCCT_theta(326)-hCCT_theta(318)/	Intra-Protein	18	1	13	8	1	1
802	20140313_mLST8CCT_E_HCD.8433.8433.5 File:"20140313_mLST8CCT_E_HCD.raw", NativeID:"controllerType=0 controllerNumber=1 scan=8433"	5	3466.9	MVINHLEKLFVTNDAATILR(8)-LNSKWDLR(4)	Cross-Linked	DSS	3466.89	null	1	0.000277923	0.016074	4.63643	hCCT_theta(62)-hCCT_theta(318)/	Intra-Protein	7	1	28	6	1	1
803	MP2B_151101105419.4492.4492.3 File:"MP2B_151101105419.raw", NativeID:"controllerType=0 controllerNumber=1 scan=4492"	3	2576.45	EAVAMESYAKALR(10)-EAESLIAKK(8)	Cross-Linked	DSS_heavy	2576.44	null	1	0.000278092	0.01015	3.93955	hCCT_beta(441)-hCCT_beta(119)/	Intra-Protein	23	1	17.5	13.5	1	1
804	TAM3.11282.11282.5 File:"TAM3.raw", NativeID:"controllerType=0 controllerNumber=1 scan=11282"	5	4146.23	MLVDDIGDVTITNDGATILKLLEVEHPAAK(20)-KGDDQSR(1)	Cross-Linked	DSS_heavy	4146.2	null	1	0.000278646	0.024017	5.79253	hCCT_alpha(63)-hCCT_gamma(528)/	Inter-Protein	32	1	40	7	1	1
805	TAM3.11777.11777.5 File:"TAM3.raw", NativeID:"controllerType=0 controllerNumber=1 scan=11777"	5	4170.22	VLCELADLQDKEVGDGTTSVVIIAAELLK(11)-KKGDDQSR(1)	Cross-Linked	DSS	4170.19	Carbamidomethyl[C](3)	1	0.000282796	0.036893	8.84685	hCCT_alpha(84)-hCCT_gamma(527)/	Inter-Protein	32	1	25	8	1	1
806	M83_141224001703.3245.3245.4 File:"M83_141224001703.raw", NativeID:"controllerType=0 controllerNumber=1 scan=3245"	4	2396.43	KIHPQTIIAGWR(1)-DKPAQIR(2)	Cross-Linked	DSS_heavy	2396.43	null	1	0.00028499	0.001924	0.80286	hCCT_beta(120)-hCCT_delta(29)/	Inter-Protein	18	1	18.5	5.5	1	1
807	M1.7833.7833.4 File:"M1.raw", NativeID:"controllerType=0 controllerNumber=1 scan=7833"	4	3239.73	VEKIPGGIIEDSCVLR(3)-GASKEILSEVER(4)	Cross-Linked	DSS	3239.72	Carbamidomethyl[C](13)	1	0.000286044	0.013551	4.18277	hCCT_gamma(202)-hCCT_gamma(380)/	Intra-Protein	9	1	17.5	13.5	1	1
808	M83.2532.2532.5 File:"M83.raw", NativeID:"controllerType=0 controllerNumber=1 scan=2532"	5	2463.39	LWCVETGEIKR(10)-TKIPAHTR(2)	Cross-Linked	DSS_heavy	2463.39	Carbamidomethyl[C](3)	1	0.000288041	-0.003629	-1.47317	hmLST8(347)-hmLST8(257)/hmLST8his(13)-hmLST8(257)/	Intra-Protein	17	1	14.5	9.5	1	1
809	TAM3.6292.6292.4 File:"TAM3.raw", NativeID:"controllerType=0 controllerNumber=1 scan=6292"	4	3007.74	EAVAMESYAKALR(10)-KIHPQTIIAGWR(1)	Cross-Linked	DSS_heavy	3007.69	null	1	0.000288049	0.044872	14.9191	hCCT_beta(441)-hCCT_beta(120)/	Intra-Protein	32	1	15.5	11.5	1	1
810	M2.6261.6261.5 File:"M2.raw", NativeID:"controllerType=0 controllerNumber=1 scan=6261"	5	3589.96	EALLSSAVDHGSDEVKFR(16)-LKGSGNLEAIHIIK(2)	Cross-Linked	DSS	3589.92	null	1	0.00028886	0.03819	10.6381	hCCT_beta(154)-hCCT_beta(191)/	Intra-Protein	10	1	16	28	1	1
811	M2_151105044652.3971.3971.5 File:"M2_151105044652.raw", NativeID:"controllerType=0 controllerNumber=1 scan=3971"	5	2872.45	LCVLHEKTPVSEK(7)-CASIQKFGER(6)	Cross-Linked	DSS	2872.47	Carbamidomethyl[C](2);Carbamidomethyl[C](17)	1	0.000292794	-0.017209	-5.99101	gi|CON_IPI00708398.1|SWISS-PROT:P02769 (489)-gi|CON_IPI00708398.1|SWISS-PROT:P02769 (228)/	Intra-Protein	11	1	23	17	1	1
812	TAM3.9116.9116.5 File:"TAM3.raw", NativeID:"controllerType=0 controllerNumber=1 scan=9116"	5	3482.89	MVINHLEKLFVTNDAATILR(8)-LNSKWDLR(4)	Cross-Linked	DSS	3482.88	Oxidation[M](1)	1	0.000295508	0.011761	3.3768	hCCT_theta(62)-hCCT_theta(318)/	Intra-Protein	32	1	40	6	1	1
813	2M8.7182.7182.5 File:"2M8.raw", NativeID:"controllerType=0 controllerNumber=1 scan=7182"	5	3478.97	MVINHLEKLFVTNDAATILR(8)-LNSKWDLR(4)	Cross-Linked	DSS_heavy	3478.96	null	1	0.000302484	0.011362	3.26592	hCCT_theta(62)-hCCT_theta(318)/	Intra-Protein	3	1	35	7	1	1
814	TAM3.13235.13235.4 File:"TAM3.raw", NativeID:"controllerType=0 controllerNumber=1 scan=13235"	4	4420.52	KGGISNILEELVVQPLLVSVSALTLATETVR(1)-TSLGPKGMDK(6)	Cross-Linked	DSS	4420.46	null	1	0.000305945	0.058099	13.1432	hCCT_delta(497)-hCCT_delta(55)/	Intra-Protein	32	1	31	8	1	1
815	20140313_mLST8CCT_E_HCD.2847.2847.4 File:"20140313_mLST8CCT_E_HCD.raw", NativeID:"controllerType=0 controllerNumber=1 scan=2847"	4	2705.46	HKSETDTSLIR(2)-HTLTQIKDAVR(7)	Cross-Linked	DSS	2705.46	null	1	0.00030691	0.005829	2.15453	hCCT_zeta(199)-hCCT_zeta(388)/	Intra-Protein	7	1	14	23	1	1
816	20140313_mLST8CCT_E_HCD.1938.1938.4 File:"20140313_mLST8CCT_E_HCD.raw", NativeID:"controllerType=0 controllerNumber=1 scan=1938"	4	1672.02	KFIEDR(1)-LVKAER(3)	Cross-Linked	DSS_heavy	1672.02	null	1	0.000308479	-0.001094	-0.654299	hCCT_zeta(265)-hCCT_zeta(261)/	Intra-Protein	7	1	8.5	9.5	1	1
817	20140313_mLST8CCT_E_HCD.8488.8488.5 File:"20140313_mLST8CCT_E_HCD.raw", NativeID:"controllerType=0 controllerNumber=1 scan=8488"	5	3754.98	AIADTGANVVVTGGKVADMALHYANK(15)-LNSKWDLR(4)	Cross-Linked	DSS	3754.96	null	1	0.000308605	0.021966	5.84987	hCCT_theta(296)-hCCT_theta(318)/	Intra-Protein	7	1	40.5	11.5	1	1
818	MP2B.3620.3620.5 File:"MP2B.raw", NativeID:"controllerType=0 controllerNumber=1 scan=3620"	5	2379.35	EKALQFLEEVK(2)-HKPSVKGR(2)	Cross-Linked	DSS	2379.34	null	1	0.000310539	0.014272	5.9983	hCCT_zeta(129)-hCCT_zeta(426)/	Intra-Protein	22	1	21	8	1	1
819	M2.12091.12091.5 File:"M2.raw", NativeID:"controllerType=0 controllerNumber=1 scan=12091"	5	4343.5	AQLGVQAFADALLIIPKVLAQNSGFDLQETLVK(17)-HKPSVK(2)	Cross-Linked	DSS	4343.44	null	1	0.000314224	0.060238	13.8687	hCCT_zeta(449)-hCCT_zeta(426)/	Intra-Protein	10	1	44	7	1	1
820	TAM3.9506.9506.4 File:"TAM3.raw", NativeID:"controllerType=0 controllerNumber=1 scan=9506"	4	3007.69	LGFAGLVQEISFGTTKDK(16)-LEDTKLIK(5)	Cross-Linked	DSS	3007.66	null	1	0.000327567	0.029313	9.74611	hCCT_epsilon(368)-hCCT_epsilon(223)/	Intra-Protein	32	1	29.5	8.5	1	1
821	TAM3.9203.9203.4 File:"TAM3.raw", NativeID:"controllerType=0 controllerNumber=1 scan=9203"	4	3213.8	YWAIKLATNAAVTVLR(5)-HKSETDTSLIR(2)	Cross-Linked	DSS	3213.76	null	1	0.000330177	0.034391	10.7012	hCCT_theta(509)-hCCT_zeta(199)/	Inter-Protein	32	1	19.5	12.5	1	1
822	M83_141224001703.10512.10512.5 File:"M83_141224001703.raw", NativeID:"controllerType=0 controllerNumber=1 scan=10512"	5	4233.35	LIEEVMIGEDKLIHFSGVALGEACTIVLR(11)-KIGVNQPK(1)	Cross-Linked	DSS	4233.3	Carbamidomethyl[C](24)	1	0.000333305	0.04831	11.4119	hCCT_beta(358)-hCCT_beta(223)/	Intra-Protein	18	1	20	5	1	1
823	20140313_mLST8CCT_E_HCDb.8836.8836.3 File:"20140313_mLST8CCT_E_HCDb.raw", NativeID:"controllerType=0 controllerNumber=1 scan=8836"	3	3190.81	LQTYKTAVETAVLLLR(5)-ALDDMISTLKK(10)	Cross-Linked	DSS	3190.8	null	1	0.00033666	0.008496	2.66265	hCCT_gamma(506)-hCCT_gamma(137)/	Intra-Protein	8	1	21	24	1	1
824	M2_151105044652.4369.4369.6 File:"M2_151105044652.raw", NativeID:"controllerType=0 controllerNumber=1 scan=4369"	6	3508.88	IVSRPEELREDDVGTGAGLLEIKK(23)-KTDNNR(1)	Cross-Linked	DSS	3508.86	null	1	0.000337155	0.02058	5.86515	hCCT_gamma(352)-hCCT_gamma(316)/	Intra-Protein	11	1	19	8	1	1
825	M2_151105044652.5717.5717.6 File:"M2_151105044652.raw", NativeID:"controllerType=0 controllerNumber=1 scan=5717"	6	4178.08	EYGGHQKAVVCLAFNDSVLGGGEDQVDPR(7)-TKIPAHTR(2)	Cross-Linked	DSS	4178.07	Carbamidomethyl[C](11)	1	0.000337341	0.003628	0.868343	hmLST8(355)-hmLST8(257)/	Intra-Protein	11	1	22	10	1	1
826	TAM3.9684.9684.4 File:"TAM3.raw", NativeID:"controllerType=0 controllerNumber=1 scan=9684"	4	3478.99	MVINHLEKLFVTNDAATILR(8)-LNSKWDLR(4)	Cross-Linked	DSS_heavy	3478.96	null	1	0.000337989	0.026573	7.63819	hCCT_theta(62)-hCCT_theta(318)/	Intra-Protein	32	1	28	6	1	1
827	M1.7814.7814.4 File:"M1.raw", NativeID:"controllerType=0 controllerNumber=1 scan=7814"	4	3251.82	VEKIPGGIIEDSCVLR(3)-GASKEILSEVER(4)	Cross-Linked	DSS_heavy	3251.79	Carbamidomethyl[C](13)	1	0.00033974	0.028797	8.85573	hCCT_gamma(202)-hCCT_gamma(380)/	Intra-Protein	9	1	19.5	12.5	1	1
828	TAM3.7190.7190.3 File:"TAM3.raw", NativeID:"controllerType=0 controllerNumber=1 scan=7190"	3	3239.76	VEKIPGGIIEDSCVLR(3)-GASKEILSEVER(4)	Cross-Linked	DSS	3239.72	Carbamidomethyl[C](13)	1	0.000347472	0.044387	13.7009	hCCT_gamma(202)-hCCT_gamma(380)/	Intra-Protein	32	1	16.5	11.5	1	1
829	MP2B_151101105419.4910.4910.3 File:"MP2B_151101105419.raw", NativeID:"controllerType=0 controllerNumber=1 scan=4910"	3	2926.6	GILAADESTGSIAKR(14)-ALQASALKAWGGK(8)	Cross-Linked	DSS	2926.6	null	1	0.000349059	0.001908	0.651951	gi|CON_ALDOA_RABIT|SWISS-PROT:P00883 (42)-gi|CON_ALDOA_RABIT|SWISS-PROT:P00883 (312)/gi|CON_ALDOA_RABIT|SWISS-PROT:P00883 (42)-gi|CON_ALDOA_RABIT|SWISS-PROT:P00883 (312)/gi|CON_ALDOA_RABIT|SWISS-PROT:P00883 (42)-gi|CON_ALDOA_RABIT|SWISS-PROT:P00883 (312)/gi|CON_ALDOA_RABIT|SWISS-PROT:P00883 (42)-gi|CON_ALDOA_RABIT|SWISS-PROT:P00883 (312)/	Intra-Protein	23	1	16	13	1	1
830	M2.8863.8863.5 File:"M2.raw", NativeID:"controllerType=0 controllerNumber=1 scan=8863"	5	3767.07	AIADTGANVVVTGGKVADMALHYANK(15)-LNSKWDLR(4)	Cross-Linked	DSS_heavy	3767.03	null	1	0.000349324	0.036174	9.60278	hCCT_theta(296)-hCCT_theta(318)/	Intra-Protein	10	1	39	10	1	1
831	2M8.4624.4624.6 File:"2M8.raw", NativeID:"controllerType=0 controllerNumber=1 scan=4624"	6	4611.27	MYDLNSNNPNPIISYDGVNKNIASVGFHEDGR(20)-TKIPAHTR(2)	Cross-Linked	DSS	4611.27	null	1	0.000353798	0.004291	0.930547	hmLST8(128)-hmLST8(257)/	Intra-Protein	3	1	31.5	11.5	1	1
832	MP2B_151101105419.10417.10417.4 File:"MP2B_151101105419.raw", NativeID:"controllerType=0 controllerNumber=1 scan=10417"	4	3202.89	LQTYKTAVETAVLLLR(5)-ALDDMISTLKK(10)	Cross-Linked	DSS_heavy	3202.88	null	1	0.000355099	0.01195	3.73102	hCCT_gamma(506)-hCCT_gamma(137)/	Intra-Protein	23	1	20	19	1	1
833	TAM4B.6195.6195.4 File:"TAM4B.raw", NativeID:"controllerType=0 controllerNumber=1 scan=6195"	4	2574.43	LLEKCAMTALSSK(4)-KADKVEQR(1)	Cross-Linked	DSS_heavy	2574.44	Carbamidomethyl[C](5)	1	0.000363042	-0.011763	-4.56915	hCCT_eta(157)-hCCT_eta(145)/	Intra-Protein	33	1	16	11	1	1
834	TAM3.5784.5784.6 File:"TAM3.raw", NativeID:"controllerType=0 controllerNumber=1 scan=5784"	6	3624.93	RIENAKILIANTGMDTDK(6)-ILKHGINCFINR(3)	Cross-Linked	DSS	3624.93	Carbamidomethyl[C](29)	1	0.000364216	-0.000772	-0.212969	hCCT_beta(236)-hCCT_beta(284)/	Intra-Protein	32	1	22	11	1	1
835	TAM4B.7653.7653.3 File:"TAM4B.raw", NativeID:"controllerType=0 controllerNumber=1 scan=7653"	3	1688	KFIEDR(1)-KIIELK(1)	Cross-Linked	DSS	1688	null	1	0.000365043	-0.00338	-2.00237	hCCT_zeta(265)-hCCT_zeta(273)/	Intra-Protein	33	1	11	12	1	1
836	M2.11305.11305.4 File:"M2.raw", NativeID:"controllerType=0 controllerNumber=1 scan=11305"	4	3190.85	LQTYKTAVETAVLLLR(5)-ALDDMISTLKK(10)	Cross-Linked	DSS	3190.8	null	1	0.000367978	0.051635	16.1825	hCCT_gamma(506)-hCCT_gamma(137)/	Intra-Protein	10	1	17	11	1	1
837	MP2B_151101105419.10441.10441.4 File:"MP2B_151101105419.raw", NativeID:"controllerType=0 controllerNumber=1 scan=10441"	4	3202.89	LQTYKTAVETAVLLLR(5)-ALDDMISTLKK(10)	Cross-Linked	DSS_heavy	3202.88	null	1	0.000369648	0.011705	3.65453	hCCT_gamma(506)-hCCT_gamma(137)/	Intra-Protein	23	1	19	17	1	1
838	TAM4B.6177.6177.3 File:"TAM4B.raw", NativeID:"controllerType=0 controllerNumber=1 scan=6177"	3	2090.08	DKMLVIEQCK(2)-KVEDAK(1)	Cross-Linked	DSS	2090.09	Carbamidomethyl[C](9)	1	0.000379685	-0.004475	-2.14106	hCCT_epsilon(370)-hCCT_epsilon(242)/	Intra-Protein	33	1	10.5	7.5	1	1
839	TAM2.4358.4358.5 File:"TAM2.raw", NativeID:"controllerType=0 controllerNumber=1 scan=4358"	5	3918.09	ALEKGIEILTDMSRPVELSDR(4)-HAQGEKTAGINVR(6)	Cross-Linked	DSS_heavy	3918.11	Oxidation[M](12)	1	0.00038103	-0.020995	-5.35844	hCCT_delta(143)-hCCT_delta(489)/	Intra-Protein	31	1	24.5	12.5	1	1
840	TAM2.11078.11078.4 File:"TAM2.raw", NativeID:"controllerType=0 controllerNumber=1 scan=11078"	4	3510.95	MVVDAVMMLDDLLQLKMIGIK(16)-VPEEDLKR(7)	Cross-Linked	DSS_heavy	3510.95	null	1	0.000385155	0.010411	2.9653	hCCT_eta(193)-hCCT_eta(320)/	Intra-Protein	31	1	27	4	1	1
841	TAM3.5719.5719.6 File:"TAM3.raw", NativeID:"controllerType=0 controllerNumber=1 scan=5719"	6	3637.02	RIENAKILIANTGMDTDK(6)-ILKHGINCFINR(3)	Cross-Linked	DSS_heavy	3637.01	Carbamidomethyl[C](29)	1	0.000386261	0.013986	3.84547	hCCT_beta(236)-hCCT_beta(284)/	Intra-Protein	32	1	20	11	1	1
842	TAM3.5134.5134.6 File:"TAM3.raw", NativeID:"controllerType=0 controllerNumber=1 scan=5134"	6	3390.86	VADMALHYANKYNIMLVR(11)-LEKIHHSGAK(3)	Cross-Linked	DSS_heavy	3390.86	null	1	0.000389063	0.00311	0.917172	hCCT_theta(307)-hCCT_eta(280)/	Inter-Protein	32	1	11	13	1	1
843	20140313_mLST8CCT_E_HCD.3505.3505.5 File:"20140313_mLST8CCT_E_HCD.raw", NativeID:"controllerType=0 controllerNumber=1 scan=3505"	5	2970.61	LLQKGIHPTIISESFQK(4)-GKGAYQDR(2)	Cross-Linked	DSS	2970.61	null	1	0.000393007	0.010772	3.6262	hCCT_delta(126)-hCCT_delta(21)/	Intra-Protein	7	1	29	11	1	1
844	2M8.1548.1548.4 File:"2M8.raw", NativeID:"controllerType=0 controllerNumber=1 scan=1548"	4	2391.34	KRVPDHHPC(1)-VDNIIKAAPR(6)	Cross-Linked	DSS_heavy	2391.35	Carbamidomethyl[C](9)	1	0.000403085	-0.006379	-2.66753	hCCT_beta(527)-hCCT_beta(522)/	Intra-Protein	3	1	9	14	1	1
845	TAM3.4844.4844.4 File:"TAM3.raw", NativeID:"controllerType=0 controllerNumber=1 scan=4844"	4	2958.56	AVDDGVNTFKVLTR(10)-HKSETDTSLIR(2)	Cross-Linked	DSS	2958.55	null	1	0.000422715	0.010914	3.68897	hCCT_theta(400)-hCCT_zeta(199)/	Inter-Protein	32	1	22	13	1	1
846	20140313_mLST8CCT_E_HCD.10758.10758.4 File:"20140313_mLST8CCT_E_HCD.raw", NativeID:"controllerType=0 controllerNumber=1 scan=10758"	4	3202.91	LQTYKTAVETAVLLLR(5)-ALDDMISTLKK(10)	Cross-Linked	DSS_heavy	3202.88	null	1	0.000424349	0.031969	9.98134	hCCT_gamma(506)-hCCT_gamma(137)/	Intra-Protein	7	1	20	17	1	1
847	M83.1702.1702.5 File:"M83.raw", NativeID:"controllerType=0 controllerNumber=1 scan=1702"	5	2391.34	KRVPDHHPC(1)-VDNIIKAAPR(6)	Cross-Linked	DSS_heavy	2391.35	Carbamidomethyl[C](9)	1	0.000425079	-0.002638	-1.10314	hCCT_beta(527)-hCCT_beta(522)/	Intra-Protein	17	1	7	14	1	1
848	M83_141224001703.4722.4722.4 File:"M83_141224001703.raw", NativeID:"controllerType=0 controllerNumber=1 scan=4722"	4	2869.58	LLEKCAMTALSSK(4)-LISQQKAFFAK(6)	Cross-Linked	DSS	2869.56	Carbamidomethyl[C](5)	1	0.000430983	0.023773	8.28456	hCCT_eta(157)-hCCT_eta(172)/	Intra-Protein	18	1	14.5	10.5	1	1
849	M1.7875.7875.4 File:"M1.raw", NativeID:"controllerType=0 controllerNumber=1 scan=7875"	4	3251.83	VEKIPGGIIEDSCVLR(3)-GASKEILSEVER(4)	Cross-Linked	DSS_heavy	3251.79	Carbamidomethyl[C](13)	1	0.000434496	0.035633	10.958	hCCT_gamma(202)-hCCT_gamma(380)/	Intra-Protein	9	1	19.5	11.5	1	1
850	TAM3.7942.7942.4 File:"TAM3.raw", NativeID:"controllerType=0 controllerNumber=1 scan=7942"	4	3625.9	IAVYSCPFDGMITETKGTVLIK(16)-AEKDNAEIR(3)	Cross-Linked	DSS	3625.85	Carbamidomethyl[C](6)	1	0.000435783	0.051994	14.3398	hCCT_theta(254)-hCCT_eta(250)/	Inter-Protein	32	1	16	9	1	1
851	1M8.1842.1842.4 File:"1M8.raw", NativeID:"controllerType=0 controllerNumber=1 scan=1842"	4	1786.03	LEDTKLIK(5)-KVEDAK(1)	Cross-Linked	DSS	1786.02	null	1	0.000436555	0.007986	4.47139	hCCT_epsilon(223)-hCCT_epsilon(242)/	Intra-Protein	1	1	10.5	7.5	1	1
852	TAM3.6014.6014.4 File:"TAM3.raw", NativeID:"controllerType=0 controllerNumber=1 scan=6014"	4	2869.56	LLEKCAMTALSSK(4)-LISQQKAFFAK(6)	Cross-Linked	DSS	2869.56	Carbamidomethyl[C](5)	1	0.000438273	0.001557	0.542593	hCCT_eta(157)-hCCT_eta(172)/	Intra-Protein	32	1	17.5	10.5	1	1
853	20140313_mLST8CCT_E_HCD.1729.1729.5 File:"20140313_mLST8CCT_E_HCD.raw", NativeID:"controllerType=0 controllerNumber=1 scan=1729"	5	2391.35	KRVPDHHPC(1)-VDNIIKAAPR(6)	Cross-Linked	DSS_heavy	2391.35	Carbamidomethyl[C](9)	1	0.000440438	-4.4e-05	-0.0184	hCCT_beta(527)-hCCT_beta(522)/	Intra-Protein	7	1	7	16	1	1
854	M2_151105044652.6348.6348.4 File:"M2_151105044652.raw", NativeID:"controllerType=0 controllerNumber=1 scan=6348"	4	2881.62	LLEKCAMTALSSK(4)-LISQQKAFFAK(6)	Cross-Linked	DSS_heavy	2881.63	Carbamidomethyl[C](5)	1	0.000440923	-0.012982	-4.50509	hCCT_eta(157)-hCCT_eta(172)/	Intra-Protein	11	1	13.5	8.5	1	1
855	20140313_mLST8CCT_E_HCDb.2361.2361.5 File:"20140313_mLST8CCT_E_HCDb.raw", NativeID:"controllerType=0 controllerNumber=1 scan=2361"	5	2111.24	IKEIAVTVK(2)-KADKVEQR(1)	Cross-Linked	DSS	2111.24	null	1	0.000441695	0.000548	0.259563	hCCT_eta(137)-hCCT_eta(145)/	Intra-Protein	8	1	14	14	1	1
856	M83.7087.7087.5 File:"M83.raw", NativeID:"controllerType=0 controllerNumber=1 scan=7087"	5	3381.97	ATISNDGATILKLLDVVHPAAK(12)-NPSLLLGKR(8)	Cross-Linked	DSS	3381.95	null	1	0.000446694	0.019742	5.83747	hCCT_eta(67)-gi|CON_IPI00703333.3|TREMBL:Q0V8M9;Q9TRI0 (32)/	Inter-Protein	17	1	25	10	1	1
857	MP2B.4390.4390.5 File:"MP2B.raw", NativeID:"controllerType=0 controllerNumber=1 scan=4390"	5	2991.65	HEKEDGAISTIVLR(3)-LCKTVGATALPR(3)	Cross-Linked	DSS	2991.63	Carbamidomethyl[C](19)	1	0.000455331	0.019268	6.44064	hCCT_theta(367)-hCCT_theta(326)/	Intra-Protein	22	1	17.5	13.5	1	1
858	M83.2166.2166.5 File:"M83.raw", NativeID:"controllerType=0 controllerNumber=1 scan=2166"	5	2240.24	VAEIEHAEKEK(9)-IKIFGSR(2)	Cross-Linked	DSS	2240.23	null	1	0.00046269	0.006255	2.79213	hCCT_beta(272)-hCCT_beta(250)/	Intra-Protein	17	1	16	8	1	1
859	TAM2.6473.6473.5 File:"TAM2.raw", NativeID:"controllerType=0 controllerNumber=1 scan=6473"	5	3503.96	KYHNPKIALLNVELELK(6)-YNFFTGCPKAK(9)	Cross-Linked	DSS_heavy	3503.95	Carbamidomethyl[C](27)	1	0.000471467	0.010199	2.91071	hCCT_eta(236)-hCCT_eta(366)/	Intra-Protein	31	1	12.5	9.5	1	1
860	MP2B_151101105419.8089.8089.5 File:"MP2B_151101105419.raw", NativeID:"controllerType=0 controllerNumber=1 scan=8089"	5	3767.05	AIADTGANVVVTGGKVADMALHYANK(15)-LNSKWDLR(4)	Cross-Linked	DSS_heavy	3767.03	null	1	0.000474303	0.012676	3.36498	hCCT_theta(296)-hCCT_theta(318)/	Intra-Protein	23	1	42	10	1	1
861	TAM3.8242.8242.4 File:"TAM3.raw", NativeID:"controllerType=0 controllerNumber=1 scan=8242"	4	3214.77	VVLSKLPIGDVATQYFADR(5)-VPEEDLKR(7)	Cross-Linked	DSS	3214.74	null	1	0.000481203	0.035973	11.19	hCCT_eta(292)-hCCT_eta(320)/	Intra-Protein	32	1	24	11	1	1
862	20140313_mLST8CCT_E_HCD.8375.8375.4 File:"20140313_mLST8CCT_E_HCD.raw", NativeID:"controllerType=0 controllerNumber=1 scan=8375"	4	3007.68	LGFAGLVQEISFGTTKDK(16)-LEDTKLIK(5)	Cross-Linked	DSS	3007.66	null	1	0.000483068	0.016374	5.4441	hCCT_epsilon(368)-hCCT_epsilon(223)/	Intra-Protein	7	1	27.5	10.5	1	1
863	20140313_mLST8CCT_E_HCD.1905.1905.4 File:"20140313_mLST8CCT_E_HCD.raw", NativeID:"controllerType=0 controllerNumber=1 scan=1905"	4	1786.02	LEDTKLIK(5)-KVEDAK(1)	Cross-Linked	DSS	1786.02	null	1	0.000488389	0.00176	0.985431	hCCT_epsilon(223)-hCCT_epsilon(242)/	Intra-Protein	7	1	16	11	1	1
864	M2.10542.10542.5 File:"M2.raw", NativeID:"controllerType=0 controllerNumber=1 scan=10542"	5	4055.26	VAPEEHPVLLTEAPLNPKANR(18)-DLTDYLMKILTER(8)	Cross-Linked	DSS_heavy	4055.23	null	1	0.000489777	0.034653	8.54527	gi|CON_IPI00698900.1|SWISS-PROT:P60712 (113)-gi|CON_IPI00698900.1|SWISS-PROT:P60712 (191)/	Intra-Protein	10	1	17.5	14.5	1	1
865	TAM1.11617.11617.4 File:"TAM1.raw", NativeID:"controllerType=0 controllerNumber=1 scan=11617"	4	4497.36	ILATGANVILTTGGIDDMCLKYFVEAGAMAVR(21)-ESDITKER(6)	Cross-Linked	DSS_heavy	4497.35	Carbamidomethyl[C](19)	1	0.00049062	0.01155	2.56818	hCCT_alpha(298)-hCCT_alpha(272)/	Intra-Protein	30	1	24.5	2.5	1	1
866	MP2B.10191.10191.4 File:"MP2B.raw", NativeID:"controllerType=0 controllerNumber=1 scan=10191"	4	3202.91	LQTYKTAVETAVLLLR(5)-ALDDMISTLKK(10)	Cross-Linked	DSS_heavy	3202.88	null	1	0.000494351	0.031725	9.90516	hCCT_gamma(506)-hCCT_gamma(137)/	Intra-Protein	22	1	18	15	1	1
867	MP2B_151101105419.10427.10427.4 File:"MP2B_151101105419.raw", NativeID:"controllerType=0 controllerNumber=1 scan=10427"	4	3202.89	LQTYKTAVETAVLLLR(5)-ALDDMISTLKK(10)	Cross-Linked	DSS_heavy	3202.88	null	1	0.000499966	0.009752	3.04476	hCCT_gamma(506)-hCCT_gamma(137)/	Intra-Protein	23	1	20	18	1	1
868	TAM3.12708.12708.4 File:"TAM3.raw", NativeID:"controllerType=0 controllerNumber=1 scan=12708"	4	3202.91	LQTYKTAVETAVLLLR(5)-ALDDMISTLKK(10)	Cross-Linked	DSS_heavy	3202.88	null	1	0.000500646	0.035875	11.2009	hCCT_gamma(506)-hCCT_gamma(137)/	Intra-Protein	32	1	17	16	1	1
869	TAM3.12770.12770.4 File:"TAM3.raw", NativeID:"controllerType=0 controllerNumber=1 scan=12770"	4	3171.81	DALSDLALHFLNKMK(13)-AYILNLVKQIK(8)	Cross-Linked	DSS	3171.78	Oxidation[M](14)	1	0.000505054	0.02364	7.45322	hCCT_delta(319)-hCCT_delta(288)/	Intra-Protein	32	1	18.5	8.5	1	1
870	M2_151105044652.5709.5709.6 File:"M2_151105044652.raw", NativeID:"controllerType=0 controllerNumber=1 scan=5709"	6	4190.14	EYGGHQKAVVCLAFNDSVLGGGEDQVDPR(7)-TKIPAHTR(2)	Cross-Linked	DSS_heavy	4190.15	Carbamidomethyl[C](11)	1	0.000509531	-0.003953	-0.943404	hmLST8(355)-hmLST8(257)/	Intra-Protein	11	1	29	9	1	1
871	M83_141224001703.3815.3815.4 File:"M83_141224001703.raw", NativeID:"controllerType=0 controllerNumber=1 scan=3815"	4	2455.35	LCKTVGATALPR(3)-LNSKWDLR(4)	Cross-Linked	DSS	2455.35	Carbamidomethyl[C](2)	1	0.000510913	0.003337	1.35907	hCCT_theta(326)-hCCT_theta(318)/	Intra-Protein	18	1	16.5	9.5	1	1
872	TAM3.5535.5535.6 File:"TAM3.raw", NativeID:"controllerType=0 controllerNumber=1 scan=5535"	6	4639.39	MYDLNSNNPNPIISYDGVNKNIASVGFHEDGR(20)-TKIPAHTR(2)	Cross-Linked	DSS_heavy	4639.34	Oxidation[M](1)	1	0.000516221	0.047328	10.2015	hmLST8(128)-hmLST8(257)/	Intra-Protein	32	1	30.5	8.5	1	1
873	M2.8762.8762.5 File:"M2.raw", NativeID:"controllerType=0 controllerNumber=1 scan=8762"	5	3478.99	MVINHLEKLFVTNDAATILR(8)-LNSKWDLR(4)	Cross-Linked	DSS_heavy	3478.96	null	1	0.000518408	0.030283	8.70461	hCCT_theta(62)-hCCT_theta(318)/	Intra-Protein	10	1	29	8	1	1
874	1M8.1850.1850.3 File:"1M8.raw", NativeID:"controllerType=0 controllerNumber=1 scan=1850"	3	1786.02	LEDTKLIK(5)-KVEDAK(1)	Cross-Linked	DSS	1786.02	null	1	0.000518428	-0.006161	-3.44957	hCCT_epsilon(223)-hCCT_epsilon(242)/	Intra-Protein	1	1	7.5	6.5	1	1
875	MP2B_151101105419.6451.6451.4 File:"MP2B_151101105419.raw", NativeID:"controllerType=0 controllerNumber=1 scan=6451"	4	2629.55	SLKFATEAAITILR(3)-LACKEAVR(4)	Cross-Linked	DSS_heavy	2629.55	Carbamidomethyl[C](20)	1	0.000519746	0.005059	1.9239	hCCT_alpha(515)-hCCT_alpha(126)/	Intra-Protein	23	1	19.5	9.5	1	1
876	M83_141224001703.11252.11252.4 File:"M83_141224001703.raw", NativeID:"controllerType=0 controllerNumber=1 scan=11252"	4	3510.95	MVVDAVMMLDDLLQLKMIGIK(16)-VPEEDLKR(7)	Cross-Linked	DSS_heavy	3510.95	null	1	0.000525146	0.009191	2.61781	hCCT_eta(193)-hCCT_eta(320)/	Intra-Protein	18	1	24	4	1	1
877	TAM1.5353.5353.4 File:"TAM1.raw", NativeID:"controllerType=0 controllerNumber=1 scan=5353"	4	3251.82	VEKIPGGIIEDSCVLR(3)-GASKEILSEVER(4)	Cross-Linked	DSS_heavy	3251.79	Carbamidomethyl[C](13)	1	0.000526722	0.025623	7.87965	hCCT_gamma(202)-hCCT_gamma(380)/	Intra-Protein	30	1	5.5	4.5	1	1
878	20140313_mLST8CCT_E_HCD.1907.1907.3 File:"20140313_mLST8CCT_E_HCD.raw", NativeID:"controllerType=0 controllerNumber=1 scan=1907"	3	1786.02	LEDTKLIK(5)-KVEDAK(1)	Cross-Linked	DSS	1786.02	null	1	0.000529975	-0.0014	-0.783865	hCCT_epsilon(223)-hCCT_epsilon(242)/	Intra-Protein	7	1	13	9	1	1
879	TAM3.10685.10685.5 File:"TAM3.raw", NativeID:"controllerType=0 controllerNumber=1 scan=10685"	5	4262.27	MLVDDIGDVTITNDGATILKLLEVEHPAAK(20)-KKGDDQSR(1)	Cross-Linked	DSS	4262.22	null	1	0.000530357	0.046872	10.9971	hCCT_alpha(63)-hCCT_gamma(527)/	Inter-Protein	32	1	47.5	10.5	1	1
880	TAM3.7717.7717.5 File:"TAM3.raw", NativeID:"controllerType=0 controllerNumber=1 scan=7717"	5	3235.79	LMGLEALKSHIMAAK(8)-QKIHPTSVISGYR(2)	Cross-Linked	DSS	3235.77	null	1	0.000537266	0.02193	6.77737	hCCT_epsilon(35)-hCCT_alpha(111)/	Inter-Protein	32	1	20	17	1	1
881	2M8.3803.3803.5 File:"2M8.raw", NativeID:"controllerType=0 controllerNumber=1 scan=3803"	5	2442.38	ILKHGINCFINR(3)-IKIFGSR(2)	Cross-Linked	DSS	2442.38	Carbamidomethyl[C](8)	1	0.000538519	0.001928	0.789394	hCCT_beta(284)-hCCT_beta(250)/	Intra-Protein	3	1	20	7	1	1
882	20140313_mLST8CCT_E_HCD.5526.5526.4 File:"20140313_mLST8CCT_E_HCD.raw", NativeID:"controllerType=0 controllerNumber=1 scan=5526"	4	2498.39	FSNISAAKAVADAIR(8)-DKPAQIR(2)	Cross-Linked	DSS	2498.37	null	1	0.000539348	0.016632	6.65713	hCCT_delta(42)-hCCT_delta(29)/	Intra-Protein	7	1	20	9	1	1
883	20140313_mLST8CCT_E_HCD.2123.2123.3 File:"20140313_mLST8CCT_E_HCD.raw", NativeID:"controllerType=0 controllerNumber=1 scan=2123"	3	1928.06	MIIEEAKR(7)-VEGKVGGR(4)	Cross-Linked	DSS	1928.06	null	1	0.000544515	-0.000424	-0.21991	hCCT_epsilon(399)-hCCT_epsilon(214)/	Intra-Protein	7	1	11.5	12.5	1	1
884	M2_151105044652.7616.7616.6 File:"M2_151105044652.raw", NativeID:"controllerType=0 controllerNumber=1 scan=7616"	6	3247.84	LMGLEALKSHIMAAK(8)-QKIHPTSVISGYR(2)	Cross-Linked	DSS_heavy	3247.84	null	1	0.000544629	-0.004952	-1.5247	hCCT_epsilon(35)-hCCT_alpha(111)/	Inter-Protein	11	1	22	17	1	1
885	M1.7941.7941.5 File:"M1.raw", NativeID:"controllerType=0 controllerNumber=1 scan=7941"	5	3890.11	ALEKGIEILTDMSRPVELSDR(4)-HAQGEKTAGINVR(6)	Cross-Linked	DSS	3890.04	null	1	0.000545485	0.060967	15.6726	hCCT_delta(143)-hCCT_delta(489)/	Intra-Protein	9	1	27	15	1	1
886	TAM3.5780.5780.4 File:"TAM3.raw", NativeID:"controllerType=0 controllerNumber=1 scan=5780"	4	3004.53	KIGDEYFTFITDCKDPK(14)-YIKNPR(3)	Cross-Linked	DSS	3004.51	Carbamidomethyl[C](13)	1	0.000546167	0.013442	4.47394	hCCT_gamma(366)-hCCT_gamma(233)/	Intra-Protein	32	1	29	9	1	1
887	M2.5504.5504.5 File:"M2.raw", NativeID:"controllerType=0 controllerNumber=1 scan=5504"	5	3529.87	FSPDSTLLATCSADQTCKIWR(18)-TKIPAHTR(2)	Cross-Linked	DSS_heavy	3529.83	Carbamidomethyl[C](11);Carbamidomethyl[C](17)	1	0.000551476	0.04046	11.4623	hmLST8(287)-hmLST8(257)/	Intra-Protein	10	1	15.5	8.5	1	1
888	20140313_mLST8CCT_E_HCD.10751.10751.4 File:"20140313_mLST8CCT_E_HCD.raw", NativeID:"controllerType=0 controllerNumber=1 scan=10751"	4	3190.83	LQTYKTAVETAVLLLR(5)-ALDDMISTLKK(10)	Cross-Linked	DSS	3190.8	null	1	0.000553138	0.029662	9.2961	hCCT_gamma(506)-hCCT_gamma(137)/	Intra-Protein	7	1	18	15	1	1
889	M82_141223201512.4623.4623.5 File:"M82_141223201512.raw", NativeID:"controllerType=0 controllerNumber=1 scan=4623"	5	3410.82	IAILTCPFEPPKPKTK(14)-HKLDVTSVEDYK(2)	Cross-Linked	DSS	3410.83	Carbamidomethyl[C](6)	1	0.000555776	-0.006779	-1.98749	hCCT_epsilon(261)-hCCT_epsilon(265)/	Intra-Protein	16	1	23.5	11.5	1	1
890	20140313_mLST8CCT_E_HCD.1808.1808.3 File:"20140313_mLST8CCT_E_HCD.raw", NativeID:"controllerType=0 controllerNumber=1 scan=1808"	3	1945.08	RKVCGDSDK(2)-KIIELK(1)	Cross-Linked	DSS	1945.08	Carbamidomethyl[C](4)	1	0.000563826	-0.001945	-0.99996	hCCT_zeta(280)-hCCT_zeta(273)/	Intra-Protein	7	1	17.5	10.5	1	1
891	2M8.10529.10529.4 File:"2M8.raw", NativeID:"controllerType=0 controllerNumber=1 scan=10529"	4	4245.39	LIEEVMIGEDKLIHFSGVALGEACTIVLR(11)-KIGVNQPK(1)	Cross-Linked	DSS_heavy	4245.38	Carbamidomethyl[C](24)	1	0.000566272	0.009675	2.27895	hCCT_beta(358)-hCCT_beta(223)/	Intra-Protein	3	1	24	4	1	1
892	20140313_mLST8CCT_E_HCDb.3310.3310.3 File:"20140313_mLST8CCT_E_HCDb.raw", NativeID:"controllerType=0 controllerNumber=1 scan=3310"	3	2090.09	DKMLVIEQCK(2)-KVEDAK(1)	Cross-Linked	DSS	2090.09	Carbamidomethyl[C](9)	1	0.000584844	0.001018	0.487061	hCCT_epsilon(370)-hCCT_epsilon(242)/	Intra-Protein	8	1	12.5	6.5	1	1
893	TAM4B.7624.7624.4 File:"TAM4B.raw", NativeID:"controllerType=0 controllerNumber=1 scan=7624"	4	1688	KFIEDR(1)-KIIELK(1)	Cross-Linked	DSS	1688	null	1	0.000584897	-0.003332	-1.97393	hCCT_zeta(265)-hCCT_zeta(273)/	Intra-Protein	33	1	12	9	1	1
894	20140313_mLST8CCT_E_HCD.3672.3672.3 File:"20140313_mLST8CCT_E_HCD.raw", NativeID:"controllerType=0 controllerNumber=1 scan=3672"	3	2455.24	YNFFTGCPKAK(9)-VPEEDLKR(7)	Cross-Linked	DSS	2455.23	Carbamidomethyl[C](7)	1	0.000592842	0.012776	5.20358	hCCT_eta(366)-hCCT_eta(320)/	Intra-Protein	7	1	19	14	1	1
895	TAM4B.8122.8122.3 File:"TAM4B.raw", NativeID:"controllerType=0 controllerNumber=1 scan=8122"	3	2619.45	TPGKEAVAMESYAK(4)-EAESLIAKK(8)	Cross-Linked	DSS_heavy	2619.43	null	1	0.000603838	0.014412	5.50195	hCCT_beta(431)-hCCT_beta(119)/	Intra-Protein	33	1	22	18	1	1
896	TAM3.6325.6325.4 File:"TAM3.raw", NativeID:"controllerType=0 controllerNumber=1 scan=6325"	4	2995.63	EAVAMESYAKALR(10)-KIHPQTIIAGWR(1)	Cross-Linked	DSS	2995.62	null	1	0.000603953	0.014977	4.99963	hCCT_beta(441)-hCCT_beta(120)/	Intra-Protein	32	1	15.5	12.5	1	1
897	TAM2.7469.7469.4 File:"TAM2.raw", NativeID:"controllerType=0 controllerNumber=1 scan=7469"	4	3019.73	LGFAGLVQEISFGTTKDK(16)-LEDTKLIK(5)	Cross-Linked	DSS_heavy	3019.74	null	1	0.00060518	-0.00964	-3.19233	hCCT_epsilon(368)-hCCT_epsilon(223)/	Intra-Protein	31	1	19.5	5.5	1	1
898	MP2B_151101105419.12111.12111.4 File:"MP2B_151101105419.raw", NativeID:"controllerType=0 controllerNumber=1 scan=12111"	4	4420.48	KGGISNILEELVVQPLLVSVSALTLATETVR(1)-TSLGPKGMDK(6)	Cross-Linked	DSS	4420.46	null	1	0.00061044	0.021966	4.96916	hCCT_delta(497)-hCCT_delta(55)/	Intra-Protein	23	1	32	11	1	1
899	20140313_mLST8CCT_E_HCD.1976.1976.3 File:"20140313_mLST8CCT_E_HCD.raw", NativeID:"controllerType=0 controllerNumber=1 scan=1976"	3	2377.4	KVQSGNINAAK(1)-TLNPKAEVAR(5)	Cross-Linked	DSS_heavy	2377.39	null	1	0.00061313	0.003169	1.33297	hCCT_gamma(20)-hCCT_zeta(10)/	Inter-Protein	7	1	13	13	1	1
900	TAM4B.12711.12711.3 File:"TAM4B.raw", NativeID:"controllerType=0 controllerNumber=1 scan=12711"	3	2453.32	FSNISAAKAVADAIR(8)-PENVAPR(1)	Cross-Linked	DSS	2453.32	null	1	0.000614105	0.003507	1.42949	hCCT_delta(42)-hCCT_delta(2)/	Intra-Protein	33	1	21.5	8.5	1	1
901	2M8.4690.4690.4 File:"2M8.raw", NativeID:"controllerType=0 controllerNumber=1 scan=4690"	4	2869.57	LLEKCAMTALSSK(4)-LISQQKAFFAK(6)	Cross-Linked	DSS	2869.56	Carbamidomethyl[C](5)	1	0.000625552	0.01181	4.11562	hCCT_eta(157)-hCCT_eta(172)/	Intra-Protein	3	1	17.5	10.5	1	1
902	2M8.10547.10547.5 File:"2M8.raw", NativeID:"controllerType=0 controllerNumber=1 scan=10547"	5	4245.39	LIEEVMIGEDKLIHFSGVALGEACTIVLR(11)-KIGVNQPK(1)	Cross-Linked	DSS_heavy	4245.38	Carbamidomethyl[C](24)	1	0.000632321	0.010028	2.3621	hCCT_beta(358)-hCCT_beta(223)/	Intra-Protein	3	1	22	4	1	1
903	M2_151105044652.3966.3966.5 File:"M2_151105044652.raw", NativeID:"controllerType=0 controllerNumber=1 scan=3966"	5	2872.5	LCVLHEKTPVSEK(7)-CASIQKFGER(6)	Cross-Linked	DSS	2872.47	Carbamidomethyl[C](2);Carbamidomethyl[C](17)	1	0.00063622	0.029178	10.1578	gi|CON_IPI00708398.1|SWISS-PROT:P02769 (489)-gi|CON_IPI00708398.1|SWISS-PROT:P02769 (228)/	Intra-Protein	11	1	20	16	1	1
904	20140313_mLST8CCT_E_HCD.1945.1945.3 File:"20140313_mLST8CCT_E_HCD.raw", NativeID:"controllerType=0 controllerNumber=1 scan=1945"	3	1672.02	KFIEDR(1)-LVKAER(3)	Cross-Linked	DSS_heavy	1672.02	null	1	0.000636697	-0.001142	-0.683007	hCCT_zeta(265)-hCCT_zeta(261)/	Intra-Protein	7	1	9.5	7.5	1	1
905	TAM3.9093.9093.5 File:"TAM3.raw", NativeID:"controllerType=0 controllerNumber=1 scan=9093"	5	3494.99	MVINHLEKLFVTNDAATILR(8)-LNSKWDLR(4)	Cross-Linked	DSS_heavy	3494.96	Oxidation[M](1)	1	0.000639471	0.027496	7.86733	hCCT_theta(62)-hCCT_theta(318)/	Intra-Protein	32	1	48	7	1	1
906	M2_151105044652.3907.3907.6 File:"M2_151105044652.raw", NativeID:"controllerType=0 controllerNumber=1 scan=3907"	6	3264.62	VHKECCHGDLLECADDR(3)-ALKAWSVAR(3)	Cross-Linked	DSS_heavy	3264.61	Carbamidomethyl[C](5);Carbamidomethyl[C](6);Carbamidomethyl[C](13)	1	0.000644108	0.014996	4.5935	gi|CON_IPI00708398.1|SWISS-PROT:P02769 (266)-gi|CON_IPI00708398.1|SWISS-PROT:P02769 (235)/	Intra-Protein	11	1	12.5	8.5	1	1
907	MP2B_151101105419.10393.10393.4 File:"MP2B_151101105419.raw", NativeID:"controllerType=0 controllerNumber=1 scan=10393"	4	3202.89	LQTYKTAVETAVLLLR(5)-ALDDMISTLKK(10)	Cross-Linked	DSS_heavy	3202.88	null	1	0.00064672	0.009264	2.8924	hCCT_gamma(506)-hCCT_gamma(137)/	Intra-Protein	23	1	17	18	1	1
908	M2.7264.7264.4 File:"M2.raw", NativeID:"controllerType=0 controllerNumber=1 scan=7264"	4	3239.76	VEKIPGGIIEDSCVLR(3)-GASKEILSEVER(4)	Cross-Linked	DSS	3239.72	Carbamidomethyl[C](13)	1	0.000648506	0.044313	13.678	hCCT_gamma(202)-hCCT_gamma(380)/	Intra-Protein	10	1	26.5	12.5	1	1
909	TAM3.3628.3628.4 File:"TAM3.raw", NativeID:"controllerType=0 controllerNumber=1 scan=3628"	4	2964.65	ILIANTGMDTDKIK(12)-VAEIEHAEKEK(9)	Cross-Linked	DSS_heavy	2964.64	null	1	0.000653777	0.014796	4.99083	hCCT_beta(248)-hCCT_beta(272)/	Intra-Protein	32	1	14.5	12.5	1	1
910	20140313_mLST8CCT_E_HCD.1960.1960.4 File:"20140313_mLST8CCT_E_HCD.raw", NativeID:"controllerType=0 controllerNumber=1 scan=1960"	4	1659.94	KFIEDR(1)-LVKAER(3)	Cross-Linked	DSS	1659.94	null	1	0.000656849	0.000139	0.083738	hCCT_zeta(265)-hCCT_zeta(261)/	Intra-Protein	7	1	11	10	1	1
911	M2.8052.8052.5 File:"M2.raw", NativeID:"controllerType=0 controllerNumber=1 scan=8052"	5	3569.05	LFTFHADICTLPDTEKQIK(16)-KQTALVELLK(1)	Cross-Linked	DSS_heavy	3569.01	Carbamidomethyl[C](9)	1	0.000662452	0.043268	12.1233	gi|CON_IPI00708398.1|SWISS-PROT:P02769 (544)-gi|CON_IPI00708398.1|SWISS-PROT:P02769 (548)/	Intra-Protein	10	1	24	10	1	1
912	MP2B.3854.3854.4 File:"MP2B.raw", NativeID:"controllerType=0 controllerNumber=1 scan=3854"	4	2396.43	KIHPQTIIAGWR(1)-DKPAQIR(2)	Cross-Linked	DSS_heavy	2396.43	null	1	0.000664162	-0.000274	-0.114337	hCCT_beta(120)-hCCT_delta(29)/	Inter-Protein	22	1	15.5	5.5	1	1
913	MP2B.4619.4619.5 File:"MP2B.raw", NativeID:"controllerType=0 controllerNumber=1 scan=4619"	5	3517.75	FSPDSTLLATCSADQTCKIWR(18)-TKIPAHTR(2)	Cross-Linked	DSS	3517.76	Carbamidomethyl[C](11);Carbamidomethyl[C](17)	1	0.000666636	-0.00274	-0.778906	hmLST8(287)-hmLST8(257)/	Intra-Protein	22	1	22.5	10.5	1	1
914	TAM4B.3542.3542.3 File:"TAM4B.raw", NativeID:"controllerType=0 controllerNumber=1 scan=3542"	3	2066.13	IDDIVSGHKK(9)-KGDDQSR(1)	Cross-Linked	DSS_heavy	2066.13	null	1	0.000667829	5.4e-05	0.026136	hCCT_gamma(526)-hCCT_gamma(528)/	Intra-Protein	33	1	18	6	1	1
915	2M8_150505114736.2021.2021.5 File:"2M8_150505114736.raw", NativeID:"controllerType=0 controllerNumber=1 scan=2021"	5	2574.43	LLEKCAMTALSSK(4)-KADKVEQR(1)	Cross-Linked	DSS_heavy	2574.44	Carbamidomethyl[C](5)	1	0.000668377	-0.005673	-2.20359	hCCT_eta(157)-hCCT_eta(145)/	Intra-Protein	4	1	21	11	1	1
916	M1.8188.8188.5 File:"M1.raw", NativeID:"controllerType=0 controllerNumber=1 scan=8188"	5	3128.82	DHFTKLAVEAVLR(5)-LKGSGNLEAIHIIK(2)	Cross-Linked	DSS	3128.78	null	1	0.000676325	0.03683	11.7714	hCCT_beta(181)-hCCT_beta(191)/	Intra-Protein	9	1	18	23	1	1
917	M2_151105044652.5362.5362.4 File:"M2_151105044652.raw", NativeID:"controllerType=0 controllerNumber=1 scan=5362"	4	2958.57	AVDDGVNTFKVLTR(10)-HKSETDTSLIR(2)	Cross-Linked	DSS	2958.55	null	1	0.000680263	0.015797	5.33943	hCCT_theta(400)-hCCT_zeta(199)/	Inter-Protein	11	1	26	15	1	1
918	TAM3.9299.9299.4 File:"TAM3.raw", NativeID:"controllerType=0 controllerNumber=1 scan=9299"	4	3369.89	ATISNDGATILKLLDVVHPAAK(12)-VPEEDLKR(7)	Cross-Linked	DSS	3369.86	null	1	0.000680814	0.027401	8.13119	hCCT_eta(67)-hCCT_eta(320)/	Intra-Protein	32	1	24	7	1	1
919	2M8.3942.3942.4 File:"2M8.raw", NativeID:"controllerType=0 controllerNumber=1 scan=3942"	4	2564.38	EAVAMESYAKALR(10)-EAESLIAKK(8)	Cross-Linked	DSS	2564.36	null	1	0.000690786	0.01076	4.19597	hCCT_beta(441)-hCCT_beta(119)/	Intra-Protein	3	1	13	13	1	1
920	M2.6252.6252.5 File:"M2.raw", NativeID:"controllerType=0 controllerNumber=1 scan=6252"	5	3602.03	EALLSSAVDHGSDEVKFR(16)-LKGSGNLEAIHIIK(2)	Cross-Linked	DSS_heavy	3602	null	1	0.000706529	0.035919	9.97197	hCCT_beta(154)-hCCT_beta(191)/	Intra-Protein	10	1	17	26	1	1
921	TAM3.7794.7794.4 File:"TAM3.raw", NativeID:"controllerType=0 controllerNumber=1 scan=7794"	4	3411.93	IAILTCPFEPPKPKTK(14)-EKFEEMIQQIK(2)	Cross-Linked	DSS_heavy	3411.91	Carbamidomethyl[C](6)	1	0.000711766	0.022561	6.61243	hCCT_epsilon(261)-hCCT_epsilon(284)/	Intra-Protein	32	1	14.5	11.5	1	1
922	MP2B_151101105419.10373.10373.4 File:"MP2B_151101105419.raw", NativeID:"controllerType=0 controllerNumber=1 scan=10373"	4	3202.89	LQTYKTAVETAVLLLR(5)-ALDDMISTLKK(10)	Cross-Linked	DSS_heavy	3202.88	null	1	0.000725053	0.015856	4.95055	hCCT_gamma(506)-hCCT_gamma(137)/	Intra-Protein	23	1	20	17	1	1
923	TAM4B.5460.5460.3 File:"TAM4B.raw", NativeID:"controllerType=0 controllerNumber=1 scan=5460"	3	1811.09	LIKGVIVDK(3)-KVEDAK(1)	Cross-Linked	DSS	1811.09	null	1	0.000726969	-0.002645	-1.46045	hCCT_epsilon(226)-hCCT_epsilon(242)/	Intra-Protein	33	1	12.5	8.5	1	1
924	TAM3.8981.8981.5 File:"TAM3.raw", NativeID:"controllerType=0 controllerNumber=1 scan=8981"	5	4362.29	ALEKGIEILTDMSRPVELSDR(4)-QVKEMNPALGIDCLHK(3)	Cross-Linked	DSS	4362.25	Carbamidomethyl[C](37)	1	0.000726976	0.041314	9.4708	hCCT_delta(143)-hCCT_epsilon(483)/	Inter-Protein	32	1	23	20	1	1
925	TAM3.13059.13059.4 File:"TAM3.raw", NativeID:"controllerType=0 controllerNumber=1 scan=13059"	4	3510.97	MVVDAVMMLDDLLQLKMIGIK(16)-VPEEDLKR(7)	Cross-Linked	DSS_heavy	3510.95	null	1	0.000734306	0.030187	8.59797	hCCT_eta(193)-hCCT_eta(320)/	Intra-Protein	32	1	23	6	1	1
926	MP2B_151101105419.4382.4382.5 File:"MP2B_151101105419.raw", NativeID:"controllerType=0 controllerNumber=1 scan=4382"	5	2991.63	HEKEDGAISTIVLR(3)-LCKTVGATALPR(3)	Cross-Linked	DSS	2991.63	Carbamidomethyl[C](19)	1	0.000742882	0.003704	1.23812	hCCT_theta(367)-hCCT_theta(326)/	Intra-Protein	23	1	20.5	13.5	1	1
927	TAM4B.3560.3560.3 File:"TAM4B.raw", NativeID:"controllerType=0 controllerNumber=1 scan=3560"	3	2054.05	IDDIVSGHKK(9)-KGDDQSR(1)	Cross-Linked	DSS	2054.05	null	1	0.000745641	-0.006098	-2.96877	hCCT_gamma(526)-hCCT_gamma(528)/	Intra-Protein	33	1	18	8	1	1
928	M2.6317.6317.4 File:"M2.raw", NativeID:"controllerType=0 controllerNumber=1 scan=6317"	4	2869.57	LLEKCAMTALSSK(4)-LISQQKAFFAK(6)	Cross-Linked	DSS	2869.56	Carbamidomethyl[C](5)	1	0.000749361	0.009369	3.26497	hCCT_eta(157)-hCCT_eta(172)/	Intra-Protein	10	1	14	9	1	1
929	TAM3.12556.12556.4 File:"TAM3.raw", NativeID:"controllerType=0 controllerNumber=1 scan=12556"	4	4519.48	ISIPVDISDSDMMLNIINSSITTKAISR(24)-IITEGFEAAKEK(10)	Cross-Linked	DSS_heavy	4519.43	null	1	0.000774166	0.051778	11.4568	hCCT_gamma(162)-hCCT_zeta(127)/	Inter-Protein	32	1	23	12	1	1
930	TAM4B.3565.3565.4 File:"TAM4B.raw", NativeID:"controllerType=0 controllerNumber=1 scan=3565"	4	2066.12	IDDIVSGHKK(9)-KGDDQSR(1)	Cross-Linked	DSS_heavy	2066.13	null	1	0.000795161	-0.002828	-1.36875	hCCT_gamma(526)-hCCT_gamma(528)/	Intra-Protein	33	1	22	6	1	1
931	2M8.9116.9116.4 File:"2M8.raw", NativeID:"controllerType=0 controllerNumber=1 scan=9116"	4	3520.77	WSSLACNIALDAVKMVQFEENGR(14)-KEIDIK(1)	Cross-Linked	DSS	3520.78	Carbamidomethyl[C](6)	1	0.000796068	-0.010393	-2.9519	hCCT_gamma(180)-hCCT_gamma(190)/	Intra-Protein	3	1	23	5	1	1
932	TAM4B.4740.4740.3 File:"TAM4B.raw", NativeID:"controllerType=0 controllerNumber=1 scan=4740"	3	1786.01	LEDTKLIK(5)-KVEDAK(1)	Cross-Linked	DSS	1786.02	null	1	0.000805429	-0.00671	-3.75696	hCCT_epsilon(223)-hCCT_epsilon(242)/	Intra-Protein	33	1	14.5	7.5	1	1
933	20140313_mLST8CCT_E_HCD.4433.4433.3 File:"20140313_mLST8CCT_E_HCD.raw", NativeID:"controllerType=0 controllerNumber=1 scan=4433"	3	2958.56	AVDDGVNTFKVLTR(10)-HKSETDTSLIR(2)	Cross-Linked	DSS	2958.55	null	1	0.000830999	0.010073	3.4047	hCCT_theta(400)-hCCT_zeta(199)/	Inter-Protein	7	1	22	18	1	1
934	20140313_mLST8CCT_E_HCD.3729.3729.5 File:"20140313_mLST8CCT_E_HCD.raw", NativeID:"controllerType=0 controllerNumber=1 scan=3729"	5	2849.56	GVMINKDVTHPR(6)-GASKEILSEVER(4)	Cross-Linked	DSS_heavy	2849.56	Oxidation[M](3)	1	0.000836189	0.002915	1.02297	hCCT_gamma(221)-hCCT_gamma(380)/	Intra-Protein	7	1	13.5	10.5	1	1
935	TAM2.7258.7258.5 File:"TAM2.raw", NativeID:"controllerType=0 controllerNumber=1 scan=7258"	5	3213.78	YWAIKLATNAAVTVLR(5)-HKSETDTSLIR(2)	Cross-Linked	DSS	3213.76	null	1	0.000852282	0.019302	6.00604	hCCT_theta(509)-hCCT_zeta(199)/	Inter-Protein	31	1	13	10	1	1
936	M1.5467.5467.4 File:"M1.raw", NativeID:"controllerType=0 controllerNumber=1 scan=5467"	4	2965.56	LAKEYEATLEECCAK(3)-ALKAWSVAR(3)	Cross-Linked	DSS_heavy	2965.55	Carbamidomethyl[C](12);Carbamidomethyl[C](13)	1	0.000854081	0.006683	2.25354	gi|CON_IPI00708398.1|SWISS-PROT:P02769 (374)-gi|CON_IPI00708398.1|SWISS-PROT:P02769 (235)/	Intra-Protein	9	1	14	7	1	1
937	TAM3.12642.12642.4 File:"TAM3.raw", NativeID:"controllerType=0 controllerNumber=1 scan=12642"	4	3190.85	LQTYKTAVETAVLLLR(5)-ALDDMISTLKK(10)	Cross-Linked	DSS	3190.8	null	1	0.000863045	0.045532	14.2698	hCCT_gamma(506)-hCCT_gamma(137)/	Intra-Protein	32	1	19	13	1	1
938	TAM3.11899.11899.5 File:"TAM3.raw", NativeID:"controllerType=0 controllerNumber=1 scan=11899"	5	4170.2	VLCELADLQDKEVGDGTTSVVIIAAELLK(11)-KKGDDQSR(2)	Cross-Linked	DSS	4170.19	Carbamidomethyl[C](3)	1	0.0008651	0.012173	2.91906	hCCT_alpha(84)-hCCT_gamma(528)/	Inter-Protein	32	1	23	10	1	1
939	MP2B_151101105419.10363.10363.4 File:"MP2B_151101105419.raw", NativeID:"controllerType=0 controllerNumber=1 scan=10363"	4	3202.9	LQTYKTAVETAVLLLR(5)-ALDDMISTLKK(10)	Cross-Linked	DSS_heavy	3202.88	null	1	0.000878602	0.020739	6.47512	hCCT_gamma(506)-hCCT_gamma(137)/	Intra-Protein	23	1	17	12	1	1
940	TAM4B.13202.13202.3 File:"TAM4B.raw", NativeID:"controllerType=0 controllerNumber=1 scan=13202"	3	2617.48	SLKFATEAAITILR(3)-LACKEAVR(4)	Cross-Linked	DSS	2617.47	Carbamidomethyl[C](20)	1	0.000881494	0.002643	1.00975	hCCT_alpha(515)-hCCT_alpha(126)/	Intra-Protein	33	1	17.5	11.5	1	1
941	TAM3.13081.13081.4 File:"TAM3.raw", NativeID:"controllerType=0 controllerNumber=1 scan=13081"	4	3846.03	MVVDAVMMLDDLLQLKMIGIK(16)-YNFFTGCPKAK(9)	Cross-Linked	DSS	3845.98	Carbamidomethyl[C](31)	1	0.000887247	0.047076	12.2403	hCCT_eta(193)-hCCT_eta(366)/	Intra-Protein	32	1	18.5	7.5	1	1
942	M83_141224001703.1995.1995.4 File:"M83_141224001703.raw", NativeID:"controllerType=0 controllerNumber=1 scan=1995"	4	2117.12	TSLGPKGMDK(6)-LACKEAVR(4)	Cross-Linked	DSS	2117.11	Carbamidomethyl[C](16)	1	0.000901076	0.00689	3.25444	hCCT_delta(55)-hCCT_alpha(126)/	Inter-Protein	18	1	18.5	14.5	1	1
943	TAM3.6764.6764.5 File:"TAM3.raw", NativeID:"controllerType=0 controllerNumber=1 scan=6764"	5	3808.15	KVEDAKIAILTCPFEPPKPK(6)-MLVIEQCKNSR(8)	Cross-Linked	DSS_heavy	3808.1	Carbamidomethyl[C](12);Carbamidomethyl[C](30)	1	0.000901337	0.056171	14.7504	hCCT_epsilon(247)-hCCT_epsilon(378)/	Intra-Protein	32	1	28	12	1	1
944	M1.7950.7950.6 File:"M1.raw", NativeID:"controllerType=0 controllerNumber=1 scan=7950"	6	3890.08	ALEKGIEILTDMSRPVELSDR(4)-HAQGEKTAGINVR(6)	Cross-Linked	DSS	3890.04	null	1	0.000904801	0.033427	8.59296	hCCT_delta(143)-hCCT_delta(489)/	Intra-Protein	9	1	22.5	14.5	1	1
945	MP2B_151101105419.4380.4380.4 File:"MP2B_151101105419.raw", NativeID:"controllerType=0 controllerNumber=1 scan=4380"	4	2991.62	HEKEDGAISTIVLR(3)-LCKTVGATALPR(3)	Cross-Linked	DSS	2991.63	Carbamidomethyl[C](19)	1	0.000914718	-0.00965	-3.22567	hCCT_theta(367)-hCCT_theta(326)/	Intra-Protein	23	1	17.5	13.5	1	1
946	TAM4B.4911.4911.3 File:"TAM4B.raw", NativeID:"controllerType=0 controllerNumber=1 scan=4911"	3	1659.94	KFIEDR(1)-LVKAER(3)	Cross-Linked	DSS	1659.94	null	1	0.00093194	0.001678	1.01088	hCCT_zeta(265)-hCCT_zeta(261)/	Intra-Protein	33	1	10.5	9.5	1	1
947	TAM4B.6133.6133.3 File:"TAM4B.raw", NativeID:"controllerType=0 controllerNumber=1 scan=6133"	3	2102.16	DKMLVIEQCK(2)-KVEDAK(1)	Cross-Linked	DSS_heavy	2102.16	Carbamidomethyl[C](9)	1	0.000935765	-0.001985	-0.944266	hCCT_epsilon(370)-hCCT_epsilon(242)/	Intra-Protein	33	1	11	5	1	1
948	M83.6076.6076.4 File:"M83.raw", NativeID:"controllerType=0 controllerNumber=1 scan=6076"	4	2725.68	AYILNLVKQIK(8)-KTGCNVLLIQK(1)	Cross-Linked	DSS_heavy	2725.68	Carbamidomethyl[C](18)	1	0.000944132	-0.000221	-0.081081	hCCT_delta(288)-hCCT_delta(292)/	Intra-Protein	17	1	12	9	1	1
949	M2_151105044652.8844.8844.4 File:"M2_151105044652.raw", NativeID:"controllerType=0 controllerNumber=1 scan=8844"	4	3007.67	LGFAGLVQEISFGTTKDK(16)-LEDTKLIK(5)	Cross-Linked	DSS	3007.66	null	1	0.000955844	0.00612	2.0348	hCCT_epsilon(368)-hCCT_epsilon(223)/	Intra-Protein	11	1	29.5	10.5	1	1
950	TAM4B.4870.4870.3 File:"TAM4B.raw", NativeID:"controllerType=0 controllerNumber=1 scan=4870"	3	1672.01	KFIEDR(1)-LVKAER(3)	Cross-Linked	DSS_heavy	1672.02	null	1	0.000959728	-0.004987	-2.98262	hCCT_zeta(265)-hCCT_zeta(261)/	Intra-Protein	33	1	9.5	10.5	1	1
951	MP2B_151101105419.4539.4539.4 File:"MP2B_151101105419.raw", NativeID:"controllerType=0 controllerNumber=1 scan=4539"	4	2629.42	GKATISNDGATILK(2)-GMDKLIVDGR(4)	Cross-Linked	DSS	2629.42	null	1	0.000972614	-0.001514	-0.575792	hCCT_eta(55)-hCCT_eta(47)/	Intra-Protein	23	1	16.5	14.5	1	1
952	TAM4B.4982.4982.4 File:"TAM4B.raw", NativeID:"controllerType=0 controllerNumber=1 scan=4982"	4	1788.98	KVCGDSDK(1)-KIIELK(1)	Cross-Linked	DSS	1788.98	Carbamidomethyl[C](3)	1	0.000980458	0.002891	1.61601	hCCT_zeta(280)-hCCT_zeta(273)/	Intra-Protein	33	1	10.5	8.5	1	1
953	TAM3.8967.8967.5 File:"TAM3.raw", NativeID:"controllerType=0 controllerNumber=1 scan=8967"	5	4496.31	MMVDKDGDVTVTNDGATILSMMDVDHQIAK(5)-VDNIIKAAPR(6)	Cross-Linked	DSS_heavy	4496.29	null	1	0.000982281	0.018384	4.0887	hCCT_epsilon(64)-hCCT_beta(522)/	Inter-Protein	32	1	29	12	1	1
954	Mp4B.13050.13050.4 File:"Mp4B.raw", NativeID:"controllerType=0 controllerNumber=1 scan=13050"	4	3202.92	LQTYKTAVETAVLLLR(5)-ALDDMISTLKK(10)	Cross-Linked	DSS_heavy	3202.88	null	1	0.000985407	0.039782	12.4207	hCCT_gamma(506)-hCCT_gamma(137)/	Intra-Protein	28	1	15	10	1	1
955	MP2B.7992.7992.5 File:"MP2B.raw", NativeID:"controllerType=0 controllerNumber=1 scan=7992"	5	3754.98	AIADTGANVVVTGGKVADMALHYANK(15)-LNSKWDLR(4)	Cross-Linked	DSS	3754.96	null	1	0.00099752	0.022576	6.01232	hCCT_theta(296)-hCCT_theta(318)/	Intra-Protein	22	1	41.5	9.5	1	1
956	TAM3.8256.8256.3 File:"TAM3.raw", NativeID:"controllerType=0 controllerNumber=1 scan=8256"	3	3214.74	VVLSKLPIGDVATQYFADR(5)-VPEEDLKR(7)	Cross-Linked	DSS	3214.74	null	1	0.000998647	0.005285	1.64399	hCCT_eta(292)-hCCT_eta(320)/	Intra-Protein	32	1	21.5	9.5	1	1
957	MP2B.4400.4400.4 File:"MP2B.raw", NativeID:"controllerType=0 controllerNumber=1 scan=4400"	4	2991.63	HEKEDGAISTIVLR(3)-LCKTVGATALPR(3)	Cross-Linked	DSS	2991.63	Carbamidomethyl[C](19)	1	0.00100309	-0.000128	-0.042786	hCCT_theta(367)-hCCT_theta(326)/	Intra-Protein	22	1	16.5	13.5	1	1
958	M82_141223201512.5598.5598.6 File:"M82_141223201512.raw", NativeID:"controllerType=0 controllerNumber=1 scan=5598"	6	4160.18	ALEKGIEILTDMSRPVELSDR(4)-NRHAQGEKTAGINVR(8)	Cross-Linked	DSS	4160.19	null	1	0.00101529	-0.009157	-2.2011	hCCT_delta(143)-hCCT_delta(489)/	Intra-Protein	16	1	15.5	19.5	1	1
959	TAM4B.4993.4993.3 File:"TAM4B.raw", NativeID:"controllerType=0 controllerNumber=1 scan=4993"	3	1788.97	KVCGDSDK(1)-KIIELK(1)	Cross-Linked	DSS	1788.98	Carbamidomethyl[C](3)	1	0.00102424	-0.005397	-3.01681	hCCT_zeta(280)-hCCT_zeta(273)/	Intra-Protein	33	1	12.5	9.5	1	1
960	2M8.1544.1544.5 File:"2M8.raw", NativeID:"controllerType=0 controllerNumber=1 scan=1544"	5	2379.27	KRVPDHHPC(1)-VDNIIKAAPR(6)	Cross-Linked	DSS	2379.27	Carbamidomethyl[C](9)	1	0.00104852	0.000243	0.102132	hCCT_beta(527)-hCCT_beta(522)/	Intra-Protein	3	1	8	14	1	1
961	M81_141223161300.7218.7218.4 File:"M81_141223161300.raw", NativeID:"controllerType=0 controllerNumber=1 scan=7218"	4	2629.55	SLKFATEAAITILR(3)-LACKEAVR(4)	Cross-Linked	DSS_heavy	2629.55	Carbamidomethyl[C](20)	1	0.00106612	0.002617	0.995227	hCCT_alpha(515)-hCCT_alpha(126)/	Intra-Protein	15	1	13.5	7.5	1	1
962	20140313_mLST8CCT_E_HCD.2084.2084.3 File:"20140313_mLST8CCT_E_HCD.raw", NativeID:"controllerType=0 controllerNumber=1 scan=2084"	3	2128.15	VDNIIKAAPR(6)-GKGAYQDR(2)	Cross-Linked	DSS	2128.15	null	1	0.00106975	0.000515	0.241994	hCCT_beta(522)-hCCT_delta(21)/	Inter-Protein	7	1	14.5	5.5	1	1
963	M1.5492.5492.4 File:"M1.raw", NativeID:"controllerType=0 controllerNumber=1 scan=5492"	4	2953.5	LAKEYEATLEECCAK(3)-ALKAWSVAR(3)	Cross-Linked	DSS	2953.48	Carbamidomethyl[C](12);Carbamidomethyl[C](13)	1	0.00107941	0.023907	8.09452	gi|CON_IPI00708398.1|SWISS-PROT:P02769 (374)-gi|CON_IPI00708398.1|SWISS-PROT:P02769 (235)/	Intra-Protein	9	1	14	8	1	1
964	2M8.3873.3873.4 File:"2M8.raw", NativeID:"controllerType=0 controllerNumber=1 scan=3873"	4	2455.36	LCKTVGATALPR(3)-LNSKWDLR(4)	Cross-Linked	DSS	2455.35	Carbamidomethyl[C](2)	1	0.00107941	0.006999	2.85051	hCCT_theta(326)-hCCT_theta(318)/	Intra-Protein	3	1	15.5	9.5	1	1
965	2M8.3260.3260.4 File:"2M8.raw", NativeID:"controllerType=0 controllerNumber=1 scan=3260"	4	2455.24	YNFFTGCPKAK(9)-VPEEDLKR(7)	Cross-Linked	DSS	2455.23	Carbamidomethyl[C](7)	1	0.00108142	0.005194	2.11548	hCCT_eta(366)-hCCT_eta(320)/	Intra-Protein	3	1	18	10	1	1
966	2M8.3479.3479.4 File:"2M8.raw", NativeID:"controllerType=0 controllerNumber=1 scan=3479"	4	2701.43	NIQACKELAQTTR(6)-LNSKWDLR(4)	Cross-Linked	DSS	2701.41	Carbamidomethyl[C](5)	1	0.00108955	0.018264	6.76092	hCCT_theta(37)-hCCT_theta(318)/	Intra-Protein	3	1	13	9	1	1
967	M83_141224001703.3783.3783.4 File:"M83_141224001703.raw", NativeID:"controllerType=0 controllerNumber=1 scan=3783"	4	2467.43	LCKTVGATALPR(3)-LNSKWDLR(4)	Cross-Linked	DSS_heavy	2467.42	Carbamidomethyl[C](2)	1	0.00109292	0.00247	1.00104	hCCT_theta(326)-hCCT_theta(318)/	Intra-Protein	18	1	14.5	9.5	1	1
968	TAM4B.7374.7374.3 File:"TAM4B.raw", NativeID:"controllerType=0 controllerNumber=1 scan=7374"	3	2523.44	GKATISNDGATILK(2)-VPEEDLKR(7)	Cross-Linked	DSS_heavy	2523.44	null	1	0.00110214	-0.00041	-0.162477	hCCT_eta(55)-hCCT_eta(320)/	Intra-Protein	33	1	15	10	1	1
969	TAM4B.7569.7569.4 File:"TAM4B.raw", NativeID:"controllerType=0 controllerNumber=1 scan=7569"	4	1700.07	KFIEDR(1)-KIIELK(1)	Cross-Linked	DSS_heavy	1700.08	null	1	0.00110563	-0.006763	-3.97806	hCCT_zeta(265)-hCCT_zeta(273)/	Intra-Protein	33	1	10	8	1	1
970	TAM4B.12713.12713.4 File:"TAM4B.raw", NativeID:"controllerType=0 controllerNumber=1 scan=12713"	4	3251.8	VEKIPGGIIEDSCVLR(3)-GASKEILSEVER(4)	Cross-Linked	DSS_heavy	3251.79	Carbamidomethyl[C](13)	1	0.00112496	0.002186	0.672244	hCCT_gamma(202)-hCCT_gamma(380)/	Intra-Protein	33	1	18.5	10.5	1	1
971	TAM1.9175.9175.5 File:"TAM1.raw", NativeID:"controllerType=0 controllerNumber=1 scan=9175"	5	5603.91	VVYGGGAAEISCALAVSQEADKCPTLEQYAMR(22)-VAIEHLDKISDSVLVDIK(8)	Cross-Linked	DSS_heavy	5603.87	Carbamidomethyl[C](12);Carbamidomethyl[C](23);Oxidation[M](31)	1	0.00113233	0.038272	6.82956	hCCT_epsilon(439)-hCCT_epsilon(150)/	Intra-Protein	30	1	10	6	1	1
972	TAM4B.6235.6235.4 File:"TAM4B.raw", NativeID:"controllerType=0 controllerNumber=1 scan=6235"	4	2562.37	LLEKCAMTALSSK(4)-KADKVEQR(1)	Cross-Linked	DSS	2562.36	Carbamidomethyl[C](5)	1	0.00113305	0.004485	1.75034	hCCT_eta(157)-hCCT_eta(145)/	Intra-Protein	33	1	15	12	1	1
973	TAM1.6537.6537.5 File:"TAM1.raw", NativeID:"controllerType=0 controllerNumber=1 scan=6537"	5	4239.19	RVEDAYILTCNVSLEYEKTEVNSGFFYK(18)-LVKAER(3)	Cross-Linked	DSS_heavy	4239.21	Carbamidomethyl[C](10)	1	0.00113618	-0.018001	-4.24631	hCCT_zeta(241)-hCCT_zeta(261)/	Intra-Protein	30	1	14	4	1	1
974	TAM4B.4541.4541.4 File:"TAM4B.raw", NativeID:"controllerType=0 controllerNumber=1 scan=4541"	4	1945.08	RKVCGDSDK(2)-KIIELK(1)	Cross-Linked	DSS	1945.08	Carbamidomethyl[C](4)	1	0.00113823	-0.000311	-0.159891	hCCT_zeta(280)-hCCT_zeta(273)/	Intra-Protein	33	1	18.5	10.5	1	1
975	M1.5254.5254.5 File:"M1.raw", NativeID:"controllerType=0 controllerNumber=1 scan=5254"	5	2833.57	GVMINKDVTHPR(6)-GASKEILSEVER(4)	Cross-Linked	DSS_heavy	2833.56	null	1	0.00114934	0.008754	3.0894	hCCT_gamma(221)-hCCT_gamma(380)/	Intra-Protein	9	1	12.5	11.5	1	1
976	20140313_mLST8CCT_E_HCD.5241.5241.4 File:"20140313_mLST8CCT_E_HCD.raw", NativeID:"controllerType=0 controllerNumber=1 scan=5241"	4	3004.52	KIGDEYFTFITDCKDPK(14)-YIKNPR(3)	Cross-Linked	DSS	3004.51	Carbamidomethyl[C](13)	1	0.00115463	0.004653	1.54867	hCCT_gamma(366)-hCCT_gamma(233)/	Intra-Protein	7	1	27	8	1	1
977	20140313_mLST8CCT_E_HCD.4408.4408.3 File:"20140313_mLST8CCT_E_HCD.raw", NativeID:"controllerType=0 controllerNumber=1 scan=4408"	3	2970.63	AVDDGVNTFKVLTR(10)-HKSETDTSLIR(2)	Cross-Linked	DSS_heavy	2970.63	null	1	0.00116378	0.001942	0.653734	hCCT_theta(400)-hCCT_zeta(199)/	Inter-Protein	7	1	20.5	12.5	1	1
978	M2.6635.6635.6 File:"M2.raw", NativeID:"controllerType=0 controllerNumber=1 scan=6635"	6	4470.37	LYAVHQEGNKNVGLDIEAEVPAVK(10)-KAHEILPNLVCCSAK(1)	Cross-Linked	DSS	4470.32	Carbamidomethyl[C](38);Carbamidomethyl[C](39)	1	0.00116749	0.05167	11.5585	hCCT_theta(476)-hCCT_theta(138)/	Intra-Protein	10	1	20.5	11.5	1	1
979	TAM4B.16736.16736.4 File:"TAM4B.raw", NativeID:"controllerType=0 controllerNumber=1 scan=16736"	4	3532.88	WSSLACNIALDAVKMVQFEENGR(14)-KEIDIK(1)	Cross-Linked	DSS_heavy	3532.86	Carbamidomethyl[C](6)	1	0.00117286	0.024629	6.97141	hCCT_gamma(180)-hCCT_gamma(190)/	Intra-Protein	33	1	30	5	1	1
980	20140313_mLST8CCT_E_HCD.5510.5510.4 File:"20140313_mLST8CCT_E_HCD.raw", NativeID:"controllerType=0 controllerNumber=1 scan=5510"	4	2510.46	FSNISAAKAVADAIR(8)-DKPAQIR(2)	Cross-Linked	DSS_heavy	2510.45	null	1	0.00117336	0.013812	5.50181	hCCT_delta(42)-hCCT_delta(29)/	Intra-Protein	7	1	18	6	1	1
981	TAM2.11067.11067.4 File:"TAM2.raw", NativeID:"controllerType=0 controllerNumber=1 scan=11067"	4	3498.91	MVVDAVMMLDDLLQLKMIGIK(16)-VPEEDLKR(7)	Cross-Linked	DSS	3498.87	null	1	0.00119029	0.035448	10.1313	hCCT_eta(193)-hCCT_eta(320)/	Intra-Protein	31	1	23	6	1	1
982	MP2B_151101105419.7171.7171.6 File:"MP2B_151101105419.raw", NativeID:"controllerType=0 controllerNumber=1 scan=7171"	6	4412.39	VNPCIGGVILFHETLYQKADDGRPFPQVIK(18)-KDGADFAK(1)	Cross-Linked	DSS_heavy	4412.35	Carbamidomethyl[C](4)	1	0.00119312	0.04379	9.92442	gi|CON_ALDOA_RABIT|SWISS-PROT:P00883 (87)-gi|CON_ALDOA_RABIT|SWISS-PROT:P00883 (140)/gi|CON_ALDOA_RABIT|SWISS-PROT:P00883 (87)-gi|CON_ALDOA_RABIT|SWISS-PROT:P00883 (140)/gi|CON_ALDOA_RABIT|SWISS-PROT:P00883 (87)-gi|CON_ALDOA_RABIT|SWISS-PROT:P00883 (140)/gi|CON_ALDOA_RABIT|SWISS-PROT:P00883 (87)-gi|CON_ALDOA_RABIT|SWISS-PROT:P00883 (140)/	Intra-Protein	23	1	29.5	7.5	1	1
983	TAM4B.4696.4696.3 File:"TAM4B.raw", NativeID:"controllerType=0 controllerNumber=1 scan=4696"	3	1798.09	LEDTKLIK(5)-KVEDAK(1)	Cross-Linked	DSS_heavy	1798.1	null	1	0.00119403	-0.004953	-2.75458	hCCT_epsilon(223)-hCCT_epsilon(242)/	Intra-Protein	33	1	12.5	8.5	1	1
984	TAM4B.14765.14765.4 File:"TAM4B.raw", NativeID:"controllerType=0 controllerNumber=1 scan=14765"	4	3630.05	VVLSKLPIGDVATQYFADR(5)-GKATISNDGATILK(2)	Cross-Linked	DSS_heavy	3630.05	null	1	0.00119882	5.1e-05	0.014049	hCCT_eta(292)-hCCT_eta(55)/	Intra-Protein	33	1	16	13	1	1
985	20140313_mLST8CCT_E_HCD.2996.2996.4 File:"20140313_mLST8CCT_E_HCD.raw", NativeID:"controllerType=0 controllerNumber=1 scan=2996"	4	2511.38	GKATISNDGATILK(2)-VPEEDLKR(7)	Cross-Linked	DSS	2511.37	null	1	0.00119891	0.013932	5.54758	hCCT_eta(55)-hCCT_eta(320)/	Intra-Protein	7	1	14	8	1	1
986	TAM3.4857.4857.3 File:"TAM3.raw", NativeID:"controllerType=0 controllerNumber=1 scan=4857"	3	2970.65	AVDDGVNTFKVLTR(10)-HKSETDTSLIR(2)	Cross-Linked	DSS_heavy	2970.63	null	1	0.00120395	0.01769	5.95497	hCCT_theta(400)-hCCT_zeta(199)/	Inter-Protein	32	1	18	10	1	1
987	TAM4B.5413.5413.3 File:"TAM4B.raw", NativeID:"controllerType=0 controllerNumber=1 scan=5413"	3	1823.16	LIKGVIVDK(3)-KVEDAK(1)	Cross-Linked	DSS_heavy	1823.16	null	1	0.00126351	-0.003268	-1.79249	hCCT_epsilon(226)-hCCT_epsilon(242)/	Intra-Protein	33	1	12.5	7.5	1	1
988	M2.3875.3875.5 File:"M2.raw", NativeID:"controllerType=0 controllerNumber=1 scan=3875"	5	2884.55	LCVLHEKTPVSEK(7)-CASIQKFGER(6)	Cross-Linked	DSS_heavy	2884.55	Carbamidomethyl[C](2);Carbamidomethyl[C](17)	1	0.00126421	0.001883	0.652789	gi|CON_IPI00708398.1|SWISS-PROT:P02769 (489)-gi|CON_IPI00708398.1|SWISS-PROT:P02769 (228)/	Intra-Protein	10	1	17	16	1	1
989	20140313_mLST8CCT_E_HCDb.3863.3863.5 File:"20140313_mLST8CCT_E_HCDb.raw", NativeID:"controllerType=0 controllerNumber=1 scan=3863"	5	2546.32	ADDGRPFPQVIKSK(12)-KDGADFAK(1)	Cross-Linked	DSS	2546.32	null	1	0.00126751	-0.000676	-0.265481	gi|CON_ALDOA_RABIT|SWISS-PROT:P00883 (99)-gi|CON_ALDOA_RABIT|SWISS-PROT:P00883 (140)/gi|CON_ALDOA_RABIT|SWISS-PROT:P00883 (99)-gi|CON_ALDOA_RABIT|SWISS-PROT:P00883 (140)/gi|CON_ALDOA_RABIT|SWISS-PROT:P00883 (99)-gi|CON_ALDOA_RABIT|SWISS-PROT:P00883 (140)/gi|CON_ALDOA_RABIT|SWISS-PROT:P00883 (99)-gi|CON_ALDOA_RABIT|SWISS-PROT:P00883 (140)/	Intra-Protein	8	1	25.5	13.5	1	1
990	20140313_mLST8CCT_E_HCD.10478.10478.4 File:"20140313_mLST8CCT_E_HCD.raw", NativeID:"controllerType=0 controllerNumber=1 scan=10478"	4	3065.76	LTSFIGAIAIGDLVKSTLGPK(15)-DKPAQIR(2)	Cross-Linked	DSS	3065.76	null	1	0.00126955	0.002821	0.920163	hCCT_beta(40)-hCCT_delta(29)/	Inter-Protein	7	1	27	7	1	1
991	2M8_150505114736.8277.8277.5 File:"2M8_150505114736.raw", NativeID:"controllerType=0 controllerNumber=1 scan=8277"	5	4086.14	VHTVEDYQAIVDAEWNILYDKLEK(21)-AEKDNAEIR(3)	Cross-Linked	DSS_heavy	4086.11	null	1	0.00127884	0.026008	6.36498	hCCT_eta(277)-hCCT_eta(250)/	Intra-Protein	4	1	39	10	1	1
992	2M8.2571.2571.4 File:"2M8.raw", NativeID:"controllerType=0 controllerNumber=1 scan=2571"	4	2558.39	ADDGRPFPQVIKSK(12)-KDGADFAK(1)	Cross-Linked	DSS_heavy	2558.4	null	1	0.00128231	-0.015232	-5.95372	gi|CON_ALDOA_RABIT|SWISS-PROT:P00883 (99)-gi|CON_ALDOA_RABIT|SWISS-PROT:P00883 (140)/gi|CON_ALDOA_RABIT|SWISS-PROT:P00883 (99)-gi|CON_ALDOA_RABIT|SWISS-PROT:P00883 (140)/gi|CON_ALDOA_RABIT|SWISS-PROT:P00883 (99)-gi|CON_ALDOA_RABIT|SWISS-PROT:P00883 (140)/gi|CON_ALDOA_RABIT|SWISS-PROT:P00883 (99)-gi|CON_ALDOA_RABIT|SWISS-PROT:P00883 (140)/	Intra-Protein	3	1	28.5	7.5	1	1
993	TAM2.4425.4425.5 File:"TAM2.raw", NativeID:"controllerType=0 controllerNumber=1 scan=4425"	5	3918.11	ALEKGIEILTDMSRPVELSDR(4)-HAQGEKTAGINVR(6)	Cross-Linked	DSS_heavy	3918.11	Oxidation[M](12)	1	0.00129234	-0.005126	-1.30828	hCCT_delta(143)-hCCT_delta(489)/	Intra-Protein	31	1	19.5	11.5	1	1
994	20140313_mLST8CCT_E_HCD.1740.1740.5 File:"20140313_mLST8CCT_E_HCD.raw", NativeID:"controllerType=0 controllerNumber=1 scan=1740"	5	2379.27	KRVPDHHPC(1)-VDNIIKAAPR(6)	Cross-Linked	DSS	2379.27	Carbamidomethyl[C](9)	1	0.00130423	-0.000673	-0.28286	hCCT_beta(527)-hCCT_beta(522)/	Intra-Protein	7	1	7	14	1	1
995	M2.11323.11323.4 File:"M2.raw", NativeID:"controllerType=0 controllerNumber=1 scan=11323"	4	3202.92	LQTYKTAVETAVLLLR(5)-ALDDMISTLKK(10)	Cross-Linked	DSS_heavy	3202.88	null	1	0.0013388	0.041979	13.1067	hCCT_gamma(506)-hCCT_gamma(137)/	Intra-Protein	10	1	21	17	1	1
996	M83.11277.11277.4 File:"M83.raw", NativeID:"controllerType=0 controllerNumber=1 scan=11277"	4	3510.96	MVVDAVMMLDDLLQLKMIGIK(16)-VPEEDLKR(7)	Cross-Linked	DSS_heavy	3510.95	null	1	0.00137834	0.017247	4.91235	hCCT_eta(193)-hCCT_eta(320)/	Intra-Protein	17	1	26	5	1	1
997	MP2B_151101105419.6490.6490.4 File:"MP2B_151101105419.raw", NativeID:"controllerType=0 controllerNumber=1 scan=6490"	4	2617.5	SLKFATEAAITILR(3)-LACKEAVR(4)	Cross-Linked	DSS	2617.47	Carbamidomethyl[C](20)	1	0.00137876	0.022527	8.60639	hCCT_alpha(515)-hCCT_alpha(126)/	Intra-Protein	23	1	17.5	10.5	1	1
998	M83.1744.1744.4 File:"M83.raw", NativeID:"controllerType=0 controllerNumber=1 scan=1744"	4	1957.15	RKVCGDSDK(2)-KIIELK(1)	Cross-Linked	DSS_heavy	1957.15	Carbamidomethyl[C](4)	1	0.00138392	-0.006549	-3.34619	hCCT_zeta(280)-hCCT_zeta(273)/	Intra-Protein	17	1	16.5	12.5	1	1
999	TAM4B.12835.12835.4 File:"TAM4B.raw", NativeID:"controllerType=0 controllerNumber=1 scan=12835"	4	3239.72	VEKIPGGIIEDSCVLR(3)-GASKEILSEVER(4)	Cross-Linked	DSS	3239.72	Carbamidomethyl[C](13)	1	0.00138429	0.004518	1.39457	hCCT_gamma(202)-hCCT_gamma(380)/	Intra-Protein	33	1	18.5	11.5	1	1
1000	M2_151105044652.8838.8838.4 File:"M2_151105044652.raw", NativeID:"controllerType=0 controllerNumber=1 scan=8838"	4	3019.73	LGFAGLVQEISFGTTKDK(16)-LEDTKLIK(5)	Cross-Linked	DSS_heavy	3019.74	null	1	0.001401	-0.005245	-1.73691	hCCT_epsilon(368)-hCCT_epsilon(223)/	Intra-Protein	11	1	23.5	7.5	1	1
1001	TAM3.12707.12707.4 File:"TAM3.raw", NativeID:"controllerType=0 controllerNumber=1 scan=12707"	4	3190.84	LQTYKTAVETAVLLLR(5)-ALDDMISTLKK(10)	Cross-Linked	DSS	3190.8	null	1	0.00140436	0.042358	13.275	hCCT_gamma(506)-hCCT_gamma(137)/	Intra-Protein	32	1	15	15	1	1
1002	MP2B.4458.4458.3 File:"MP2B.raw", NativeID:"controllerType=0 controllerNumber=1 scan=4458"	3	2455.35	LCKTVGATALPR(3)-LNSKWDLR(4)	Cross-Linked	DSS	2455.35	Carbamidomethyl[C](2)	1	0.00140856	0.004998	2.03556	hCCT_theta(326)-hCCT_theta(318)/	Intra-Protein	22	1	12.5	9.5	1	1
1003	M2.5280.5280.4 File:"M2.raw", NativeID:"controllerType=0 controllerNumber=1 scan=5280"	4	3003.72	HEKEDGAISTIVLR(3)-LCKTVGATALPR(3)	Cross-Linked	DSS_heavy	3003.7	Carbamidomethyl[C](19)	1	0.00142146	0.01878	6.25228	hCCT_theta(367)-hCCT_theta(326)/	Intra-Protein	10	1	14.5	14.5	1	1
1004	MP2B_151101105419.8099.8099.5 File:"MP2B_151101105419.raw", NativeID:"controllerType=0 controllerNumber=1 scan=8099"	5	3754.97	AIADTGANVVVTGGKVADMALHYANK(15)-LNSKWDLR(4)	Cross-Linked	DSS	3754.96	null	1	0.00142428	0.007927	2.11108	hCCT_theta(296)-hCCT_theta(318)/	Intra-Protein	23	1	45.5	11.5	1	1
1005	2M8.4068.4068.4 File:"2M8.raw", NativeID:"controllerType=0 controllerNumber=1 scan=4068"	4	2455.36	LCKTVGATALPR(3)-LNSKWDLR(4)	Cross-Linked	DSS	2455.35	Carbamidomethyl[C](2)	1	0.00142537	0.01237	5.03798	hCCT_theta(326)-hCCT_theta(318)/	Intra-Protein	3	1	12.5	8.5	1	1
1006	M2.5278.5278.5 File:"M2.raw", NativeID:"controllerType=0 controllerNumber=1 scan=5278"	5	3003.73	HEKEDGAISTIVLR(3)-LCKTVGATALPR(3)	Cross-Linked	DSS_heavy	3003.7	Carbamidomethyl[C](19)	1	0.00144692	0.028288	9.4177	hCCT_theta(367)-hCCT_theta(326)/	Intra-Protein	10	1	13.5	10.5	1	1
1007	TAM4B.12715.12715.4 File:"TAM4B.raw", NativeID:"controllerType=0 controllerNumber=1 scan=12715"	4	3239.74	VEKIPGGIIEDSCVLR(3)-GASKEILSEVER(4)	Cross-Linked	DSS	3239.72	Carbamidomethyl[C](13)	1	0.00147702	0.020143	6.21751	hCCT_gamma(202)-hCCT_gamma(380)/	Intra-Protein	33	1	17.5	13.5	1	1
1008	2M8.6057.6057.4 File:"2M8.raw", NativeID:"controllerType=0 controllerNumber=1 scan=6057"	4	3984.93	FSPDSTLLATCSADQTCKIWR(18)-LWCVETGEIKR(10)	Cross-Linked	DSS	3984.93	Carbamidomethyl[C](11);Carbamidomethyl[C](17);Carbamidomethyl[C](27)	1	0.00148244	0.004665	1.17066	hmLST8(287)-hmLST8(347)/hmLST8(287)-hmLST8his(13)/	Intra-Protein	3	1	20.5	6.5	1	1
1009	M2_151105044652.8885.8885.5 File:"M2_151105044652.raw", NativeID:"controllerType=0 controllerNumber=1 scan=8885"	5	3466.89	MVINHLEKLFVTNDAATILR(8)-LNSKWDLR(4)	Cross-Linked	DSS	3466.89	null	1	0.00150214	-0.001015	-0.29277	hCCT_theta(62)-hCCT_theta(318)/	Intra-Protein	11	1	32.5	8.5	1	1
1010	M83.1968.1968.4 File:"M83.raw", NativeID:"controllerType=0 controllerNumber=1 scan=1968"	4	2117.11	TSLGPKGMDK(6)-LACKEAVR(4)	Cross-Linked	DSS	2117.11	Carbamidomethyl[C](16)	1	0.00151185	0.002496	1.17897	hCCT_delta(55)-hCCT_alpha(126)/	Inter-Protein	17	1	18.5	13.5	1	1
1011	TAM4B.12837.12837.4 File:"TAM4B.raw", NativeID:"controllerType=0 controllerNumber=1 scan=12837"	4	3251.8	VEKIPGGIIEDSCVLR(3)-GASKEILSEVER(4)	Cross-Linked	DSS_heavy	3251.79	Carbamidomethyl[C](13)	1	0.00151756	0.00951	2.92454	hCCT_gamma(202)-hCCT_gamma(380)/	Intra-Protein	33	1	14.5	11.5	1	1
1012	TAM4B.14289.14289.3 File:"TAM4B.raw", NativeID:"controllerType=0 controllerNumber=1 scan=14289"	3	3669.94	KLGGTIDDCELVEGLVLTQK(1)-GSNKLVIEEAER(4)	Cross-Linked	DSS	3669.93	Carbamidomethyl[C](9)	1	0.0015292	0.013581	3.70062	hCCT_delta(213)-hCCT_delta(395)/	Intra-Protein	33	1	17	10	1	1
1013	2M8_150505114736.3504.3504.3 File:"2M8_150505114736.raw", NativeID:"controllerType=0 controllerNumber=1 scan=3504"	3	2970.62	AVDDGVNTFKVLTR(10)-HKSETDTSLIR(2)	Cross-Linked	DSS_heavy	2970.63	null	1	0.00155097	-0.006664	-2.2433	hCCT_theta(400)-hCCT_zeta(199)/	Inter-Protein	4	1	21	18	1	1
1014	TAM4B.10504.10504.4 File:"TAM4B.raw", NativeID:"controllerType=0 controllerNumber=1 scan=10504"	4	3402.73	TSNFSLMTELSIKSGNPGESSR(13)-TKIPAHTR(2)	Cross-Linked	DSS	3402.73	null	1	0.00156135	-0.001421	-0.417606	hmLST8(303)-hmLST8(257)/	Intra-Protein	33	1	27	9	1	1
1015	TAM4B.9450.9450.4 File:"TAM4B.raw", NativeID:"controllerType=0 controllerNumber=1 scan=9450"	4	2991.63	HEKEDGAISTIVLR(3)-LCKTVGATALPR(3)	Cross-Linked	DSS	2991.63	Carbamidomethyl[C](19)	1	0.00156879	-0.002814	-0.940625	hCCT_theta(367)-hCCT_theta(326)/	Intra-Protein	33	1	17.5	12.5	1	1
1016	TAM4B.4938.4938.4 File:"TAM4B.raw", NativeID:"controllerType=0 controllerNumber=1 scan=4938"	4	1801.05	KVCGDSDK(1)-KIIELK(1)	Cross-Linked	DSS_heavy	1801.05	Carbamidomethyl[C](3)	1	0.00159065	0.001047	0.581327	hCCT_zeta(280)-hCCT_zeta(273)/	Intra-Protein	33	1	9.5	7.5	1	1
1017	MP2B.7974.7974.5 File:"MP2B.raw", NativeID:"controllerType=0 controllerNumber=1 scan=7974"	5	3767.07	AIADTGANVVVTGGKVADMALHYANK(15)-LNSKWDLR(4)	Cross-Linked	DSS_heavy	3767.03	null	1	0.00159399	0.034038	9.03576	hCCT_theta(296)-hCCT_theta(318)/	Intra-Protein	22	1	40	10	1	1
1018	MP2B.10273.10273.4 File:"MP2B.raw", NativeID:"controllerType=0 controllerNumber=1 scan=10273"	4	3202.9	LQTYKTAVETAVLLLR(5)-ALDDMISTLKK(10)	Cross-Linked	DSS_heavy	3202.88	null	1	0.00160264	0.027819	8.68563	hCCT_gamma(506)-hCCT_gamma(137)/	Intra-Protein	22	1	17	14	1	1
1019	TAM3.12198.12198.4 File:"TAM3.raw", NativeID:"controllerType=0 controllerNumber=1 scan=12198"	4	3065.78	LTSFIGAIAIGDLVKSTLGPK(15)-DKPAQIR(2)	Cross-Linked	DSS	3065.76	null	1	0.00164124	0.021864	7.13167	hCCT_beta(40)-hCCT_delta(29)/	Inter-Protein	32	1	26	9	1	1
1020	M2.12060.12060.4 File:"M2.raw", NativeID:"controllerType=0 controllerNumber=1 scan=12060"	4	3498.92	MVVDAVMMLDDLLQLKMIGIK(16)-VPEEDLKR(7)	Cross-Linked	DSS	3498.87	null	1	0.00165062	0.055224	15.7834	hCCT_eta(193)-hCCT_eta(320)/	Intra-Protein	10	1	29	10	1	1
1021	TAM4B.5417.5417.4 File:"TAM4B.raw", NativeID:"controllerType=0 controllerNumber=1 scan=5417"	4	1823.16	LIKGVIVDK(3)-KVEDAK(1)	Cross-Linked	DSS_heavy	1823.16	null	1	0.00165539	-0.002305	-1.26429	hCCT_epsilon(226)-hCCT_epsilon(242)/	Intra-Protein	33	1	13.5	8.5	1	1
1022	M2_151105044652.8128.8128.4 File:"M2_151105044652.raw", NativeID:"controllerType=0 controllerNumber=1 scan=8128"	4	3881.96	TSNFSLMTELSIKSGNPGESSR(13)-LWCVETGEIKR(10)	Cross-Linked	DSS_heavy	3881.98	Carbamidomethyl[C](28)	1	0.00165925	-0.019372	-4.99024	hmLST8(303)-hmLST8(347)/hmLST8(303)-hmLST8his(13)/	Intra-Protein	11	1	28.5	6.5	1	1
1023	MP2B_151101105419.11731.11731.5 File:"MP2B_151101105419.raw", NativeID:"controllerType=0 controllerNumber=1 scan=11731"	5	4245.4	LIEEVMIGEDKLIHFSGVALGEACTIVLR(11)-KIGVNQPK(1)	Cross-Linked	DSS_heavy	4245.38	Carbamidomethyl[C](24)	1	0.0016759	0.019489	4.59064	hCCT_beta(358)-hCCT_beta(223)/	Intra-Protein	23	1	24	5	1	1
1024	MP2B_151101105419.3766.3766.5 File:"MP2B_151101105419.raw", NativeID:"controllerType=0 controllerNumber=1 scan=3766"	5	2623.55	LCKTVGATALPR(3)-LNSKWDLRR(4)	Cross-Linked	DSS_heavy	2623.53	Carbamidomethyl[C](2)	1	0.00168477	0.024646	9.39423	hCCT_theta(326)-hCCT_theta(318)/	Intra-Protein	23	1	20.5	10.5	1	1
1025	M2.12029.12029.4 File:"M2.raw", NativeID:"controllerType=0 controllerNumber=1 scan=12029"	4	3167.91	DALSDLALHFLNKMK(13)-AYILNLVKQIK(8)	Cross-Linked	DSS_heavy	3167.86	null	1	0.00169391	0.040148	12.6735	hCCT_delta(319)-hCCT_delta(288)/	Intra-Protein	10	1	16.5	9.5	1	1
1026	TAM4B.9385.9385.4 File:"TAM4B.raw", NativeID:"controllerType=0 controllerNumber=1 scan=9385"	4	2991.62	HEKEDGAISTIVLR(3)-LCKTVGATALPR(3)	Cross-Linked	DSS	2991.63	Carbamidomethyl[C](19)	1	0.00169609	-0.007941	-2.65441	hCCT_theta(367)-hCCT_theta(326)/	Intra-Protein	33	1	16.5	11.5	1	1
1027	20140313_mLST8CCT_E_HCDb.3284.3284.3 File:"20140313_mLST8CCT_E_HCDb.raw", NativeID:"controllerType=0 controllerNumber=1 scan=3284"	3	2102.17	DKMLVIEQCK(2)-KVEDAK(1)	Cross-Linked	DSS_heavy	2102.16	Carbamidomethyl[C](9)	1	0.00169631	0.00479	2.27861	hCCT_epsilon(370)-hCCT_epsilon(242)/	Intra-Protein	8	1	13.5	6.5	1	1
1028	TAM2.4395.4395.5 File:"TAM2.raw", NativeID:"controllerType=0 controllerNumber=1 scan=4395"	5	3918.15	ALEKGIEILTDMSRPVELSDR(4)-HAQGEKTAGINVR(6)	Cross-Linked	DSS_heavy	3918.11	Oxidation[M](12)	1	0.001719	0.034852	8.8951	hCCT_delta(143)-hCCT_delta(489)/	Intra-Protein	31	1	21.5	11.5	1	1
1029	TAM4B.9711.9711.3 File:"TAM4B.raw", NativeID:"controllerType=0 controllerNumber=1 scan=9711"	3	2564.37	EAVAMESYAKALR(10)-EAESLIAKK(8)	Cross-Linked	DSS	2564.36	null	1	0.00173187	0.003083	1.20225	hCCT_beta(441)-hCCT_beta(119)/	Intra-Protein	33	1	17.5	10.5	1	1
1030	20140313_mLST8CCT_E_HCD.8362.8362.4 File:"20140313_mLST8CCT_E_HCD.raw", NativeID:"controllerType=0 controllerNumber=1 scan=8362"	4	3019.74	LGFAGLVQEISFGTTKDK(16)-LEDTKLIK(5)	Cross-Linked	DSS_heavy	3019.74	null	1	0.00175644	0.005985	1.98196	hCCT_epsilon(368)-hCCT_epsilon(223)/	Intra-Protein	7	1	32	9	1	1
1031	20140313_mLST8CCT_E_HCDb.6948.6948.4 File:"20140313_mLST8CCT_E_HCDb.raw", NativeID:"controllerType=0 controllerNumber=1 scan=6948"	4	3996.06	EMNPALGIDCLHKGTNDMK(13)-DTEPLIQTAKTTLGSK(10)	Cross-Linked	DSS_heavy	3996.05	Carbamidomethyl[C](10)	1	0.0017613	0.008551	2.13986	hCCT_epsilon(496)-hCCT_epsilon(170)/	Intra-Protein	8	1	15.5	17.5	1	1
1032	MP2B.6702.6702.4 File:"MP2B.raw", NativeID:"controllerType=0 controllerNumber=1 scan=6702"	4	3044.75	NIGVDNPAAKVLVDMSR(10)-VDNIIKAAPR(6)	Cross-Linked	DSS_heavy	3044.73	null	1	0.00180222	0.015915	5.22706	hCCT_beta(82)-hCCT_beta(522)/	Intra-Protein	22	1	18.5	13.5	1	1
1033	TAM4B.4817.4817.4 File:"TAM4B.raw", NativeID:"controllerType=0 controllerNumber=1 scan=4817"	4	1786.02	LEDTKLIK(5)-KVEDAK(1)	Cross-Linked	DSS	1786.02	null	1	0.00183745	0.000295	0.165172	hCCT_epsilon(223)-hCCT_epsilon(242)/	Intra-Protein	33	1	13.5	9.5	1	1
1034	MP2B.7597.7597.5 File:"MP2B.raw", NativeID:"controllerType=0 controllerNumber=1 scan=7597"	5	3381.93	ATISNDGATILKLLDVVHPAAK(12)-NPSLLLGKR(8)	Cross-Linked	DSS	3381.95	null	1	0.00184314	-0.011386	-3.3667	hCCT_eta(67)-gi|CON_IPI00703333.3|TREMBL:Q0V8M9;Q9TRI0 (32)/	Inter-Protein	22	1	24	8	1	1
1035	2M8_150505114736.8301.8301.5 File:"2M8_150505114736.raw", NativeID:"controllerType=0 controllerNumber=1 scan=8301"	5	4074.05	VHTVEDYQAIVDAEWNILYDKLEK(21)-AEKDNAEIR(3)	Cross-Linked	DSS	4074.03	null	1	0.00185001	0.01363	3.34558	hCCT_eta(277)-hCCT_eta(250)/	Intra-Protein	4	1	41	10	1	1
1036	MP2B.3610.3610.5 File:"MP2B.raw", NativeID:"controllerType=0 controllerNumber=1 scan=3610"	5	2391.42	EKALQFLEEVK(2)-HKPSVKGR(6)	Cross-Linked	DSS_heavy	2391.41	null	1	0.00185112	0.003151	1.31763	hCCT_zeta(129)-hCCT_zeta(430)/	Intra-Protein	22	1	20	8	1	1
1037	TAM4B.16799.16799.3 File:"TAM4B.raw", NativeID:"controllerType=0 controllerNumber=1 scan=16799"	3	3190.83	LQTYKTAVETAVLLLR(5)-ALDDMISTLKK(10)	Cross-Linked	DSS	3190.8	null	1	0.00185323	0.028638	8.97518	hCCT_gamma(506)-hCCT_gamma(137)/	Intra-Protein	33	1	18	22	1	1
1038	2M8_150505114736.2350.2350.4 File:"2M8_150505114736.raw", NativeID:"controllerType=0 controllerNumber=1 scan=2350"	4	2451.32	LWCVETGEIKR(10)-TKIPAHTR(2)	Cross-Linked	DSS	2451.32	Carbamidomethyl[C](3)	1	0.00185847	-0.00223	-0.909715	hmLST8(347)-hmLST8(257)/hmLST8his(13)-hmLST8(257)/	Intra-Protein	4	1	19.5	10.5	1	1
1039	TAM4B.13565.13565.3 File:"TAM4B.raw", NativeID:"controllerType=0 controllerNumber=1 scan=13565"	3	3032.67	NIGVDNPAAKVLVDMSR(10)-VDNIIKAAPR(6)	Cross-Linked	DSS	3032.66	null	1	0.00189069	0.015147	4.99463	hCCT_beta(82)-hCCT_beta(522)/	Intra-Protein	33	1	19.5	10.5	1	1
1040	20140313_mLST8CCT_E_HCDb.3305.3305.5 File:"20140313_mLST8CCT_E_HCDb.raw", NativeID:"controllerType=0 controllerNumber=1 scan=3305"	5	2574.44	LLEKCAMTALSSK(4)-KADKVEQR(1)	Cross-Linked	DSS_heavy	2574.44	Carbamidomethyl[C](5)	1	0.0018961	-0.001401	-0.544196	hCCT_eta(157)-hCCT_eta(145)/	Intra-Protein	8	1	21	11	1	1
1041	20140313_mLST8CCT_E_HCD.6706.6706.3 File:"20140313_mLST8CCT_E_HCD.raw", NativeID:"controllerType=0 controllerNumber=1 scan=6706"	3	2629.57	SLKFATEAAITILR(3)-LACKEAVR(4)	Cross-Linked	DSS_heavy	2629.55	Carbamidomethyl[C](20)	1	0.00191084	0.021979	8.35847	hCCT_alpha(515)-hCCT_alpha(126)/	Intra-Protein	7	1	17.5	11.5	1	1
1042	1M8.3892.3892.4 File:"1M8.raw", NativeID:"controllerType=0 controllerNumber=1 scan=3892"	4	2467.42	LCKTVGATALPR(3)-LNSKWDLR(4)	Cross-Linked	DSS_heavy	2467.42	Carbamidomethyl[C](2)	1	0.00192088	-0.000704	-0.285318	hCCT_theta(326)-hCCT_theta(318)/	Intra-Protein	1	1	10.5	5.5	1	1
1043	TAM4B.8178.8178.5 File:"TAM4B.raw", NativeID:"controllerType=0 controllerNumber=1 scan=8178"	5	2970.59	LLQKGIHPTIISESFQK(4)-GKGAYQDR(2)	Cross-Linked	DSS	2970.61	null	1	0.00192161	-0.010285	-3.46226	hCCT_delta(126)-hCCT_delta(21)/	Intra-Protein	33	1	22	11	1	1
1044	TAM1.9351.9351.5 File:"TAM1.raw", NativeID:"controllerType=0 controllerNumber=1 scan=9351"	5	4052.28	KQLLHSCTVIATNILLVDEIMR(1)-IITEGFEAAKEK(10)	Cross-Linked	DSS_heavy	4052.26	Carbamidomethyl[C](7)	1	0.00192558	0.020263	5.00042	hCCT_zeta(502)-hCCT_zeta(127)/	Intra-Protein	30	1	11	5	1	1
1045	MP2B.4388.4388.4 File:"MP2B.raw", NativeID:"controllerType=0 controllerNumber=1 scan=4388"	4	2958.56	AVDDGVNTFKVLTR(10)-HKSETDTSLIR(2)	Cross-Linked	DSS	2958.55	null	1	0.00192627	0.007984	2.69862	hCCT_theta(400)-hCCT_zeta(199)/	Inter-Protein	22	1	26	15	1	1
1046	TAM4B.10283.10283.4 File:"TAM4B.raw", NativeID:"controllerType=0 controllerNumber=1 scan=10283"	4	2577.41	FSNISAAKAVADAIR(8)-GKGAYQDR(2)	Cross-Linked	DSS_heavy	2577.42	null	1	0.00193804	-0.009083	-3.52407	hCCT_delta(42)-hCCT_delta(21)/	Intra-Protein	33	1	19.5	9.5	1	1
1047	2M8_150505114736.2339.2339.4 File:"2M8_150505114736.raw", NativeID:"controllerType=0 controllerNumber=1 scan=2339"	4	2463.39	LWCVETGEIKR(10)-TKIPAHTR(2)	Cross-Linked	DSS_heavy	2463.39	Carbamidomethyl[C](3)	1	0.00194084	-0.006759	-2.74378	hmLST8(347)-hmLST8(257)/hmLST8his(13)-hmLST8(257)/	Intra-Protein	4	1	17.5	12.5	1	1
1048	TAM3.6336.6336.4 File:"TAM3.raw", NativeID:"controllerType=0 controllerNumber=1 scan=6336"	4	2888.5	IGDEYFTFITDCKDPK(13)-YIKNPR(3)	Cross-Linked	DSS_heavy	2888.49	Carbamidomethyl[C](12)	1	0.00194278	0.011339	3.92558	hCCT_gamma(366)-hCCT_gamma(233)/	Intra-Protein	32	1	20	6	1	1
1049	TAM4B.4949.4949.3 File:"TAM4B.raw", NativeID:"controllerType=0 controllerNumber=1 scan=4949"	3	1801.04	KVCGDSDK(1)-KIIELK(1)	Cross-Linked	DSS_heavy	1801.05	Carbamidomethyl[C](3)	1	0.00195038	-0.008583	-4.76555	hCCT_zeta(280)-hCCT_zeta(273)/	Intra-Protein	33	1	12.5	8.5	1	1
1050	M83_141224001703.3267.3267.4 File:"M83_141224001703.raw", NativeID:"controllerType=0 controllerNumber=1 scan=3267"	4	2384.36	KIHPQTIIAGWR(1)-DKPAQIR(2)	Cross-Linked	DSS	2384.36	null	1	0.0019686	0.003523	1.47755	hCCT_beta(120)-hCCT_delta(29)/	Inter-Protein	18	1	22.5	5.5	1	1
1051	2M8.2049.2049.4 File:"2M8.raw", NativeID:"controllerType=0 controllerNumber=1 scan=2049"	4	2794.43	SHLDEEEEQQKQK(11)-DLQEKISGK(5)	Cross-Linked	DSS_heavy	2794.45	null	1	0.00197342	-0.013877	-4.96592	hPhlp1(107)-hPhlp1(114)/	Intra-Protein	3	1	20.5	10.5	1	1
1052	2M8.1960.1960.5 File:"2M8.raw", NativeID:"controllerType=0 controllerNumber=1 scan=1960"	5	2306.32	GVMINKDVTHPR(6)-YIKNPR(3)	Cross-Linked	DSS_heavy	2306.32	null	1	0.00197989	0.006048	2.62236	hCCT_gamma(221)-hCCT_gamma(233)/	Intra-Protein	3	1	15.5	7.5	1	1
1053	20140313_mLST8CCT_E_HCD.5801.5801.4 File:"20140313_mLST8CCT_E_HCD.raw", NativeID:"controllerType=0 controllerNumber=1 scan=5801"	4	2876.45	IGDEYFTFITDCKDPK(13)-YIKNPR(3)	Cross-Linked	DSS	2876.42	Carbamidomethyl[C](12)	1	0.00198159	0.030273	10.5246	hCCT_gamma(366)-hCCT_gamma(233)/	Intra-Protein	7	1	26	7	1	1
1054	2M8_150505114736.7089.7089.4 File:"2M8_150505114736.raw", NativeID:"controllerType=0 controllerNumber=1 scan=7089"	4	3623.96	IAVYSCPFDGMITETKGTVLIK(16)-LNSKWDLR(4)	Cross-Linked	DSS_heavy	3623.96	Carbamidomethyl[C](6)	1	0.0019828	0.00073	0.201437	hCCT_theta(254)-hCCT_theta(318)/	Intra-Protein	4	1	25	5	1	1
1055	TAM4B.4334.4334.5 File:"TAM4B.raw", NativeID:"controllerType=0 controllerNumber=1 scan=4334"	5	1957.14	KVCGDSDK(1)-KIIELKR(1)	Cross-Linked	DSS_heavy	1957.15	Carbamidomethyl[C](3)	1	0.00198609	-0.008698	-4.44421	hCCT_zeta(280)-hCCT_zeta(273)/	Intra-Protein	33	1	9	11	1	1
1056	20140313_mLST8CCT_E_HCD.4501.4501.3 File:"20140313_mLST8CCT_E_HCD.raw", NativeID:"controllerType=0 controllerNumber=1 scan=4501"	3	2455.35	LCKTVGATALPR(3)-LNSKWDLR(4)	Cross-Linked	DSS	2455.35	Carbamidomethyl[C](2)	1	0.00200379	0.002618	1.06624	hCCT_theta(326)-hCCT_theta(318)/	Intra-Protein	7	1	14.5	11.5	1	1
1057	TAM4B.5061.5061.4 File:"TAM4B.raw", NativeID:"controllerType=0 controllerNumber=1 scan=5061"	4	1788.98	KVCGDSDK(1)-KIIELK(1)	Cross-Linked	DSS	1788.98	Carbamidomethyl[C](3)	1	0.00202197	0.000694	0.387931	hCCT_zeta(280)-hCCT_zeta(273)/	Intra-Protein	33	1	10.5	8.5	1	1
1058	TAM4B.8135.8135.5 File:"TAM4B.raw", NativeID:"controllerType=0 controllerNumber=1 scan=8135"	5	2982.69	LLQKGIHPTIISESFQK(4)-GKGAYQDR(2)	Cross-Linked	DSS_heavy	2982.68	null	1	0.0020407	0.011553	3.87336	hCCT_delta(126)-hCCT_delta(21)/	Intra-Protein	33	1	16	11	1	1
1059	20140313_mLST8CCT_E_HCDb.6928.6928.3 File:"20140313_mLST8CCT_E_HCDb.raw", NativeID:"controllerType=0 controllerNumber=1 scan=6928"	3	2617.48	SLKFATEAAITILR(3)-LACKEAVR(4)	Cross-Linked	DSS	2617.47	Carbamidomethyl[C](20)	1	0.00207702	0.001545	0.590264	hCCT_alpha(515)-hCCT_alpha(126)/	Intra-Protein	8	1	20	15	1	1
1060	TAM3.6329.6329.5 File:"TAM3.raw", NativeID:"controllerType=0 controllerNumber=1 scan=6329"	5	3468.85	IENAKILIANTGMDTDK(5)-ILKHGINCFINR(3)	Cross-Linked	DSS	3468.83	Carbamidomethyl[C](28)	1	0.00208417	0.018373	5.29659	hCCT_beta(236)-hCCT_beta(284)/	Intra-Protein	32	1	20	11	1	1
1061	MP2B.10227.10227.4 File:"MP2B.raw", NativeID:"controllerType=0 controllerNumber=1 scan=10227"	4	3202.9	LQTYKTAVETAVLLLR(5)-ALDDMISTLKK(10)	Cross-Linked	DSS_heavy	3202.88	null	1	0.00209392	0.026598	8.30441	hCCT_gamma(506)-hCCT_gamma(137)/	Intra-Protein	22	1	23	15	1	1
1062	MP2B_151101105419.8046.8046.5 File:"MP2B_151101105419.raw", NativeID:"controllerType=0 controllerNumber=1 scan=8046"	5	3466.89	MVINHLEKLFVTNDAATILR(8)-LNSKWDLR(4)	Cross-Linked	DSS	3466.89	null	1	0.0021289	0.002036	0.58727	hCCT_theta(62)-hCCT_theta(318)/	Intra-Protein	23	1	33	9	1	1
1063	TAM4B.15112.15112.4 File:"TAM4B.raw", NativeID:"controllerType=0 controllerNumber=1 scan=15112"	4	3306.91	ISDSVLVDIKDTEPLIQTAK(10)-LIKGVIVDK(3)	Cross-Linked	DSS	3306.9	null	1	0.00214739	0.005085	1.53769	hCCT_epsilon(160)-hCCT_epsilon(226)/	Intra-Protein	33	1	23	9	1	1
1064	TAM3.7721.7721.5 File:"TAM3.raw", NativeID:"controllerType=0 controllerNumber=1 scan=7721"	5	3461.82	LLEVEHPAAKVLCELADLQDK(10)-KKGDDQSR(1)	Cross-Linked	DSS	3461.79	Carbamidomethyl[C](13)	1	0.00215396	0.023462	6.77741	hCCT_alpha(73)-hCCT_gamma(527)/	Inter-Protein	32	1	19	10	1	1
1065	TAM3.8150.8150.5 File:"TAM3.raw", NativeID:"controllerType=0 controllerNumber=1 scan=8150"	5	3491.9	KYHNPKIALLNVELELK(6)-YNFFTGCPKAK(9)	Cross-Linked	DSS	3491.88	Carbamidomethyl[C](27)	1	0.00215579	0.020709	5.93062	hCCT_eta(236)-hCCT_eta(366)/	Intra-Protein	32	1	16.5	10.5	1	1
1066	M82_141223201512.7390.7390.5 File:"M82_141223201512.raw", NativeID:"controllerType=0 controllerNumber=1 scan=7390"	5	3369.88	ATISNDGATILKLLDVVHPAAK(12)-VPEEDLKR(7)	Cross-Linked	DSS	3369.86	null	1	0.00215816	0.015119	4.48653	hCCT_eta(67)-hCCT_eta(320)/	Intra-Protein	16	1	32	11	1	1
1067	M2.4307.4307.6 File:"M2.raw", NativeID:"controllerType=0 controllerNumber=1 scan=4307"	6	3508.88	IVSRPEELREDDVGTGAGLLEIKK(23)-KTDNNR(1)	Cross-Linked	DSS	3508.86	null	1	0.00217704	0.015087	4.29969	hCCT_gamma(352)-hCCT_gamma(316)/	Intra-Protein	10	1	15	9	1	1
1068	TAM4B.3520.3520.4 File:"TAM4B.raw", NativeID:"controllerType=0 controllerNumber=1 scan=3520"	4	2066.13	IDDIVSGHKK(9)-KGDDQSR(1)	Cross-Linked	DSS_heavy	2066.13	null	1	0.0021808	0.002055	0.994615	hCCT_gamma(526)-hCCT_gamma(528)/	Intra-Protein	33	1	19	6	1	1
1069	2M8.10496.10496.5 File:"2M8.raw", NativeID:"controllerType=0 controllerNumber=1 scan=10496"	5	4233.34	LIEEVMIGEDKLIHFSGVALGEACTIVLR(11)-KIGVNQPK(1)	Cross-Linked	DSS	4233.3	Carbamidomethyl[C](24)	1	0.00218304	0.037629	8.8888	hCCT_beta(358)-hCCT_beta(223)/	Intra-Protein	3	1	32	6	1	1
1070	Mp4B.6807.6807.5 File:"Mp4B.raw", NativeID:"controllerType=0 controllerNumber=1 scan=6807"	5	3402.72	TSNFSLMTELSIKSGNPGESSR(13)-TKIPAHTR(2)	Cross-Linked	DSS	3402.73	null	1	0.00220621	-0.006683	-1.96401	hmLST8(303)-hmLST8(257)/	Intra-Protein	28	1	17	10	1	1
1071	M2.5294.5294.4 File:"M2.raw", NativeID:"controllerType=0 controllerNumber=1 scan=5294"	4	2958.57	AVDDGVNTFKVLTR(10)-HKSETDTSLIR(2)	Cross-Linked	DSS	2958.55	null	1	0.00220868	0.017994	6.08203	hCCT_theta(400)-hCCT_zeta(199)/	Inter-Protein	10	1	29	15	1	1
1072	TAM4B.15280.15280.4 File:"TAM4B.raw", NativeID:"controllerType=0 controllerNumber=1 scan=15280"	4	3249.79	LGFAGLVQEISFGTTKDK(16)-GGNKMIIEEAK(4)	Cross-Linked	DSS_heavy	3249.78	null	1	0.00221064	0.011124	3.423	hCCT_epsilon(368)-hCCT_epsilon(392)/	Intra-Protein	33	1	23.5	8.5	1	1
1073	MP2B.3316.3316.5 File:"MP2B.raw", NativeID:"controllerType=0 controllerNumber=1 scan=3316"	5	2451.33	KIHPQTIIAGWR(1)-GKGAYQDR(2)	Cross-Linked	DSS	2451.32	null	1	0.00224729	0.006341	2.58676	hCCT_beta(120)-hCCT_delta(21)/	Inter-Protein	22	1	24.5	8.5	1	1
1074	M2.4678.4678.6 File:"M2.raw", NativeID:"controllerType=0 controllerNumber=1 scan=4678"	6	3708.05	IVSRPEELREDDVGTGAGLLEIKK(23)-RYIKNPR(4)	Cross-Linked	DSS	3708.04	null	1	0.00225905	0.010578	2.85272	hCCT_gamma(352)-hCCT_gamma(233)/	Intra-Protein	10	1	27	9	1	1
1075	20140313_mLST8CCT_E_HCDb.2696.2696.3 File:"20140313_mLST8CCT_E_HCDb.raw", NativeID:"controllerType=0 controllerNumber=1 scan=2696"	3	2129.19	TSLGPKGMDK(6)-LACKEAVR(4)	Cross-Linked	DSS_heavy	2129.18	Carbamidomethyl[C](16)	1	0.00226553	0.00152	0.713888	hCCT_delta(55)-hCCT_alpha(126)/	Inter-Protein	8	1	21	18	1	1
1076	20140313_mLST8CCT_E_HCD.2137.2137.5 File:"20140313_mLST8CCT_E_HCD.raw", NativeID:"controllerType=0 controllerNumber=1 scan=2137"	5	2289.27	PAGGPKPPSGKK(11)-LNSKWDLR(4)	Cross-Linked	DSS	2289.27	null	1	0.00232242	-0.005696	-2.48813	hCCT_theta(539)-hCCT_theta(318)/	Intra-Protein	7	1	19	9	1	1
1077	20140313_mLST8CCT_E_HCD.2098.2098.4 File:"20140313_mLST8CCT_E_HCD.raw", NativeID:"controllerType=0 controllerNumber=1 scan=2098"	4	1940.14	MIIEEAKR(7)-VEGKVGGR(4)	Cross-Linked	DSS_heavy	1940.14	null	1	0.00232571	0.000343	0.176791	hCCT_epsilon(399)-hCCT_epsilon(214)/	Intra-Protein	7	1	10.5	8.5	1	1
1078	M83_141224001703.11282.11282.4 File:"M83_141224001703.raw", NativeID:"controllerType=0 controllerNumber=1 scan=11282"	4	3498.88	MVVDAVMMLDDLLQLKMIGIK(16)-VPEEDLKR(7)	Cross-Linked	DSS	3498.87	null	1	0.00233033	0.00786	2.24644	hCCT_eta(193)-hCCT_eta(320)/	Intra-Protein	18	1	26	5	1	1
1079	M2_151105044652.4252.4252.7 File:"M2_151105044652.raw", NativeID:"controllerType=0 controllerNumber=1 scan=4252"	7	3762.91	VHKECCHGDLLECADDRADLAK(3)-ALKAWSVAR(3)	Cross-Linked	DSS_heavy	3762.89	Carbamidomethyl[C](5);Carbamidomethyl[C](6);Carbamidomethyl[C](13)	1	0.00234035	0.018134	4.81917	gi|CON_IPI00708398.1|SWISS-PROT:P02769 (266)-gi|CON_IPI00708398.1|SWISS-PROT:P02769 (235)/	Intra-Protein	11	1	20	8	1	1
1080	MP2B_151101105419.6766.6766.4 File:"MP2B_151101105419.raw", NativeID:"controllerType=0 controllerNumber=1 scan=6766"	4	3044.74	NIGVDNPAAKVLVDMSR(10)-VDNIIKAAPR(6)	Cross-Linked	DSS_heavy	3044.73	null	1	0.00235239	0.013961	4.5853	hCCT_beta(82)-hCCT_beta(522)/	Intra-Protein	23	1	18.5	11.5	1	1
1081	20140313_mLST8CCT_E_HCD.4436.4436.5 File:"20140313_mLST8CCT_E_HCD.raw", NativeID:"controllerType=0 controllerNumber=1 scan=4436"	5	2584.4	VDSTAKVAEIEHAEK(6)-IKIFGSR(2)	Cross-Linked	DSS	2584.4	null	1	0.00238409	0.00493	1.9076	hCCT_beta(263)-hCCT_beta(250)/	Intra-Protein	7	1	19	9	1	1
1082	MP2B.11515.11515.5 File:"MP2B.raw", NativeID:"controllerType=0 controllerNumber=1 scan=11515"	5	4245.4	LIEEVMIGEDKLIHFSGVALGEACTIVLR(11)-LPKRLLR(3)	Cross-Linked	DSS	4245.39	Carbamidomethyl[C](24)	1	0.00240711	0.011428	2.69186	hCCT_beta(358)-gi|CON_IPI00712693.1|SWISS-PROT:Q03247 (163)/	Inter-Protein	22	1	26	5	1	1
1083	20140313_mLST8CCT_E_HCDb.5668.5668.5 File:"20140313_mLST8CCT_E_HCDb.raw", NativeID:"controllerType=0 controllerNumber=1 scan=5668"	5	3422.91	TKHKLDVTSVEDYK(4)-IAILTCPFEPPKPK(12)	Cross-Linked	DSS_heavy	3422.9	Carbamidomethyl[C](23)	1	0.00243789	0.004072	1.18963	hCCT_epsilon(265)-hCCT_epsilon(259)/	Intra-Protein	8	1	11.5	17.5	1	1
1084	M2.11280.11280.4 File:"M2.raw", NativeID:"controllerType=0 controllerNumber=1 scan=11280"	4	3202.92	LQTYKTAVETAVLLLR(5)-ALDDMISTLKK(10)	Cross-Linked	DSS_heavy	3202.88	null	1	0.00243806	0.042223	13.1828	hCCT_gamma(506)-hCCT_gamma(137)/	Intra-Protein	10	1	15	10	1	1
1085	20140313_mLST8CCT_E_HCDb.5400.5400.5 File:"20140313_mLST8CCT_E_HCDb.raw", NativeID:"controllerType=0 controllerNumber=1 scan=5400"	5	2653.53	KIHPQTIIAGWR(1)-VDNIIKAAPR(6)	Cross-Linked	DSS	2653.53	null	1	0.00244042	-0.003182	-1.19916	hCCT_beta(120)-hCCT_beta(522)/	Intra-Protein	8	1	20.5	11.5	1	1
1086	M83.2797.2797.5 File:"M83.raw", NativeID:"controllerType=0 controllerNumber=1 scan=2797"	5	2463.41	KIHPQTIIAGWR(1)-GKGAYQDR(2)	Cross-Linked	DSS_heavy	2463.4	null	1	0.00245148	0.007122	2.89113	hCCT_beta(120)-hCCT_delta(21)/	Inter-Protein	17	1	24.5	8.5	1	1
1087	M2_151105044652.4288.4288.7 File:"M2_151105044652.raw", NativeID:"controllerType=0 controllerNumber=1 scan=4288"	7	3750.83	VHKECCHGDLLECADDRADLAK(3)-ALKAWSVAR(3)	Cross-Linked	DSS	3750.82	Carbamidomethyl[C](5);Carbamidomethyl[C](6);Carbamidomethyl[C](13)	1	0.00246927	0.017354	4.62673	gi|CON_IPI00708398.1|SWISS-PROT:P02769 (266)-gi|CON_IPI00708398.1|SWISS-PROT:P02769 (235)/	Intra-Protein	11	1	20	8	1	1
1088	TAM4B.6770.6770.4 File:"TAM4B.raw", NativeID:"controllerType=0 controllerNumber=1 scan=6770"	4	2971.59	EGAKHFSGLEEAVYR(4)-KVQSGNINAAK(1)	Cross-Linked	DSS_heavy	2971.6	null	1	0.00247309	-0.007288	-2.45255	hCCT_theta(20)-hCCT_gamma(20)/	Inter-Protein	33	1	17	14	1	1
1089	TAM4B.9508.9508.5 File:"TAM4B.raw", NativeID:"controllerType=0 controllerNumber=1 scan=9508"	5	2596.47	VDSTAKVAEIEHAEK(6)-IKIFGSR(2)	Cross-Linked	DSS_heavy	2596.47	null	1	0.00247976	-0.000698	-0.268826	hCCT_beta(263)-hCCT_beta(250)/	Intra-Protein	33	1	18	8	1	1
1090	TAM4B.14749.14749.4 File:"TAM4B.raw", NativeID:"controllerType=0 controllerNumber=1 scan=14749"	4	3617.98	VVLSKLPIGDVATQYFADR(5)-GKATISNDGATILK(2)	Cross-Linked	DSS	3617.98	null	1	0.00248184	0.002383	0.658655	hCCT_eta(292)-hCCT_eta(55)/	Intra-Protein	33	1	15	12	1	1
1091	M82_141223201512.4647.4647.5 File:"M82_141223201512.raw", NativeID:"controllerType=0 controllerNumber=1 scan=4647"	5	3422.91	IAILTCPFEPPKPKTK(14)-HKLDVTSVEDYK(2)	Cross-Linked	DSS_heavy	3422.9	Carbamidomethyl[C](6)	1	0.00252197	0.010786	3.15113	hCCT_epsilon(261)-hCCT_epsilon(265)/	Intra-Protein	16	1	20.5	11.5	1	1
1092	TAM4B.6213.6213.5 File:"TAM4B.raw", NativeID:"controllerType=0 controllerNumber=1 scan=6213"	5	2562.36	LLEKCAMTALSSK(4)-KADKVEQR(1)	Cross-Linked	DSS	2562.36	Carbamidomethyl[C](5)	1	0.00257736	-0.002487	-0.970589	hCCT_eta(157)-hCCT_eta(145)/	Intra-Protein	33	1	16	12	1	1
1093	M2.5850.5850.4 File:"M2.raw", NativeID:"controllerType=0 controllerNumber=1 scan=5850"	4	2926.62	GILAADESTGSIAKR(14)-ALQASALKAWGGK(8)	Cross-Linked	DSS	2926.6	null	1	0.00258408	0.022708	7.75918	gi|CON_ALDOA_RABIT|SWISS-PROT:P00883 (42)-gi|CON_ALDOA_RABIT|SWISS-PROT:P00883 (312)/gi|CON_ALDOA_RABIT|SWISS-PROT:P00883 (42)-gi|CON_ALDOA_RABIT|SWISS-PROT:P00883 (312)/gi|CON_ALDOA_RABIT|SWISS-PROT:P00883 (42)-gi|CON_ALDOA_RABIT|SWISS-PROT:P00883 (312)/gi|CON_ALDOA_RABIT|SWISS-PROT:P00883 (42)-gi|CON_ALDOA_RABIT|SWISS-PROT:P00883 (312)/	Intra-Protein	10	1	15	17	1	1
1094	TAM3.8957.8957.5 File:"TAM3.raw", NativeID:"controllerType=0 controllerNumber=1 scan=8957"	5	3375.88	YHNPKIALLNVELELK(5)-YNFFTGCPKAK(9)	Cross-Linked	DSS_heavy	3375.86	Carbamidomethyl[C](26)	1	0.00263272	0.021658	6.41556	hCCT_eta(236)-hCCT_eta(366)/	Intra-Protein	32	1	22	10	1	1
1095	TAM4B.4731.4731.4 File:"TAM4B.raw", NativeID:"controllerType=0 controllerNumber=1 scan=4731"	4	1786.02	LEDTKLIK(5)-KVEDAK(1)	Cross-Linked	DSS	1786.02	null	1	0.0026353	-0.006052	-3.38854	hCCT_epsilon(223)-hCCT_epsilon(242)/	Intra-Protein	33	1	14.5	9.5	1	1
1096	TAM4B.4718.4718.3 File:"TAM4B.raw", NativeID:"controllerType=0 controllerNumber=1 scan=4718"	3	1870.06	EIAVTVKK(7)-ADKVEQR(3)	Cross-Linked	DSS	1870.06	null	1	0.00263653	-0.00068	-0.363624	hCCT_eta(144)-hCCT_eta(148)/	Intra-Protein	33	1	16	11	1	1
1097	M1.6336.6336.5 File:"M1.raw", NativeID:"controllerType=0 controllerNumber=1 scan=6336"	5	3402.76	TSNFSLMTELSIKSGNPGESSR(13)-TKIPAHTR(2)	Cross-Linked	DSS	3402.73	null	1	0.00263988	0.025055	7.3632	hmLST8(303)-hmLST8(257)/	Intra-Protein	9	1	27	12	1	1
1098	1M8_150505034350.1791.1791.4 File:"1M8_150505034350.raw", NativeID:"controllerType=0 controllerNumber=1 scan=1791"	4	1798.1	LEDTKLIK(5)-KVEDAK(1)	Cross-Linked	DSS_heavy	1798.1	null	1	0.002694	0.006874	3.82293	hCCT_epsilon(223)-hCCT_epsilon(242)/	Intra-Protein	2	1	11.5	5.5	1	1
1099	TAM4B.8962.8962.5 File:"TAM4B.raw", NativeID:"controllerType=0 controllerNumber=1 scan=8962"	5	2833.57	GVMINKDVTHPR(6)-GASKEILSEVER(4)	Cross-Linked	DSS_heavy	2833.56	null	1	0.00273095	0.001735	0.612303	hCCT_gamma(221)-hCCT_gamma(380)/	Intra-Protein	33	1	15.5	15.5	1	1
1100	TAM3.4518.4518.5 File:"TAM3.raw", NativeID:"controllerType=0 controllerNumber=1 scan=4518"	5	3564.02	IVSRPEELREDDVGTGAGLLEIKK(23)-YIKNPR(3)	Cross-Linked	DSS_heavy	3564.02	null	1	0.00277623	0.005235	1.46885	hCCT_gamma(352)-hCCT_gamma(233)/	Intra-Protein	32	1	37	8	1	1
1101	MP2B_151101105419.10385.10385.4 File:"MP2B_151101105419.raw", NativeID:"controllerType=0 controllerNumber=1 scan=10385"	4	3190.82	LQTYKTAVETAVLLLR(5)-ALDDMISTLKK(10)	Cross-Linked	DSS	3190.8	null	1	0.00277995	0.01892	5.92955	hCCT_gamma(506)-hCCT_gamma(137)/	Intra-Protein	23	1	16	13	1	1
1102	MP2B_151101105419.3002.3002.5 File:"MP2B_151101105419.raw", NativeID:"controllerType=0 controllerNumber=1 scan=3002"	5	2546.33	ADDGRPFPQVIKSK(12)-KDGADFAK(1)	Cross-Linked	DSS	2546.32	null	1	0.00280232	0.003291	1.29245	gi|CON_ALDOA_RABIT|SWISS-PROT:P00883 (99)-gi|CON_ALDOA_RABIT|SWISS-PROT:P00883 (140)/gi|CON_ALDOA_RABIT|SWISS-PROT:P00883 (99)-gi|CON_ALDOA_RABIT|SWISS-PROT:P00883 (140)/gi|CON_ALDOA_RABIT|SWISS-PROT:P00883 (99)-gi|CON_ALDOA_RABIT|SWISS-PROT:P00883 (140)/gi|CON_ALDOA_RABIT|SWISS-PROT:P00883 (99)-gi|CON_ALDOA_RABIT|SWISS-PROT:P00883 (140)/	Intra-Protein	23	1	21.5	9.5	1	1
1103	TAM4B.10220.10220.4 File:"TAM4B.raw", NativeID:"controllerType=0 controllerNumber=1 scan=10220"	4	2577.41	FSNISAAKAVADAIR(8)-GKGAYQDR(2)	Cross-Linked	DSS_heavy	2577.42	null	1	0.00280557	-0.012012	-4.66048	hCCT_delta(42)-hCCT_delta(21)/	Intra-Protein	33	1	19.5	8.5	1	1
1104	TAM4B.13606.13606.3 File:"TAM4B.raw", NativeID:"controllerType=0 controllerNumber=1 scan=13606"	3	3032.68	NIGVDNPAAKVLVDMSR(10)-VDNIIKAAPR(6)	Cross-Linked	DSS	3032.66	null	1	0.00281799	0.025218	8.31548	hCCT_beta(82)-hCCT_beta(522)/	Intra-Protein	33	1	18.5	12.5	1	1
1105	M2.4220.4220.7 File:"M2.raw", NativeID:"controllerType=0 controllerNumber=1 scan=4220"	7	3750.83	VHKECCHGDLLECADDRADLAK(3)-ALKAWSVAR(3)	Cross-Linked	DSS	3750.82	Carbamidomethyl[C](5);Carbamidomethyl[C](6);Carbamidomethyl[C](13)	1	0.00285006	0.012227	3.25983	gi|CON_IPI00708398.1|SWISS-PROT:P02769 (266)-gi|CON_IPI00708398.1|SWISS-PROT:P02769 (235)/	Intra-Protein	10	1	22	9	1	1
1106	TAM3.5983.5983.4 File:"TAM3.raw", NativeID:"controllerType=0 controllerNumber=1 scan=5983"	4	2881.65	LLEKCAMTALSSK(4)-LISQQKAFFAK(6)	Cross-Linked	DSS_heavy	2881.63	Carbamidomethyl[C](5)	1	0.00290614	0.019488	6.76283	hCCT_eta(157)-hCCT_eta(172)/	Intra-Protein	32	1	12	10	1	1
1107	M1.4365.4365.7 File:"M1.raw", NativeID:"controllerType=0 controllerNumber=1 scan=4365"	7	3750.83	VHKECCHGDLLECADDRADLAK(3)-ALKAWSVAR(3)	Cross-Linked	DSS	3750.82	Carbamidomethyl[C](5);Carbamidomethyl[C](6);Carbamidomethyl[C](13)	1	0.00291988	0.012227	3.25983	gi|CON_IPI00708398.1|SWISS-PROT:P02769 (266)-gi|CON_IPI00708398.1|SWISS-PROT:P02769 (235)/	Intra-Protein	9	1	19	9	1	1
1108	M1.4340.4340.7 File:"M1.raw", NativeID:"controllerType=0 controllerNumber=1 scan=4340"	7	3762.91	VHKECCHGDLLECADDRADLAK(3)-ALKAWSVAR(3)	Cross-Linked	DSS_heavy	3762.89	Carbamidomethyl[C](5);Carbamidomethyl[C](6);Carbamidomethyl[C](13)	1	0.002926	0.025398	6.7496	gi|CON_IPI00708398.1|SWISS-PROT:P02769 (266)-gi|CON_IPI00708398.1|SWISS-PROT:P02769 (235)/	Intra-Protein	9	1	20	9	1	1
1109	MP2B_151101105419.4094.4094.5 File:"MP2B_151101105419.raw", NativeID:"controllerType=0 controllerNumber=1 scan=4094"	5	2833.56	GVMINKDVTHPR(6)-GASKEILSEVER(4)	Cross-Linked	DSS_heavy	2833.56	null	1	0.00294811	-0.005284	-1.86479	hCCT_gamma(221)-hCCT_gamma(380)/	Intra-Protein	23	1	16.5	14.5	1	1
1110	TAM3.9574.9574.4 File:"TAM3.raw", NativeID:"controllerType=0 controllerNumber=1 scan=9574"	4	3007.67	LGFAGLVQEISFGTTKDK(16)-LEDTKLIK(5)	Cross-Linked	DSS	3007.66	null	1	0.00296367	0.012468	4.14541	hCCT_epsilon(368)-hCCT_epsilon(223)/	Intra-Protein	32	1	32.5	8.5	1	1
1111	MP2B_151101105419.11931.11931.5 File:"MP2B_151101105419.raw", NativeID:"controllerType=0 controllerNumber=1 scan=11931"	5	4596.56	INALTAASEAACLIVSVDETIKNPR(22)-LLDVVHPAAKTLVDIAK(10)	Cross-Linked	DSS	4596.53	Carbamidomethyl[C](12)	1	0.00300161	0.028932	6.29431	hCCT_eta(521)-hCCT_eta(77)/	Intra-Protein	23	1	18	15	1	1
1112	Mp4B.13062.13062.4 File:"Mp4B.raw", NativeID:"controllerType=0 controllerNumber=1 scan=13062"	4	3190.84	LQTYKTAVETAVLLLR(5)-ALDDMISTLKK(10)	Cross-Linked	DSS	3190.8	null	1	0.00309034	0.035766	11.2091	hCCT_gamma(506)-hCCT_gamma(137)/	Intra-Protein	28	1	14	9	1	1
1113	TAM4B.9538.9538.5 File:"TAM4B.raw", NativeID:"controllerType=0 controllerNumber=1 scan=9538"	5	2584.4	VDSTAKVAEIEHAEK(6)-IKIFGSR(2)	Cross-Linked	DSS	2584.4	null	1	0.00309117	0.006151	2.38005	hCCT_beta(263)-hCCT_beta(250)/	Intra-Protein	33	1	18	9	1	1
1114	TAM4B.13466.13466.3 File:"TAM4B.raw", NativeID:"controllerType=0 controllerNumber=1 scan=13466"	3	2725.68	AYILNLVKQIK(8)-KTGCNVLLIQK(1)	Cross-Linked	DSS_heavy	2725.68	Carbamidomethyl[C](18)	1	0.0031482	0.00321	1.17769	hCCT_delta(288)-hCCT_delta(292)/	Intra-Protein	33	1	13	9	1	1
1115	M2.5829.5829.4 File:"M2.raw", NativeID:"controllerType=0 controllerNumber=1 scan=5829"	4	2938.7	GILAADESTGSIAKR(14)-ALQASALKAWGGK(8)	Cross-Linked	DSS_heavy	2938.68	null	1	0.00318393	0.029653	10.0906	gi|CON_ALDOA_RABIT|SWISS-PROT:P00883 (42)-gi|CON_ALDOA_RABIT|SWISS-PROT:P00883 (312)/gi|CON_ALDOA_RABIT|SWISS-PROT:P00883 (42)-gi|CON_ALDOA_RABIT|SWISS-PROT:P00883 (312)/gi|CON_ALDOA_RABIT|SWISS-PROT:P00883 (42)-gi|CON_ALDOA_RABIT|SWISS-PROT:P00883 (312)/gi|CON_ALDOA_RABIT|SWISS-PROT:P00883 (42)-gi|CON_ALDOA_RABIT|SWISS-PROT:P00883 (312)/	Intra-Protein	10	1	15	14	1	1
1116	MP2B.3895.3895.5 File:"MP2B.raw", NativeID:"controllerType=0 controllerNumber=1 scan=3895"	5	2623.53	RLCKTVGATALPR(4)-LNSKWDLR(4)	Cross-Linked	DSS_heavy	2623.53	Carbamidomethyl[C](3)	1	0.00322469	0.007251	2.76384	hCCT_theta(326)-hCCT_theta(318)/	Intra-Protein	22	1	16.5	7.5	1	1
1117	2M8_150505114736.2670.2670.3 File:"2M8_150505114736.raw", NativeID:"controllerType=0 controllerNumber=1 scan=2670"	3	1688.01	KFIEDR(1)-KIIELK(1)	Cross-Linked	DSS	1688	null	1	0.0033047	0.008339	4.94017	hCCT_zeta(265)-hCCT_zeta(273)/	Intra-Protein	4	1	12	12	1	1
1118	TAM3.9486.9486.4 File:"TAM3.raw", NativeID:"controllerType=0 controllerNumber=1 scan=9486"	4	3019.75	LGFAGLVQEISFGTTKDK(16)-LEDTKLIK(5)	Cross-Linked	DSS_heavy	3019.74	null	1	0.00335742	0.014042	4.65008	hCCT_epsilon(368)-hCCT_epsilon(223)/	Intra-Protein	32	1	32	9	1	1
1119	20140313_mLST8CCT_E_HCD.3533.3533.4 File:"20140313_mLST8CCT_E_HCD.raw", NativeID:"controllerType=0 controllerNumber=1 scan=3533"	4	2619.45	TPGKEAVAMESYAK(4)-EAESLIAKK(8)	Cross-Linked	DSS_heavy	2619.43	null	1	0.00338527	0.012872	4.91404	hCCT_beta(431)-hCCT_beta(119)/	Intra-Protein	7	1	15	10	1	1
1120	TAM4B.9491.9491.3 File:"TAM4B.raw", NativeID:"controllerType=0 controllerNumber=1 scan=9491"	3	2958.57	AVDDGVNTFKVLTR(10)-HKSETDTSLIR(2)	Cross-Linked	DSS	2958.55	null	1	0.00344044	0.016481	5.57063	hCCT_theta(400)-hCCT_zeta(199)/	Inter-Protein	33	1	20	12	1	1
1121	M83.1769.1769.4 File:"M83.raw", NativeID:"controllerType=0 controllerNumber=1 scan=1769"	4	2145.18	TSLGPKGMDK(6)-LACKEAVR(4)	Cross-Linked	DSS_heavy	2145.18	Oxidation[M](8);Carbamidomethyl[C](16)	1	0.00355868	-0.000854	-0.398102	hCCT_delta(55)-hCCT_alpha(126)/	Inter-Protein	17	1	16.5	10.5	1	1
1122	M83_141224001703.1357.1357.5 File:"M83_141224001703.raw", NativeID:"controllerType=0 controllerNumber=1 scan=1357"	5	2129.13	LHPESKDDK(6)-TKIPAHTR(2)	Cross-Linked	DSS	2129.14	null	1	0.00356919	-0.000953	-0.4476	hCCT_alpha(538)-hmLST8(257)/	Inter-Protein	18	1	6	11	1	1
1123	20140313_mLST8CCT_E_HCDb.2405.2405.4 File:"20140313_mLST8CCT_E_HCDb.raw", NativeID:"controllerType=0 controllerNumber=1 scan=2405"	4	1801.05	KVCGDSDK(1)-KIIELK(1)	Cross-Linked	DSS_heavy	1801.05	Carbamidomethyl[C](3)	1	0.0035984	7.1e-05	0.039421	hCCT_zeta(280)-hCCT_zeta(273)/	Intra-Protein	8	1	10.5	8.5	1	1
1124	TAM4B.10251.10251.4 File:"TAM4B.raw", NativeID:"controllerType=0 controllerNumber=1 scan=10251"	4	2565.33	FSNISAAKAVADAIR(8)-GKGAYQDR(2)	Cross-Linked	DSS	2565.34	null	1	0.00363915	-0.011878	-4.63018	hCCT_delta(42)-hCCT_delta(21)/	Intra-Protein	33	1	18.5	7.5	1	1
1125	20140313_mLST8CCT_E_HCDb.7747.7747.4 File:"20140313_mLST8CCT_E_HCDb.raw", NativeID:"controllerType=0 controllerNumber=1 scan=7747"	4	3618	VVLSKLPIGDVATQYFADR(5)-GKATISNDGATILK(2)	Cross-Linked	DSS	3617.98	null	1	0.00371354	0.025332	7.0017	hCCT_eta(292)-hCCT_eta(55)/	Intra-Protein	8	1	19	12	1	1
1126	M2.11367.11367.4 File:"M2.raw", NativeID:"controllerType=0 controllerNumber=1 scan=11367"	4	3190.84	LQTYKTAVETAVLLLR(5)-ALDDMISTLKK(10)	Cross-Linked	DSS	3190.8	null	1	0.00371724	0.043823	13.7342	hCCT_gamma(506)-hCCT_gamma(137)/	Intra-Protein	10	1	19	18	1	1
1127	TAM4B.4562.4562.3 File:"TAM4B.raw", NativeID:"controllerType=0 controllerNumber=1 scan=4562"	3	1945.08	RKVCGDSDK(2)-KIIELK(1)	Cross-Linked	DSS	1945.08	Carbamidomethyl[C](4)	1	0.0037231	-0.000847	-0.435458	hCCT_zeta(280)-hCCT_zeta(273)/	Intra-Protein	33	1	11.5	9.5	1	1
1128	M83.11279.11279.4 File:"M83.raw", NativeID:"controllerType=0 controllerNumber=1 scan=11279"	4	3498.91	MVVDAVMMLDDLLQLKMIGIK(16)-VPEEDLKR(7)	Cross-Linked	DSS	3498.87	null	1	0.00372606	0.040087	11.4571	hCCT_eta(193)-hCCT_eta(320)/	Intra-Protein	17	1	25	6	1	1
1129	TAM4B.4694.4694.4 File:"TAM4B.raw", NativeID:"controllerType=0 controllerNumber=1 scan=4694"	4	1798.09	LEDTKLIK(5)-KVEDAK(1)	Cross-Linked	DSS_heavy	1798.1	null	1	0.00377606	-0.004112	-2.28686	hCCT_epsilon(223)-hCCT_epsilon(242)/	Intra-Protein	33	1	12.5	8.5	1	1
1130	MP2B_151101105419.11886.11886.4 File:"MP2B_151101105419.raw", NativeID:"controllerType=0 controllerNumber=1 scan=11886"	4	3155.81	DALSDLALHFLNKMK(13)-AYILNLVKQIK(8)	Cross-Linked	DSS	3155.79	null	1	0.00381091	0.016357	5.18317	hCCT_delta(319)-hCCT_delta(288)/	Intra-Protein	23	1	23.5	12.5	1	1
1131	TAM4B.10427.10427.4 File:"TAM4B.raw", NativeID:"controllerType=0 controllerNumber=1 scan=10427"	4	3414.79	TSNFSLMTELSIKSGNPGESSR(13)-TKIPAHTR(2)	Cross-Linked	DSS_heavy	3414.81	null	1	0.00381992	-0.016692	-4.88812	hmLST8(303)-hmLST8(257)/	Intra-Protein	33	1	30	10	1	1
1132	TAM2.7255.7255.4 File:"TAM2.raw", NativeID:"controllerType=0 controllerNumber=1 scan=7255"	4	3213.8	YWAIKLATNAAVTVLR(5)-HKSETDTSLIR(2)	Cross-Linked	DSS	3213.76	null	1	0.00392725	0.037565	11.6888	hCCT_theta(509)-hCCT_zeta(199)/	Inter-Protein	31	1	17.5	9.5	1	1
1133	MP2B.5512.5512.4 File:"MP2B.raw", NativeID:"controllerType=0 controllerNumber=1 scan=5512"	4	2888.5	IGDEYFTFITDCKDPK(13)-YIKNPR(3)	Cross-Linked	DSS_heavy	2888.49	Carbamidomethyl[C](12)	1	0.00395438	0.005236	1.81271	hCCT_gamma(366)-hCCT_gamma(233)/	Intra-Protein	22	1	25	9	1	1
1134	20140313_mLST8CCT_E_HCD.2158.2158.4 File:"20140313_mLST8CCT_E_HCD.raw", NativeID:"controllerType=0 controllerNumber=1 scan=2158"	4	1910.17	LEDTKLIK(5)-VEGKVGGR(4)	Cross-Linked	DSS_heavy	1910.17	null	1	0.00396226	0.000589	0.308349	hCCT_epsilon(223)-hCCT_epsilon(214)/	Intra-Protein	7	1	7	10	1	1
1135	TAM4B.4024.4024.4 File:"TAM4B.raw", NativeID:"controllerType=0 controllerNumber=1 scan=4024"	4	1858.98	GKGAYQDR(2)-DKPAQIR(2)	Cross-Linked	DSS	1858.98	null	1	0.00401402	0.001273	0.684785	hCCT_delta(21)-hCCT_delta(29)/	Intra-Protein	33	1	12.5	8.5	1	1
1136	M2.5792.5792.5 File:"M2.raw", NativeID:"controllerType=0 controllerNumber=1 scan=5792"	5	3576.97	LLQKGIHPTIISESFQK(4)-SHIMAAKAVANTMR(7)	Cross-Linked	DSS	3576.94	null	1	0.00404323	0.034279	9.58333	hCCT_delta(126)-hCCT_epsilon(42)/	Inter-Protein	10	1	23	18	1	1
1137	TAM4B.9543.9543.5 File:"TAM4B.raw", NativeID:"controllerType=0 controllerNumber=1 scan=9543"	5	2596.48	VDSTAKVAEIEHAEK(6)-IKIFGSR(2)	Cross-Linked	DSS_heavy	2596.47	null	1	0.00405408	0.005406	2.08205	hCCT_beta(263)-hCCT_beta(250)/	Intra-Protein	33	1	15	7	1	1
1138	MP2B_151101105419.11887.11887.4 File:"MP2B_151101105419.raw", NativeID:"controllerType=0 controllerNumber=1 scan=11887"	4	3167.87	DALSDLALHFLNKMK(13)-AYILNLVKQIK(8)	Cross-Linked	DSS_heavy	3167.86	null	1	0.00407083	0.007433	2.34638	hCCT_delta(319)-hCCT_delta(288)/	Intra-Protein	23	1	13.5	14.5	1	1
1139	20140313_mLST8CCT_E_HCDb.6970.6970.4 File:"20140313_mLST8CCT_E_HCDb.raw", NativeID:"controllerType=0 controllerNumber=1 scan=6970"	4	3983.99	EMNPALGIDCLHKGTNDMK(13)-DTEPLIQTAKTTLGSK(10)	Cross-Linked	DSS	3983.98	Carbamidomethyl[C](10)	1	0.00410732	0.009418	2.36397	hCCT_epsilon(496)-hCCT_epsilon(170)/	Intra-Protein	8	1	15.5	13.5	1	1
1140	MP2B_151101105419.3604.3604.5 File:"MP2B_151101105419.raw", NativeID:"controllerType=0 controllerNumber=1 scan=3604"	5	2379.34	EKALQFLEEVK(2)-HKPSVKGR(6)	Cross-Linked	DSS	2379.34	null	1	0.00411137	0.006032	2.53516	hCCT_zeta(129)-hCCT_zeta(430)/	Intra-Protein	23	1	21	8	1	1
1141	1M8.1876.1876.4 File:"1M8.raw", NativeID:"controllerType=0 controllerNumber=1 scan=1876"	4	1672.02	KFIEDR(1)-LVKAER(3)	Cross-Linked	DSS_heavy	1672.02	null	1	0.00412621	-0.00085	-0.508368	hCCT_zeta(265)-hCCT_zeta(261)/	Intra-Protein	1	1	6.5	5.5	1	1
1142	M83_141224001703.1844.1844.3 File:"M83_141224001703.raw", NativeID:"controllerType=0 controllerNumber=1 scan=1844"	3	1882.14	EIAVTVKK(7)-ADKVEQR(3)	Cross-Linked	DSS_heavy	1882.14	null	1	0.0041673	0.005289	2.8101	hCCT_eta(144)-hCCT_eta(148)/	Intra-Protein	18	1	11	6	1	1
1143	TAM4B.6223.6223.5 File:"TAM4B.raw", NativeID:"controllerType=0 controllerNumber=1 scan=6223"	5	2574.44	LLEKCAMTALSSK(4)-KADKVEQR(1)	Cross-Linked	DSS_heavy	2574.44	Carbamidomethyl[C](5)	1	0.00418781	-0.00079	-0.306863	hCCT_eta(157)-hCCT_eta(145)/	Intra-Protein	33	1	15	11	1	1
1144	TAM4B.4507.4507.4 File:"TAM4B.raw", NativeID:"controllerType=0 controllerNumber=1 scan=4507"	4	1957.15	RKVCGDSDK(2)-KIIELK(1)	Cross-Linked	DSS_heavy	1957.15	Carbamidomethyl[C](4)	1	0.00418957	0.000775	0.395983	hCCT_zeta(280)-hCCT_zeta(273)/	Intra-Protein	33	1	12.5	11.5	1	1
1145	2M8.3808.3808.4 File:"2M8.raw", NativeID:"controllerType=0 controllerNumber=1 scan=3808"	4	2958.57	AVDDGVNTFKVLTR(10)-HKSETDTSLIR(2)	Cross-Linked	DSS	2958.55	null	1	0.00421367	0.011646	3.93638	hCCT_theta(400)-hCCT_zeta(199)/	Inter-Protein	3	1	23	14	1	1
1146	TAM4B.16734.16734.4 File:"TAM4B.raw", NativeID:"controllerType=0 controllerNumber=1 scan=16734"	4	3520.8	WSSLACNIALDAVKMVQFEENGR(14)-KEIDIK(1)	Cross-Linked	DSS	3520.78	Carbamidomethyl[C](6)	1	0.00421866	0.020613	5.85467	hCCT_gamma(180)-hCCT_gamma(190)/	Intra-Protein	33	1	32	6	1	1
1147	TAM3.8142.8142.5 File:"TAM3.raw", NativeID:"controllerType=0 controllerNumber=1 scan=8142"	5	5078.46	MYDLNSNNPNPIISYDGVNKNIASVGFHEDGR(20)-LWCVETGEIKR(10)	Cross-Linked	DSS	5078.44	Carbamidomethyl[C](38)	1	0.00425443	0.021766	4.28596	hmLST8(128)-hmLST8(347)/hmLST8(128)-hmLST8his(13)/	Intra-Protein	32	1	28.5	3.5	1	1
1148	TAM2.4402.4402.6 File:"TAM2.raw", NativeID:"controllerType=0 controllerNumber=1 scan=4402"	6	3906.06	ALEKGIEILTDMSRPVELSDR(4)-HAQGEKTAGINVR(6)	Cross-Linked	DSS	3906.04	Oxidation[M](12)	1	0.00433806	0.022156	5.67224	hCCT_delta(143)-hCCT_delta(489)/	Intra-Protein	31	1	16.5	11.5	1	1
1149	TAM3.13054.13054.4 File:"TAM3.raw", NativeID:"controllerType=0 controllerNumber=1 scan=13054"	4	3862.01	MVVDAVMMLDDLLQLKMIGIK(16)-YNFFTGCPKAK(9)	Cross-Linked	DSS	3861.97	Oxidation[M](1);Carbamidomethyl[C](31)	1	0.00435533	0.032631	8.44931	hCCT_eta(193)-hCCT_eta(366)/	Intra-Protein	32	1	36.5	8.5	1	1
1150	TAM3.9540.9540.4 File:"TAM3.raw", NativeID:"controllerType=0 controllerNumber=1 scan=9540"	4	3019.76	LGFAGLVQEISFGTTKDK(16)-LEDTKLIK(5)	Cross-Linked	DSS_heavy	3019.74	null	1	0.00440715	0.023563	7.803	hCCT_epsilon(368)-hCCT_epsilon(223)/	Intra-Protein	32	1	26.5	7.5	1	1
1151	TAM4B.6181.6181.5 File:"TAM4B.raw", NativeID:"controllerType=0 controllerNumber=1 scan=6181"	5	2574.43	LLEKCAMTALSSK(4)-KADKVEQR(1)	Cross-Linked	DSS_heavy	2574.44	Carbamidomethyl[C](5)	1	0.00442725	-0.005063	-1.96664	hCCT_eta(157)-hCCT_eta(145)/	Intra-Protein	33	1	16	12	1	1
1152	M2.11297.11297.4 File:"M2.raw", NativeID:"controllerType=0 controllerNumber=1 scan=11297"	4	3202.92	LQTYKTAVETAVLLLR(5)-ALDDMISTLKK(10)	Cross-Linked	DSS_heavy	3202.88	null	1	0.00444766	0.043932	13.7164	hCCT_gamma(506)-hCCT_gamma(137)/	Intra-Protein	10	1	19	16	1	1
1153	M1.7951.7951.5 File:"M1.raw", NativeID:"controllerType=0 controllerNumber=1 scan=7951"	5	3902.18	ALEKGIEILTDMSRPVELSDR(4)-HAQGEKTAGINVR(6)	Cross-Linked	DSS_heavy	3902.12	null	1	0.00448416	0.05595	14.3384	hCCT_delta(143)-hCCT_delta(489)/	Intra-Protein	9	1	23.5	15.5	1	1
1154	MP2B.2877.2877.5 File:"MP2B.raw", NativeID:"controllerType=0 controllerNumber=1 scan=2877"	5	3081.58	KGESQTDIEITREEDFTR(1)-YIKNPR(3)	Cross-Linked	DSS	3081.55	null	1	0.00454963	0.032351	10.4983	hCCT_gamma(248)-hCCT_gamma(233)/	Intra-Protein	22	1	20.5	7.5	1	1
1155	M83.3644.3644.3 File:"M83.raw", NativeID:"controllerType=0 controllerNumber=1 scan=3644"	3	2029.05	MILKIDDIR(4)-KPGESEE(1)	Cross-Linked	DSS	2029.05	null	1	0.00457242	-0.001823	-0.898449	hCCT_epsilon(529)-hCCT_epsilon(535)/	Intra-Protein	17	1	16	8	1	1
1156	2M8_150505114736.10405.10405.5 File:"2M8_150505114736.raw", NativeID:"controllerType=0 controllerNumber=1 scan=10405"	5	5010.62	NVGLDIEAEVPAVKDMLEAGILDTYLGK(14)-ANEVISKLYAVHQEGNK(7)	Cross-Linked	DSS	5010.6	null	1	0.00459615	0.017852	3.56284	hCCT_theta(490)-hCCT_theta(466)/	Intra-Protein	4	1	24.5	13.5	1	1
1157	20140313_mLST8CCT_E_HCD.12217.12217.4 File:"20140313_mLST8CCT_E_HCD.raw", NativeID:"controllerType=0 controllerNumber=1 scan=12217"	4	3510.99	MVVDAVMMLDDLLQLKMIGIK(16)-VPEEDLKR(7)	Cross-Linked	DSS_heavy	3510.95	null	1	0.00465077	0.04337	12.3528	hCCT_eta(193)-hCCT_eta(320)/	Intra-Protein	7	1	30	9	1	1
1158	20140313_mLST8CCT_E_HCD.4355.4355.3 File:"20140313_mLST8CCT_E_HCD.raw", NativeID:"controllerType=0 controllerNumber=1 scan=4355"	3	2029.06	MILKIDDIR(4)-KPGESEE(1)	Cross-Linked	DSS	2029.05	null	1	0.00470267	0.008614	4.24533	hCCT_epsilon(529)-hCCT_epsilon(535)/	Intra-Protein	7	1	14	9	1	1
1159	MP2B_151101105419.5517.5517.4 File:"MP2B_151101105419.raw", NativeID:"controllerType=0 controllerNumber=1 scan=5517"	4	2888.48	IGDEYFTFITDCKDPK(13)-YIKNPR(3)	Cross-Linked	DSS_heavy	2888.49	Carbamidomethyl[C](12)	1	0.00473579	-0.009412	-3.25845	hCCT_gamma(366)-hCCT_gamma(233)/	Intra-Protein	23	1	20	8	1	1
1160	TAM1.6899.6899.5 File:"TAM1.raw", NativeID:"controllerType=0 controllerNumber=1 scan=6899"	5	3973.12	RIENAKILIANTGMDTDK(6)-LGSCKLIEEVMIGEDK(5)	Cross-Linked	DSS_heavy	3973.11	Carbamidomethyl[C](25)	1	0.0047516	0.013581	3.41823	hCCT_beta(236)-hCCT_beta(347)/	Intra-Protein	30	1	4.5	4.5	1	1
1161	1M8.1843.1843.4 File:"1M8.raw", NativeID:"controllerType=0 controllerNumber=1 scan=1843"	4	1798.1	LEDTKLIK(5)-KVEDAK(1)	Cross-Linked	DSS_heavy	1798.1	null	1	0.00484539	0.005165	2.87248	hCCT_epsilon(223)-hCCT_epsilon(242)/	Intra-Protein	1	1	5.5	5.5	1	1
1162	20140313_mLST8CCT_E_HCDb.2286.2286.3 File:"20140313_mLST8CCT_E_HCDb.raw", NativeID:"controllerType=0 controllerNumber=1 scan=2286"	3	1786.02	LEDTKLIK(5)-KVEDAK(1)	Cross-Linked	DSS	1786.02	null	1	0.00486486	-0.001767	-0.98935	hCCT_epsilon(223)-hCCT_epsilon(242)/	Intra-Protein	8	1	19	9	1	1
1163	M82_141223201512.7364.7364.4 File:"M82_141223201512.raw", NativeID:"controllerType=0 controllerNumber=1 scan=7364"	4	3306.93	ISDSVLVDIKDTEPLIQTAK(10)-LIKGVIVDK(3)	Cross-Linked	DSS	3306.9	null	1	0.00487863	0.02486	7.51761	hCCT_epsilon(160)-hCCT_epsilon(226)/	Intra-Protein	16	1	22.5	7.5	1	1
1164	MP2B_151101105419.5341.5341.4 File:"MP2B_151101105419.raw", NativeID:"controllerType=0 controllerNumber=1 scan=5341"	4	2869.55	LLEKCAMTALSSK(4)-LISQQKAFFAK(6)	Cross-Linked	DSS	2869.56	Carbamidomethyl[C](5)	1	0.0048956	-0.010895	-3.79675	hCCT_eta(157)-hCCT_eta(172)/	Intra-Protein	23	1	14	12	1	1
1165	MP2B_151101105419.4895.4895.4 File:"MP2B_151101105419.raw", NativeID:"controllerType=0 controllerNumber=1 scan=4895"	4	2926.6	GILAADESTGSIAKR(14)-ALQASALKAWGGK(8)	Cross-Linked	DSS	2926.6	null	1	0.00490751	0.002444	0.835099	gi|CON_ALDOA_RABIT|SWISS-PROT:P00883 (42)-gi|CON_ALDOA_RABIT|SWISS-PROT:P00883 (312)/gi|CON_ALDOA_RABIT|SWISS-PROT:P00883 (42)-gi|CON_ALDOA_RABIT|SWISS-PROT:P00883 (312)/gi|CON_ALDOA_RABIT|SWISS-PROT:P00883 (42)-gi|CON_ALDOA_RABIT|SWISS-PROT:P00883 (312)/gi|CON_ALDOA_RABIT|SWISS-PROT:P00883 (42)-gi|CON_ALDOA_RABIT|SWISS-PROT:P00883 (312)/	Intra-Protein	23	1	16	15	1	1
1166	TAM4B.4597.4597.4 File:"TAM4B.raw", NativeID:"controllerType=0 controllerNumber=1 scan=4597"	4	1957.15	RKVCGDSDK(2)-KIIELK(1)	Cross-Linked	DSS_heavy	1957.15	Carbamidomethyl[C](4)	1	0.00492394	-0.000445	-0.227371	hCCT_zeta(280)-hCCT_zeta(273)/	Intra-Protein	33	1	13.5	11.5	1	1
1167	M1.6697.6697.6 File:"M1.raw", NativeID:"controllerType=0 controllerNumber=1 scan=6697"	6	4611.26	MYDLNSNNPNPIISYDGVNKNIASVGFHEDGR(20)-TKIPAHTR(2)	Cross-Linked	DSS	4611.27	null	1	0.00498651	-0.004865	-1.05502	hmLST8(128)-hmLST8(257)/	Intra-Protein	9	1	29.5	13.5	1	1
1168	TAM4B.8964.8964.4 File:"TAM4B.raw", NativeID:"controllerType=0 controllerNumber=1 scan=8964"	4	2833.57	GVMINKDVTHPR(6)-GASKEILSEVER(4)	Cross-Linked	DSS_heavy	2833.56	null	1	0.00499416	0.008584	3.0294	hCCT_gamma(221)-hCCT_gamma(380)/	Intra-Protein	33	1	11.5	15.5	1	1
1169	20140313_mLST8CCT_E_HCD.3919.3919.3 File:"20140313_mLST8CCT_E_HCD.raw", NativeID:"controllerType=0 controllerNumber=1 scan=3919"	3	2713.5	NIQACKELAQTTR(6)-LNSKWDLR(4)	Cross-Linked	DSS_heavy	2713.48	Carbamidomethyl[C](5)	1	0.0050456	0.013565	4.99911	hCCT_theta(37)-hCCT_theta(318)/	Intra-Protein	7	1	13.5	7.5	1	1
1170	TAM4B.4530.4530.3 File:"TAM4B.raw", NativeID:"controllerType=0 controllerNumber=1 scan=4530"	3	1957.14	RKVCGDSDK(2)-KIIELK(1)	Cross-Linked	DSS_heavy	1957.15	Carbamidomethyl[C](4)	1	0.00505193	-0.013738	-7.01938	hCCT_zeta(280)-hCCT_zeta(273)/	Intra-Protein	33	1	10.5	11.5	1	1
1171	M83_141224001703.2082.2082.5 File:"M83_141224001703.raw", NativeID:"controllerType=0 controllerNumber=1 scan=2082"	5	2306.33	GVMINKDVTHPR(6)-YIKNPR(3)	Cross-Linked	DSS_heavy	2306.32	null	1	0.00508006	0.007573	3.28359	hCCT_gamma(221)-hCCT_gamma(233)/	Intra-Protein	18	1	16.5	5.5	1	1
1172	20140313_mLST8CCT_E_HCD.2287.2287.5 File:"20140313_mLST8CCT_E_HCD.raw", NativeID:"controllerType=0 controllerNumber=1 scan=2287"	5	2240.23	VAEIEHAEKEK(9)-IKIFGSR(2)	Cross-Linked	DSS	2240.23	null	1	0.00515182	0.001372	0.612438	hCCT_beta(272)-hCCT_beta(250)/	Intra-Protein	7	1	17	9	1	1
1173	TAM4B.4783.4783.4 File:"TAM4B.raw", NativeID:"controllerType=0 controllerNumber=1 scan=4783"	4	1798.1	LEDTKLIK(5)-KVEDAK(1)	Cross-Linked	DSS_heavy	1798.1	null	1	0.00516069	3.9e-05	0.02169	hCCT_epsilon(223)-hCCT_epsilon(242)/	Intra-Protein	33	1	10.5	7.5	1	1
1174	20140313_mLST8CCT_E_HCDb.2687.2687.3 File:"20140313_mLST8CCT_E_HCDb.raw", NativeID:"controllerType=0 controllerNumber=1 scan=2687"	3	2140.22	VDNIIKAAPR(6)-GKGAYQDR(2)	Cross-Linked	DSS_heavy	2140.23	null	1	0.00517375	-0.004503	-2.10398	hCCT_beta(522)-hCCT_delta(21)/	Inter-Protein	8	1	17.5	11.5	1	1
1175	TAM3.11579.11579.5 File:"TAM3.raw", NativeID:"controllerType=0 controllerNumber=1 scan=11579"	5	4827.67	AIADTGANVVVTGGKVADMALHYANK(15)-VVLSKLPIGDVATQYFADR(5)	Cross-Linked	DSS_heavy	4827.61	null	1	0.00521182	0.051465	10.6605	hCCT_theta(296)-hCCT_eta(292)/	Inter-Protein	32	1	22	21	1	1
1176	TAM3.12461.12461.4 File:"TAM3.raw", NativeID:"controllerType=0 controllerNumber=1 scan=12461"	4	3226.89	LTSFIGAIAIGDLVKSTLGPK(15)-EAESLIAKK(8)	Cross-Linked	DSS	3226.86	null	1	0.00522849	0.036799	11.404	hCCT_beta(40)-hCCT_beta(119)/	Intra-Protein	32	1	15.5	9.5	1	1
1177	TAM4B.13190.13190.4 File:"TAM4B.raw", NativeID:"controllerType=0 controllerNumber=1 scan=13190"	4	2617.48	SLKFATEAAITILR(3)-LACKEAVR(4)	Cross-Linked	DSS	2617.47	Carbamidomethyl[C](20)	1	0.00523229	0.001531	0.584915	hCCT_alpha(515)-hCCT_alpha(126)/	Intra-Protein	33	1	18.5	9.5	1	1
1178	TAM3.10669.10669.5 File:"TAM3.raw", NativeID:"controllerType=0 controllerNumber=1 scan=10669"	5	4274.31	MLVDDIGDVTITNDGATILKLLEVEHPAAK(20)-KKGDDQSR(1)	Cross-Linked	DSS_heavy	4274.3	null	1	0.00523802	0.017746	4.15179	hCCT_alpha(63)-hCCT_gamma(527)/	Inter-Protein	32	1	38.5	9.5	1	1
1179	M1.6304.6304.5 File:"M1.raw", NativeID:"controllerType=0 controllerNumber=1 scan=6304"	5	3414.84	TSNFSLMTELSIKSGNPGESSR(13)-TKIPAHTR(2)	Cross-Linked	DSS_heavy	3414.81	null	1	0.00530588	0.029193	8.54894	hmLST8(303)-hmLST8(257)/	Intra-Protein	9	1	21	9	1	1
1180	20140313_mLST8CCT_E_HCD.3423.3423.4 File:"20140313_mLST8CCT_E_HCD.raw", NativeID:"controllerType=0 controllerNumber=1 scan=3423"	4	2593.46	HKSETDTSLIR(2)-SVTLLIKGPNK(7)	Cross-Linked	DSS	2593.46	null	1	0.00532963	0.005997	2.31236	hCCT_zeta(199)-hCCT_zeta(377)/	Intra-Protein	7	1	11.5	18.5	1	1
1181	MP2B.10206.10206.4 File:"MP2B.raw", NativeID:"controllerType=0 controllerNumber=1 scan=10206"	4	3190.84	LQTYKTAVETAVLLLR(5)-ALDDMISTLKK(10)	Cross-Linked	DSS	3190.8	null	1	0.00538628	0.040649	12.7394	hCCT_gamma(506)-hCCT_gamma(137)/	Intra-Protein	22	1	14	13	1	1
1182	TAM3.8125.8125.5 File:"TAM3.raw", NativeID:"controllerType=0 controllerNumber=1 scan=8125"	5	4239.24	RVEDAYILTCNVSLEYEKTEVNSGFFYK(18)-LVKAER(3)	Cross-Linked	DSS_heavy	4239.21	Carbamidomethyl[C](10)	1	0.00542709	0.032963	7.77575	hCCT_zeta(241)-hCCT_zeta(261)/	Intra-Protein	32	1	31	6	1	1
1183	TAM4B.13524.13524.3 File:"TAM4B.raw", NativeID:"controllerType=0 controllerNumber=1 scan=13524"	3	3044.75	NIGVDNPAAKVLVDMSR(10)-VDNIIKAAPR(6)	Cross-Linked	DSS_heavy	3044.73	null	1	0.00547175	0.015989	5.25137	hCCT_beta(82)-hCCT_beta(522)/	Intra-Protein	33	1	20.5	11.5	1	1
1184	M2_151105044652.7391.7391.5 File:"M2_151105044652.raw", NativeID:"controllerType=0 controllerNumber=1 scan=7391"	5	3404.87	ANEVISKLYAVHQEGNK(7)-WIGLDLSNGKPR(10)	Cross-Linked	DSS_heavy	3404.87	null	1	0.00560893	-0.002075	-0.609421	hCCT_theta(466)-hCCT_alpha(494)/	Inter-Protein	11	1	25	14	1	1
1185	TAM3.3639.3639.5 File:"TAM3.raw", NativeID:"controllerType=0 controllerNumber=1 scan=3639"	5	2952.55	ILIANTGMDTDKIK(12)-VAEIEHAEKEK(9)	Cross-Linked	DSS	2952.56	null	1	0.00561865	-0.008581	-2.90629	hCCT_beta(248)-hCCT_beta(272)/	Intra-Protein	32	1	15.5	10.5	1	1
1186	20140313_mLST8CCT_E_HCDb.1499.1499.3 File:"20140313_mLST8CCT_E_HCDb.raw", NativeID:"controllerType=0 controllerNumber=1 scan=1499"	3	2066.12	IDDIVSGHKK(9)-KGDDQSR(1)	Cross-Linked	DSS_heavy	2066.13	null	1	0.00564553	-0.002509	-1.21435	hCCT_gamma(526)-hCCT_gamma(528)/	Intra-Protein	8	1	23	8	1	1
1187	TAM4B.13626.13626.4 File:"TAM4B.raw", NativeID:"controllerType=0 controllerNumber=1 scan=13626"	4	3032.66	NIGVDNPAAKVLVDMSR(10)-VDNIIKAAPR(6)	Cross-Linked	DSS	3032.66	null	1	0.00572763	0.003598	1.18642	hCCT_beta(82)-hCCT_beta(522)/	Intra-Protein	33	1	20.5	10.5	1	1
1188	M82_141223201512.9571.9571.4 File:"M82_141223201512.raw", NativeID:"controllerType=0 controllerNumber=1 scan=9571"	4	3202.92	LQTYKTAVETAVLLLR(5)-ALDDMISTLKK(10)	Cross-Linked	DSS_heavy	3202.88	null	1	0.00574068	0.04027	12.5731	hCCT_gamma(506)-hCCT_gamma(137)/	Intra-Protein	16	1	19	21	1	1
1189	TAM3.4568.4568.5 File:"TAM3.raw", NativeID:"controllerType=0 controllerNumber=1 scan=4568"	5	3551.96	IVSRPEELREDDVGTGAGLLEIKK(23)-YIKNPR(3)	Cross-Linked	DSS	3551.94	null	1	0.00576986	0.016356	4.6048	hCCT_gamma(352)-hCCT_gamma(233)/	Intra-Protein	32	1	30	6	1	1
1190	M2.7738.7738.6 File:"M2.raw", NativeID:"controllerType=0 controllerNumber=1 scan=7738"	6	4710.42	IVSRPEELREDDVGTGAGLLEIKK(23)-IGDEYFTFITDCKDPK(13)	Cross-Linked	DSS	4710.39	Carbamidomethyl[C](39)	1	0.00578302	0.030838	6.54681	hCCT_gamma(352)-hCCT_gamma(366)/	Intra-Protein	10	1	22.5	15.5	1	1
1191	TAM4B.10493.10493.5 File:"TAM4B.raw", NativeID:"controllerType=0 controllerNumber=1 scan=10493"	5	3402.73	TSNFSLMTELSIKSGNPGESSR(13)-TKIPAHTR(2)	Cross-Linked	DSS	3402.73	null	1	0.00582844	-0.006378	-1.87438	hmLST8(303)-hmLST8(257)/	Intra-Protein	33	1	25	11	1	1
1192	M1.3981.3981.6 File:"M1.raw", NativeID:"controllerType=0 controllerNumber=1 scan=3981"	6	3252.54	VHKECCHGDLLECADDR(3)-ALKAWSVAR(3)	Cross-Linked	DSS	3252.53	Carbamidomethyl[C](5);Carbamidomethyl[C](6);Carbamidomethyl[C](13)	1	0.00587037	0.005731	1.76201	gi|CON_IPI00708398.1|SWISS-PROT:P02769 (266)-gi|CON_IPI00708398.1|SWISS-PROT:P02769 (235)/	Intra-Protein	9	1	10.5	7.5	1	1
1193	TAM4B.12927.12927.5 File:"TAM4B.raw", NativeID:"controllerType=0 controllerNumber=1 scan=12927"	5	3902.13	ALEKGIEILTDMSRPVELSDR(4)-HAQGEKTAGINVR(6)	Cross-Linked	DSS_heavy	3902.12	null	1	0.00588644	0.010173	2.60704	hCCT_delta(143)-hCCT_delta(489)/	Intra-Protein	33	1	17.5	14.5	1	1
1194	1M8_150505034350.2166.2166.5 File:"1M8_150505034350.raw", NativeID:"controllerType=0 controllerNumber=1 scan=2166"	5	2574.44	LLEKCAMTALSSK(4)-KADKVEQR(1)	Cross-Linked	DSS_heavy	2574.44	Carbamidomethyl[C](5)	1	0.00590913	0.001651	0.641305	hCCT_eta(157)-hCCT_eta(145)/	Intra-Protein	2	1	10	8	1	1
1195	M82_141223201512.6683.6683.5 File:"M82_141223201512.raw", NativeID:"controllerType=0 controllerNumber=1 scan=6683"	5	3503.94	KYHNPKIALLNVELELK(6)-YNFFTGCPKAK(9)	Cross-Linked	DSS_heavy	3503.95	Carbamidomethyl[C](27)	1	0.00594578	-0.006891	-1.96664	hCCT_eta(236)-hCCT_eta(366)/	Intra-Protein	16	1	14.5	10.5	1	1
1196	M2.12242.12242.4 File:"M2.raw", NativeID:"controllerType=0 controllerNumber=1 scan=12242"	4	4420.52	KGGISNILEELVVQPLLVSVSALTLATETVR(1)-TSLGPKGMDK(6)	Cross-Linked	DSS	4420.46	null	1	0.00595394	0.057122	12.9222	hCCT_delta(497)-hCCT_delta(55)/	Intra-Protein	10	1	24	7	1	1
1197	1M8.3941.3941.4 File:"1M8.raw", NativeID:"controllerType=0 controllerNumber=1 scan=3941"	4	2455.36	LCKTVGATALPR(3)-LNSKWDLR(4)	Cross-Linked	DSS	2455.35	Carbamidomethyl[C](2)	1	0.00597178	0.014323	5.83339	hCCT_theta(326)-hCCT_theta(318)/	Intra-Protein	1	1	10.5	7.5	1	1
1198	M2.8761.8761.4 File:"M2.raw", NativeID:"controllerType=0 controllerNumber=1 scan=8761"	4	3019.76	LGFAGLVQEISFGTTKDK(16)-LEDTKLIK(5)	Cross-Linked	DSS_heavy	3019.74	null	1	0.00601683	0.02161	7.15626	hCCT_epsilon(368)-hCCT_epsilon(223)/	Intra-Protein	10	1	28.5	8.5	1	1
1199	TAM4B.13235.13235.4 File:"TAM4B.raw", NativeID:"controllerType=0 controllerNumber=1 scan=13235"	4	2629.55	SLKFATEAAITILR(3)-LACKEAVR(4)	Cross-Linked	DSS_heavy	2629.55	Carbamidomethyl[C](20)	1	0.00606655	0.000176	0.066932	hCCT_alpha(515)-hCCT_alpha(126)/	Intra-Protein	33	1	17.5	8.5	1	1
1200	1M8.1717.1717.5 File:"1M8.raw", NativeID:"controllerType=0 controllerNumber=1 scan=1717"	5	2391.35	KRVPDHHPC(1)-VDNIIKAAPR(6)	Cross-Linked	DSS_heavy	2391.35	Carbamidomethyl[C](9)	1	0.00607114	0.00255	1.06635	hCCT_beta(527)-hCCT_beta(522)/	Intra-Protein	1	1	4	9	1	1
1201	TAM4B.12827.12827.3 File:"TAM4B.raw", NativeID:"controllerType=0 controllerNumber=1 scan=12827"	3	3251.83	VEKIPGGIIEDSCVLR(3)-GASKEILSEVER(4)	Cross-Linked	DSS_heavy	3251.79	Carbamidomethyl[C](13)	1	0.00608086	0.033876	10.4176	hCCT_gamma(202)-hCCT_gamma(380)/	Intra-Protein	33	1	16.5	10.5	1	1
1202	1M8.10083.10083.5 File:"1M8.raw", NativeID:"controllerType=0 controllerNumber=1 scan=10083"	5	4245.43	LIEEVMIGEDKLIHFSGVALGEACTIVLR(11)-KIGVNQPK(1)	Cross-Linked	DSS_heavy	4245.38	Carbamidomethyl[C](24)	1	0.00616759	0.054889	12.9291	hCCT_beta(358)-hCCT_beta(223)/	Intra-Protein	1	1	22	4	1	1
1203	TAM4B.13166.13166.3 File:"TAM4B.raw", NativeID:"controllerType=0 controllerNumber=1 scan=13166"	3	2629.55	SLKFATEAAITILR(3)-LACKEAVR(4)	Cross-Linked	DSS_heavy	2629.55	Carbamidomethyl[C](20)	1	0.0061929	0.002753	1.04695	hCCT_alpha(515)-hCCT_alpha(126)/	Intra-Protein	33	1	17.5	9.5	1	1
1204	MP2B_151101105419.5314.5314.4 File:"MP2B_151101105419.raw", NativeID:"controllerType=0 controllerNumber=1 scan=5314"	4	2881.65	LLEKCAMTALSSK(4)-LISQQKAFFAK(6)	Cross-Linked	DSS_heavy	2881.63	Carbamidomethyl[C](5)	1	0.00621602	0.020221	7.0172	hCCT_eta(157)-hCCT_eta(172)/	Intra-Protein	23	1	13	10	1	1
1205	2M8_150505114736.1664.1664.3 File:"2M8_150505114736.raw", NativeID:"controllerType=0 controllerNumber=1 scan=1664"	3	1786.02	LEDTKLIK(5)-KVEDAK(1)	Cross-Linked	DSS	1786.02	null	1	0.00622832	-0.004147	-2.32192	hCCT_epsilon(223)-hCCT_epsilon(242)/	Intra-Protein	4	1	18	9	1	1
1206	TAM4B.10463.10463.5 File:"TAM4B.raw", NativeID:"controllerType=0 controllerNumber=1 scan=10463"	5	3402.72	TSNFSLMTELSIKSGNPGESSR(13)-TKIPAHTR(2)	Cross-Linked	DSS	3402.73	null	1	0.00627928	-0.013397	-3.93713	hmLST8(303)-hmLST8(257)/	Intra-Protein	33	1	27	11	1	1
1207	M2_151105044652.8630.8630.5 File:"M2_151105044652.raw", NativeID:"controllerType=0 controllerNumber=1 scan=8630"	5	3381.95	ATISNDGATILKLLDVVHPAAK(12)-NPSLLLGKR(8)	Cross-Linked	DSS	3381.95	null	1	0.0062811	0.004788	1.41575	hCCT_eta(67)-gi|CON_IPI00703333.3|TREMBL:Q0V8M9;Q9TRI0 (32)/	Inter-Protein	11	1	27	9	1	1
1208	TAM3.10897.10897.4 File:"TAM3.raw", NativeID:"controllerType=0 controllerNumber=1 scan=10897"	4	4682.53	ETLLNSATTSLNSKVVSQYSSLLSPMSVNAVMK(14)-TSLGPKGMDK(6)	Cross-Linked	DSS_heavy	4682.47	null	1	0.00628378	0.060532	12.9274	hCCT_delta(174)-hCCT_delta(55)/	Intra-Protein	32	1	21	8	1	1
1209	MP2B_151101105419.4348.4348.4 File:"MP2B_151101105419.raw", NativeID:"controllerType=0 controllerNumber=1 scan=4348"	4	3003.7	HEKEDGAISTIVLR(3)-LCKTVGATALPR(3)	Cross-Linked	DSS_heavy	3003.7	Carbamidomethyl[C](19)	1	0.00631502	-0.006611	-2.20095	hCCT_theta(367)-hCCT_theta(326)/	Intra-Protein	23	1	15.5	16.5	1	1
1210	20140313_mLST8CCT_E_HCDb.3313.3313.5 File:"20140313_mLST8CCT_E_HCDb.raw", NativeID:"controllerType=0 controllerNumber=1 scan=3313"	5	2562.36	LLEKCAMTALSSK(4)-KADKVEQR(1)	Cross-Linked	DSS	2562.36	Carbamidomethyl[C](5)	1	0.00635076	-0.003707	-1.44671	hCCT_eta(157)-hCCT_eta(145)/	Intra-Protein	8	1	19	14	1	1
1211	TAM4B.9007.9007.5 File:"TAM4B.raw", NativeID:"controllerType=0 controllerNumber=1 scan=9007"	5	2821.49	GVMINKDVTHPR(6)-GASKEILSEVER(4)	Cross-Linked	DSS	2821.49	null	1	0.00636396	0.007973	2.82581	hCCT_gamma(221)-hCCT_gamma(380)/	Intra-Protein	33	1	14.5	12.5	1	1
1212	20140313_mLST8CCT_E_HCDb.2262.2262.3 File:"20140313_mLST8CCT_E_HCDb.raw", NativeID:"controllerType=0 controllerNumber=1 scan=2262"	3	1798.09	LEDTKLIK(5)-KVEDAK(1)	Cross-Linked	DSS_heavy	1798.1	null	1	0.00636485	-0.002939	-1.63451	hCCT_epsilon(223)-hCCT_epsilon(242)/	Intra-Protein	8	1	17.5	6.5	1	1
1213	1M8.2899.2899.4 File:"1M8.raw", NativeID:"controllerType=0 controllerNumber=1 scan=2899"	4	1700.08	KFIEDR(1)-KIIELK(1)	Cross-Linked	DSS_heavy	1700.08	null	1	0.00642981	0.004834	2.84341	hCCT_zeta(265)-hCCT_zeta(273)/	Intra-Protein	1	1	6	5	1	1
1214	MP2B.5336.5336.4 File:"MP2B.raw", NativeID:"controllerType=0 controllerNumber=1 scan=5336"	4	2869.57	LLEKCAMTALSSK(4)-LISQQKAFFAK(6)	Cross-Linked	DSS	2869.56	Carbamidomethyl[C](5)	1	0.00656028	0.018402	6.41284	hCCT_eta(157)-hCCT_eta(172)/	Intra-Protein	22	1	14.5	13.5	1	1
1215	20140313_mLST8CCT_E_HCDb.8821.8821.4 File:"20140313_mLST8CCT_E_HCDb.raw", NativeID:"controllerType=0 controllerNumber=1 scan=8821"	4	3238.95	LTSFIGAIAIGDLVKSTLGPK(15)-EAESLIAKK(8)	Cross-Linked	DSS_heavy	3238.93	null	1	0.00656172	0.023236	7.17397	hCCT_beta(40)-hCCT_beta(119)/	Intra-Protein	8	1	23.5	10.5	1	1
1216	MP2B_151101105419.10449.10449.4 File:"MP2B_151101105419.raw", NativeID:"controllerType=0 controllerNumber=1 scan=10449"	4	3190.81	LQTYKTAVETAVLLLR(5)-ALDDMISTLKK(10)	Cross-Linked	DSS	3190.8	null	1	0.0065638	0.012573	3.94039	hCCT_gamma(506)-hCCT_gamma(137)/	Intra-Protein	23	1	17	19	1	1
1217	TAM4B.12751.12751.3 File:"TAM4B.raw", NativeID:"controllerType=0 controllerNumber=1 scan=12751"	3	3239.73	VEKIPGGIIEDSCVLR(3)-GASKEILSEVER(4)	Cross-Linked	DSS	3239.72	Carbamidomethyl[C](13)	1	0.00658745	0.014358	4.43187	hCCT_gamma(202)-hCCT_gamma(380)/	Intra-Protein	33	1	15.5	11.5	1	1
1218	M83_141224001703.5735.5735.5 File:"M83_141224001703.raw", NativeID:"controllerType=0 controllerNumber=1 scan=5735"	5	3404.9	ANEVISKLYAVHQEGNK(7)-WIGLDLSNGKPR(10)	Cross-Linked	DSS_heavy	3404.87	null	1	0.00667459	0.027832	8.17417	hCCT_theta(466)-hCCT_alpha(494)/	Inter-Protein	18	1	26	14	1	1
1219	20140313_mLST8CCT_E_HCDb.2722.2722.3 File:"20140313_mLST8CCT_E_HCDb.raw", NativeID:"controllerType=0 controllerNumber=1 scan=2722"	3	2117.11	TSLGPKGMDK(6)-LACKEAVR(4)	Cross-Linked	DSS	2117.11	Carbamidomethyl[C](16)	1	0.00677808	0.000312	0.147371	hCCT_delta(55)-hCCT_alpha(126)/	Inter-Protein	8	1	19.5	14.5	1	1
1220	MP2B.11716.11716.4 File:"MP2B.raw", NativeID:"controllerType=0 controllerNumber=1 scan=11716"	4	3155.81	DALSDLALHFLNKMK(13)-AYILNLVKQIK(8)	Cross-Linked	DSS	3155.79	null	1	0.00683371	0.023925	7.5813	hCCT_delta(319)-hCCT_delta(288)/	Intra-Protein	22	1	23.5	11.5	1	1
1221	20140313_mLST8CCT_E_HCDb.7119.7119.4 File:"20140313_mLST8CCT_E_HCDb.raw", NativeID:"controllerType=0 controllerNumber=1 scan=7119"	4	3032.68	NIGVDNPAAKVLVDMSR(10)-VDNIIKAAPR(6)	Cross-Linked	DSS	3032.66	null	1	0.00684227	0.021664	7.14357	hCCT_beta(82)-hCCT_beta(522)/	Intra-Protein	8	1	21.5	14.5	1	1
1222	TAM4B.13478.13478.3 File:"TAM4B.raw", NativeID:"controllerType=0 controllerNumber=1 scan=13478"	3	2713.61	AYILNLVKQIK(8)-KTGCNVLLIQK(1)	Cross-Linked	DSS	2713.61	Carbamidomethyl[C](18)	1	0.00684329	0.010242	3.77432	hCCT_delta(288)-hCCT_delta(292)/	Intra-Protein	33	1	15	9	1	1
1223	MP2B.4362.4362.4 File:"MP2B.raw", NativeID:"controllerType=0 controllerNumber=1 scan=4362"	4	3003.72	HEKEDGAISTIVLR(3)-LCKTVGATALPR(3)	Cross-Linked	DSS_heavy	3003.7	Carbamidomethyl[C](19)	1	0.0068887	0.012188	4.05766	hCCT_theta(367)-hCCT_theta(326)/	Intra-Protein	22	1	16.5	12.5	1	1
1224	2M8_150505114736.6010.6010.4 File:"2M8_150505114736.raw", NativeID:"controllerType=0 controllerNumber=1 scan=6010"	4	3226.82	VVLSKLPIGDVATQYFADR(5)-NPSLLLGKR(8)	Cross-Linked	DSS	3226.82	null	1	0.00689171	-0.001397	-0.432934	hCCT_eta(292)-gi|CON_IPI00703333.3|TREMBL:Q0V8M9;Q9TRI0 (32)/	Inter-Protein	4	1	25.5	10.5	1	1
1225	TAM4B.9647.9647.3 File:"TAM4B.raw", NativeID:"controllerType=0 controllerNumber=1 scan=9647"	3	2576.45	EAVAMESYAKALR(10)-EAESLIAKK(8)	Cross-Linked	DSS_heavy	2576.44	null	1	0.00691633	0.006122	2.37615	hCCT_beta(441)-hCCT_beta(119)/	Intra-Protein	33	1	15.5	9.5	1	1
1226	MP2B_151101105419.4452.4452.3 File:"MP2B_151101105419.raw", NativeID:"controllerType=0 controllerNumber=1 scan=4452"	3	2455.34	LCKTVGATALPR(3)-LNSKWDLR(4)	Cross-Linked	DSS	2455.35	Carbamidomethyl[C](2)	1	0.00695283	-0.011664	-4.75045	hCCT_theta(326)-hCCT_theta(318)/	Intra-Protein	23	1	12.5	9.5	1	1
1227	TAM4B.12840.12840.3 File:"TAM4B.raw", NativeID:"controllerType=0 controllerNumber=1 scan=12840"	3	3239.72	VEKIPGGIIEDSCVLR(3)-GASKEILSEVER(4)	Cross-Linked	DSS	3239.72	Carbamidomethyl[C](13)	1	0.00701462	0.001174	0.362377	hCCT_gamma(202)-hCCT_gamma(380)/	Intra-Protein	33	1	14.5	10.5	1	1
1228	TAM4B.13550.13550.4 File:"TAM4B.raw", NativeID:"controllerType=0 controllerNumber=1 scan=13550"	4	3044.73	NIGVDNPAAKVLVDMSR(10)-VDNIIKAAPR(6)	Cross-Linked	DSS_heavy	3044.73	null	1	0.007103	0.002487	0.816821	hCCT_beta(82)-hCCT_beta(522)/	Intra-Protein	33	1	16.5	11.5	1	1
1229	20140313_mLST8CCT_E_HCD.6944.6944.4 File:"20140313_mLST8CCT_E_HCD.raw", NativeID:"controllerType=0 controllerNumber=1 scan=6944"	4	2725.7	AYILNLVKQIK(8)-KTGCNVLLIQK(1)	Cross-Linked	DSS_heavy	2725.68	Carbamidomethyl[C](18)	1	0.00713785	0.024193	8.87595	hCCT_delta(288)-hCCT_delta(292)/	Intra-Protein	7	1	16	11	1	1
1230	M1.11903.11903.4 File:"M1.raw", NativeID:"controllerType=0 controllerNumber=1 scan=11903"	4	3190.85	LQTYKTAVETAVLLLR(5)-ALDDMISTLKK(10)	Cross-Linked	DSS	3190.8	null	1	0.0071997	0.046752	14.6521	hCCT_gamma(506)-hCCT_gamma(137)/	Intra-Protein	9	1	15	18	1	1
1231	M2.5632.5632.6 File:"M2.raw", NativeID:"controllerType=0 controllerNumber=1 scan=5632"	6	4190.18	EYGGHQKAVVCLAFNDSVLGGGEDQVDPR(7)-TKIPAHTR(2)	Cross-Linked	DSS_heavy	4190.15	Carbamidomethyl[C](11)	1	0.00721702	0.034866	8.32095	hmLST8(355)-hmLST8(257)/	Intra-Protein	10	1	22	9	1	1
1232	20140313_mLST8CCT_E_HCDb.2370.2370.3 File:"20140313_mLST8CCT_E_HCDb.raw", NativeID:"controllerType=0 controllerNumber=1 scan=2370"	3	1672.02	KFIEDR(1)-LVKAER(3)	Cross-Linked	DSS_heavy	1672.02	null	1	0.00724034	0.00307	1.83611	hCCT_zeta(265)-hCCT_zeta(261)/	Intra-Protein	8	1	10	12	1	1
1233	M2_151105044652.5654.5654.4 File:"M2_151105044652.raw", NativeID:"controllerType=0 controllerNumber=1 scan=5654"	4	2763.64	MLVSGAGDIKLTK(10)-HTLTQIKDAVR(7)	Cross-Linked	DSS_heavy	2763.62	null	1	0.00725279	0.019664	7.11531	hCCT_zeta(55)-hCCT_zeta(388)/	Intra-Protein	11	1	14	12	1	1
1234	TAM3.4817.4817.4 File:"TAM3.raw", NativeID:"controllerType=0 controllerNumber=1 scan=4817"	4	2970.62	AVDDGVNTFKVLTR(10)-HKSETDTSLIR(2)	Cross-Linked	DSS_heavy	2970.63	null	1	0.00728432	-0.003137	-1.05601	hCCT_theta(400)-hCCT_zeta(199)/	Inter-Protein	32	1	28	11	1	1
1235	MP2B.3787.3787.5 File:"MP2B.raw", NativeID:"controllerType=0 controllerNumber=1 scan=3787"	5	2623.53	LCKTVGATALPR(3)-LNSKWDLRR(4)	Cross-Linked	DSS_heavy	2623.53	Carbamidomethyl[C](2)	1	0.00728454	0.007556	2.88009	hCCT_theta(326)-hCCT_theta(318)/	Intra-Protein	22	1	19.5	11.5	1	1
1236	TAM4B.9383.9383.4 File:"TAM4B.raw", NativeID:"controllerType=0 controllerNumber=1 scan=9383"	4	3003.71	HEKEDGAISTIVLR(3)-LCKTVGATALPR(3)	Cross-Linked	DSS_heavy	3003.7	Carbamidomethyl[C](19)	1	0.00733737	0.003887	1.29407	hCCT_theta(367)-hCCT_theta(326)/	Intra-Protein	33	1	14.5	11.5	1	1
1237	M2_151105044652.7627.7627.6 File:"M2_151105044652.raw", NativeID:"controllerType=0 controllerNumber=1 scan=7627"	6	3235.76	LMGLEALKSHIMAAK(8)-QKIHPTSVISGYR(2)	Cross-Linked	DSS	3235.77	null	1	0.00739536	-0.005427	-1.67719	hCCT_epsilon(35)-hCCT_alpha(111)/	Inter-Protein	11	1	17	17	1	1
1238	M2.5045.5045.5 File:"M2.raw", NativeID:"controllerType=0 controllerNumber=1 scan=5045"	5	3564.04	IVSRPEELREDDVGTGAGLLEIKK(23)-YIKNPR(3)	Cross-Linked	DSS_heavy	3564.02	null	1	0.00740748	0.025377	7.12033	hCCT_gamma(352)-hCCT_gamma(233)/	Intra-Protein	10	1	33	7	1	1
1239	20140313_mLST8CCT_E_HCDb.8197.8197.4 File:"20140313_mLST8CCT_E_HCDb.raw", NativeID:"controllerType=0 controllerNumber=1 scan=8197"	4	3749.13	SQNVMAAASIANIVKSSLGPVGLDK(15)-KVQSGNINAAK(1)	Cross-Linked	DSS_heavy	3749.1	null	1	0.00740763	0.026584	7.09077	hCCT_alpha(33)-hCCT_gamma(20)/	Inter-Protein	8	1	33.5	13.5	1	1
1240	TAM4B.13158.13158.4 File:"TAM4B.raw", NativeID:"controllerType=0 controllerNumber=1 scan=13158"	4	2629.55	SLKFATEAAITILR(3)-LACKEAVR(4)	Cross-Linked	DSS_heavy	2629.55	Carbamidomethyl[C](20)	1	0.00742257	-0.002265	-0.861364	hCCT_alpha(515)-hCCT_alpha(126)/	Intra-Protein	33	1	17.5	10.5	1	1
1241	20140313_mLST8CCT_E_HCDb.2438.2438.4 File:"20140313_mLST8CCT_E_HCDb.raw", NativeID:"controllerType=0 controllerNumber=1 scan=2438"	4	1788.98	KVCGDSDK(1)-KIIELK(1)	Cross-Linked	DSS	1788.98	Carbamidomethyl[C](3)	1	0.00742294	0.000449	0.250981	hCCT_zeta(280)-hCCT_zeta(273)/	Intra-Protein	8	1	11.5	9.5	1	1
1242	20140313_mLST8CCT_E_HCDb.1510.1510.5 File:"20140313_mLST8CCT_E_HCDb.raw", NativeID:"controllerType=0 controllerNumber=1 scan=1510"	5	2054.05	IDDIVSGHKK(9)-KGDDQSR(1)	Cross-Linked	DSS	2054.05	null	1	0.0075929	1e-05	0.004868	hCCT_gamma(526)-hCCT_gamma(528)/	Intra-Protein	8	1	23	15	1	1
1243	M1.11881.11881.4 File:"M1.raw", NativeID:"controllerType=0 controllerNumber=1 scan=11881"	4	3202.92	LQTYKTAVETAVLLLR(5)-ALDDMISTLKK(10)	Cross-Linked	DSS_heavy	3202.88	null	1	0.00762734	0.044909	14.0215	hCCT_gamma(506)-hCCT_gamma(137)/	Intra-Protein	9	1	18	10	1	1
1244	20140313_mLST8CCT_E_HCDb.2730.2730.4 File:"20140313_mLST8CCT_E_HCDb.raw", NativeID:"controllerType=0 controllerNumber=1 scan=2730"	4	1823.16	LIKGVIVDK(3)-KVEDAK(1)	Cross-Linked	DSS_heavy	1823.16	null	1	0.00777536	-0.001206	-0.661487	hCCT_epsilon(226)-hCCT_epsilon(242)/	Intra-Protein	8	1	13.5	8.5	1	1
1245	TAM2.4369.4369.6 File:"TAM2.raw", NativeID:"controllerType=0 controllerNumber=1 scan=4369"	6	3918.14	ALEKGIEILTDMSRPVELSDR(4)-HAQGEKTAGINVR(6)	Cross-Linked	DSS_heavy	3918.11	Oxidation[M](12)	1	0.00780729	0.0208	5.30868	hCCT_delta(143)-hCCT_delta(489)/	Intra-Protein	31	1	15.5	13.5	1	1
1246	20140313_mLST8CCT_E_HCDb.5270.5270.5 File:"20140313_mLST8CCT_E_HCDb.raw", NativeID:"controllerType=0 controllerNumber=1 scan=5270"	5	2584.41	VDSTAKVAEIEHAEK(6)-IKIFGSR(2)	Cross-Linked	DSS	2584.4	null	1	0.00781566	0.008592	3.32457	hCCT_beta(263)-hCCT_beta(250)/	Intra-Protein	8	1	22	11	1	1
1247	TAM1.9384.9384.5 File:"TAM1.raw", NativeID:"controllerType=0 controllerNumber=1 scan=9384"	5	4040.22	KQLLHSCTVIATNILLVDEIMR(1)-IITEGFEAAKEK(10)	Cross-Linked	DSS	4040.18	Carbamidomethyl[C](7)	1	0.00783476	0.041455	10.2607	hCCT_zeta(502)-hCCT_zeta(127)/	Intra-Protein	30	1	12	4	1	1
1248	TAM4B.16445.16445.5 File:"TAM4B.raw", NativeID:"controllerType=0 controllerNumber=1 scan=16445"	5	4086.14	VHTVEDYQAIVDAEWNILYDKLEK(21)-AEKDNAEIR(3)	Cross-Linked	DSS_heavy	4086.11	null	1	0.00783981	0.026313	6.43962	hCCT_eta(277)-hCCT_eta(250)/	Intra-Protein	33	1	21	8	1	1
1249	M1.4335.4335.6 File:"M1.raw", NativeID:"controllerType=0 controllerNumber=1 scan=4335"	6	3762.92	VHKECCHGDLLECADDRADLAK(3)-ALKAWSVAR(3)	Cross-Linked	DSS_heavy	3762.89	Carbamidomethyl[C](5);Carbamidomethyl[C](6);Carbamidomethyl[C](13)	1	0.00787348	0.02596	6.89895	gi|CON_IPI00708398.1|SWISS-PROT:P02769 (266)-gi|CON_IPI00708398.1|SWISS-PROT:P02769 (235)/	Intra-Protein	9	1	22	9	1	1
1250	TAM3.5867.5867.5 File:"TAM3.raw", NativeID:"controllerType=0 controllerNumber=1 scan=5867"	5	3602	EALLSSAVDHGSDEVKFR(16)-LKGSGNLEAIHIIK(2)	Cross-Linked	DSS_heavy	3602	null	1	0.00788091	0.006012	1.66907	hCCT_beta(154)-hCCT_beta(191)/	Intra-Protein	32	1	9	15	1	1
1251	20140313_mLST8CCT_E_HCDb.5246.5246.3 File:"20140313_mLST8CCT_E_HCDb.raw", NativeID:"controllerType=0 controllerNumber=1 scan=5246"	3	2958.57	AVDDGVNTFKVLTR(10)-HKSETDTSLIR(2)	Cross-Linked	DSS	2958.55	null	1	0.00792647	0.016665	5.63282	hCCT_theta(400)-hCCT_zeta(199)/	Inter-Protein	8	1	24	24	1	1
1252	2M8.11787.11787.4 File:"2M8.raw", NativeID:"controllerType=0 controllerNumber=1 scan=11787"	4	3846	MVVDAVMMLDDLLQLKMIGIK(16)-YNFFTGCPKAK(9)	Cross-Linked	DSS	3845.98	Carbamidomethyl[C](31)	1	0.00792796	0.019732	5.13055	hCCT_eta(193)-hCCT_eta(366)/	Intra-Protein	3	1	18.5	5.5	1	1
1253	2M8.11240.11240.3 File:"2M8.raw", NativeID:"controllerType=0 controllerNumber=1 scan=11240"	3	3498.91	MVVDAVMMLDDLLQLKMIGIK(16)-VPEEDLKR(7)	Cross-Linked	DSS	3498.87	null	1	0.00798883	0.035278	10.0827	hCCT_eta(193)-hCCT_eta(320)/	Intra-Protein	3	1	17	5	1	1
1254	M1.11805.11805.4 File:"M1.raw", NativeID:"controllerType=0 controllerNumber=1 scan=11805"	4	3202.92	LQTYKTAVETAVLLLR(5)-ALDDMISTLKK(10)	Cross-Linked	DSS_heavy	3202.88	null	1	0.0080132	0.045153	14.0976	hCCT_gamma(506)-hCCT_gamma(137)/	Intra-Protein	9	1	16	10	1	1
1255	M1.4367.4367.6 File:"M1.raw", NativeID:"controllerType=0 controllerNumber=1 scan=4367"	6	3750.85	VHKECCHGDLLECADDRADLAK(3)-ALKAWSVAR(3)	Cross-Linked	DSS	3750.82	Carbamidomethyl[C](5);Carbamidomethyl[C](6);Carbamidomethyl[C](13)	1	0.00802123	0.032443	8.64959	gi|CON_IPI00708398.1|SWISS-PROT:P02769 (266)-gi|CON_IPI00708398.1|SWISS-PROT:P02769 (235)/	Intra-Protein	9	1	24	9	1	1
1256	TAM4B.13594.13594.4 File:"TAM4B.raw", NativeID:"controllerType=0 controllerNumber=1 scan=13594"	4	3044.74	NIGVDNPAAKVLVDMSR(10)-VDNIIKAAPR(6)	Cross-Linked	DSS_heavy	3044.73	null	1	0.00802943	0.007614	2.50071	hCCT_beta(82)-hCCT_beta(522)/	Intra-Protein	33	1	15.5	10.5	1	1
1257	M2_151105044652.7093.7093.4 File:"M2_151105044652.raw", NativeID:"controllerType=0 controllerNumber=1 scan=7093"	4	3528.97	KDLYANTVLSGGTTMYPGIADR(1)-IKIIAPPER(2)	Cross-Linked	DSS_heavy	3528.95	null	1	0.00810931	0.021545	6.10521	gi|CON_IPI00698900.1|SWISS-PROT:P60712 (291)-gi|CON_IPI00698900.1|SWISS-PROT:P60712 (328)/	Intra-Protein	11	1	11.5	6.5	1	1
1258	TAM4B.10245.10245.3 File:"TAM4B.raw", NativeID:"controllerType=0 controllerNumber=1 scan=10245"	3	2577.41	FSNISAAKAVADAIR(8)-GKGAYQDR(2)	Cross-Linked	DSS_heavy	2577.42	null	1	0.00811357	-0.00321	-1.24543	hCCT_delta(42)-hCCT_delta(21)/	Intra-Protein	33	1	22.5	6.5	1	1
1259	MP2B_151101105419.2847.2847.5 File:"MP2B_151101105419.raw", NativeID:"controllerType=0 controllerNumber=1 scan=2847"	5	3081.58	KGESQTDIEITREEDFTR(1)-YIKNPR(3)	Cross-Linked	DSS	3081.55	null	1	0.0081288	0.029604	9.60686	hCCT_gamma(248)-hCCT_gamma(233)/	Intra-Protein	23	1	23.5	8.5	1	1
1260	TAM3.9467.9467.5 File:"TAM3.raw", NativeID:"controllerType=0 controllerNumber=1 scan=9467"	5	3520.02	QQLLIGAYAKALEIIPR(10)-QKIHPTSVISGYR(2)	Cross-Linked	DSS	3520.01	null	1	0.00813711	0.011794	3.35056	hCCT_eta(440)-hCCT_alpha(111)/	Inter-Protein	32	1	22.5	12.5	1	1
1261	TAM4B.5327.5327.3 File:"TAM4B.raw", NativeID:"controllerType=0 controllerNumber=1 scan=5327"	3	2140.22	VDNIIKAAPR(6)-GKGAYQDR(2)	Cross-Linked	DSS_heavy	2140.23	null	1	0.00821789	-0.001024	-0.478454	hCCT_beta(522)-hCCT_delta(21)/	Inter-Protein	33	1	15.5	6.5	1	1
1262	20140313_mLST8CCT_E_HCDb.7996.7996.4 File:"20140313_mLST8CCT_E_HCDb.raw", NativeID:"controllerType=0 controllerNumber=1 scan=7996"	4	3249.79	LGFAGLVQEISFGTTKDK(16)-GGNKMIIEEAK(4)	Cross-Linked	DSS_heavy	3249.78	null	1	0.00823845	0.003312	1.01914	hCCT_epsilon(368)-hCCT_epsilon(392)/	Intra-Protein	8	1	28.5	9.5	1	1
1263	M2_151105044652.5701.5701.7 File:"M2_151105044652.raw", NativeID:"controllerType=0 controllerNumber=1 scan=5701"	7	4140.29	IVSRPEELREDDVGTGAGLLEIKK(23)-GVMINKDVTHPR(6)	Cross-Linked	DSS_heavy	4140.29	null	1	0.00837379	-0.000315	-0.076082	hCCT_gamma(352)-hCCT_gamma(221)/	Intra-Protein	11	1	19	14	1	1
1264	20140313_mLST8CCT_E_HCD.2060.2060.4 File:"20140313_mLST8CCT_E_HCD.raw", NativeID:"controllerType=0 controllerNumber=1 scan=2060"	4	2140.22	VDNIIKAAPR(6)-GKGAYQDR(2)	Cross-Linked	DSS_heavy	2140.23	null	1	0.008578	-0.003845	-1.79654	hCCT_beta(522)-hCCT_delta(21)/	Inter-Protein	7	1	16.5	10.5	1	1
1265	1M8.3896.3896.4 File:"1M8.raw", NativeID:"controllerType=0 controllerNumber=1 scan=3896"	4	2467.45	LCKTVGATALPR(3)-LNSKWDLR(4)	Cross-Linked	DSS_heavy	2467.42	Carbamidomethyl[C](2)	1	0.00861738	0.023954	9.7081	hCCT_theta(326)-hCCT_theta(318)/	Intra-Protein	1	1	10.5	5.5	1	1
1266	M82_141223201512.9530.9530.4 File:"M82_141223201512.raw", NativeID:"controllerType=0 controllerNumber=1 scan=9530"	4	3202.91	LQTYKTAVETAVLLLR(5)-ALDDMISTLKK(10)	Cross-Linked	DSS_heavy	3202.88	null	1	0.00869271	0.028795	8.99036	hCCT_gamma(506)-hCCT_gamma(137)/	Intra-Protein	16	1	16	11	1	1
1267	20140313_mLST8CCT_E_HCD.6549.6549.3 File:"20140313_mLST8CCT_E_HCD.raw", NativeID:"controllerType=0 controllerNumber=1 scan=6549"	3	3251.83	VEKIPGGIIEDSCVLR(3)-GASKEILSEVER(4)	Cross-Linked	DSS_heavy	3251.79	Carbamidomethyl[C](13)	1	0.00911425	0.034975	10.7556	hCCT_gamma(202)-hCCT_gamma(380)/	Intra-Protein	7	1	18.5	9.5	1	1
1268	TAM3.8021.8021.6 File:"TAM3.raw", NativeID:"controllerType=0 controllerNumber=1 scan=8021"	6	4710.39	IVSRPEELREDDVGTGAGLLEIKK(23)-IGDEYFTFITDCKDPK(13)	Cross-Linked	DSS	4710.39	Carbamidomethyl[C](39)	1	0.00919361	0.00447	0.948967	hCCT_gamma(352)-hCCT_gamma(366)/	Intra-Protein	32	1	16.5	14.5	1	1
1269	M83_141224001703.9318.9318.4 File:"M83_141224001703.raw", NativeID:"controllerType=0 controllerNumber=1 scan=9318"	4	3226.89	LTSFIGAIAIGDLVKSTLGPK(15)-EAESLIAKK(8)	Cross-Linked	DSS	3226.86	null	1	0.00934162	0.035578	11.0256	hCCT_beta(40)-hCCT_beta(119)/	Intra-Protein	18	1	21.5	8.5	1	1
1270	M83_141224001703.3183.3183.4 File:"M83_141224001703.raw", NativeID:"controllerType=0 controllerNumber=1 scan=3183"	4	2455.23	YNFFTGCPKAK(9)-VPEEDLKR(7)	Cross-Linked	DSS	2455.23	Carbamidomethyl[C](7)	1	0.00940737	-0.000177	-0.072091	hCCT_eta(366)-hCCT_eta(320)/	Intra-Protein	18	1	17	9	1	1
1271	MP2C_151101190129.1596.1596.4 File:"MP2C_151101190129.raw", NativeID:"controllerType=0 controllerNumber=1 scan=1596"	4	1957.17	RKVCGDSDK(2)-KIIELK(1)	Cross-Linked	DSS_heavy	1957.15	Carbamidomethyl[C](4)	1	0.00951524	0.020795	10.6251	hCCT_zeta(280)-hCCT_zeta(273)/	Intra-Protein	25	1	13.5	11.5	1	1
1272	20140313_mLST8CCT_E_HCD.3787.3787.4 File:"20140313_mLST8CCT_E_HCD.raw", NativeID:"controllerType=0 controllerNumber=1 scan=3787"	4	2623.53	RLCKTVGATALPR(4)-LNSKWDLR(4)	Cross-Linked	DSS_heavy	2623.53	Carbamidomethyl[C](3)	1	0.00960139	0.006837	2.60603	hCCT_theta(326)-hCCT_theta(318)/	Intra-Protein	7	1	22.5	8.5	1	1
1273	M2_151105044652.8494.8494.5 File:"M2_151105044652.raw", NativeID:"controllerType=0 controllerNumber=1 scan=8494"	5	4496.3	MMVDKDGDVTVTNDGATILSMMDVDHQIAK(5)-VDNIIKAAPR(6)	Cross-Linked	DSS_heavy	4496.29	null	1	0.00974479	0.009534	2.12041	hCCT_epsilon(64)-hCCT_beta(522)/	Inter-Protein	11	1	32	11	1	1
1274	M82_141223201512.10664.10664.5 File:"M82_141223201512.raw", NativeID:"controllerType=0 controllerNumber=1 scan=10664"	5	4233.28	LIEEVMIGEDKLIHFSGVALGEACTIVLR(11)-KIGVNQPK(1)	Cross-Linked	DSS	4233.3	Carbamidomethyl[C](24)	1	0.00977059	-0.020355	-4.8083	hCCT_beta(358)-hCCT_beta(223)/	Intra-Protein	16	1	24	6	1	1
1275	TAM3.10387.10387.5 File:"TAM3.raw", NativeID:"controllerType=0 controllerNumber=1 scan=10387"	5	4052.28	KQLLHSCTVIATNILLVDEIMR(1)-IITEGFEAAKEK(10)	Cross-Linked	DSS_heavy	4052.26	Carbamidomethyl[C](7)	1	0.0100196	0.024536	6.0549	hCCT_zeta(502)-hCCT_zeta(127)/	Intra-Protein	32	1	16	8	1	1
1276	2M8_150505114736.3477.3477.5 File:"2M8_150505114736.raw", NativeID:"controllerType=0 controllerNumber=1 scan=3477"	5	2584.4	VDSTAKVAEIEHAEK(6)-IKIFGSR(2)	Cross-Linked	DSS	2584.4	null	1	0.0100735	0.004625	1.78958	hCCT_beta(263)-hCCT_beta(250)/	Intra-Protein	4	1	20	10	1	1
1277	20140313_mLST8CCT_E_HCD.6575.6575.3 File:"20140313_mLST8CCT_E_HCD.raw", NativeID:"controllerType=0 controllerNumber=1 scan=6575"	3	3239.76	VEKIPGGIIEDSCVLR(3)-GASKEILSEVER(4)	Cross-Linked	DSS	3239.72	Carbamidomethyl[C](13)	1	0.0100749	0.038894	12.0054	hCCT_gamma(202)-hCCT_gamma(380)/	Intra-Protein	7	1	19.5	12.5	1	1
1278	20140313_mLST8CCT_E_HCDb.4500.4500.5 File:"20140313_mLST8CCT_E_HCDb.raw", NativeID:"controllerType=0 controllerNumber=1 scan=4500"	5	2982.69	LLQKGIHPTIISESFQK(4)-GKGAYQDR(2)	Cross-Linked	DSS_heavy	2982.68	null	1	0.010093	0.010027	3.36174	hCCT_delta(126)-hCCT_delta(21)/	Intra-Protein	8	1	21	10	1	1
1279	TAM3.10353.10353.5 File:"TAM3.raw", NativeID:"controllerType=0 controllerNumber=1 scan=10353"	5	4040.19	KQLLHSCTVIATNILLVDEIMR(1)-IITEGFEAAKEK(10)	Cross-Linked	DSS	4040.18	Carbamidomethyl[C](7)	1	0.0104077	0.00758	1.87615	hCCT_zeta(502)-hCCT_zeta(127)/	Intra-Protein	32	1	29	10	1	1
1280	M83_141224001703.2535.2535.5 File:"M83_141224001703.raw", NativeID:"controllerType=0 controllerNumber=1 scan=2535"	5	2463.39	LWCVETGEIKR(10)-TKIPAHTR(2)	Cross-Linked	DSS_heavy	2463.39	Carbamidomethyl[C](3)	1	0.0104948	-0.00012	-0.048713	hmLST8(347)-hmLST8(257)/hmLST8his(13)-hmLST8(257)/	Intra-Protein	18	1	14.5	9.5	1	1
1281	M2.4648.4648.6 File:"M2.raw", NativeID:"controllerType=0 controllerNumber=1 scan=4648"	6	3720.15	IVSRPEELREDDVGTGAGLLEIKK(23)-RYIKNPR(4)	Cross-Linked	DSS_heavy	3720.12	null	1	0.0104958	0.030463	8.18872	hCCT_gamma(352)-hCCT_gamma(233)/	Intra-Protein	10	1	20	9	1	1
[truncated: 852 more rows]
